# Supplementary material for: Efficiency optimization for large-scale droplet-based electricity generator arrays with integrated microsupercapacitor arrays
Source: Nat Commun. 2025 Sep 26;16:8530. doi: 10.1038/s41467-025-64289-y (PMC12475142; doi:10.1038/s41467-025-64289-y)
Supplement: Supplementary file 9 — Source Data [file 41467_2025_64289_MOESM9_ESM.xlsx]

## Sheet: Figure 1
Figure 1b			Figure 1c			Figure 1d
Time	Voltage		Voltage	Cuurent		2024 NC	0.3
0	120		1.67892	-0.2716		2023 AM	2
0.0002	116		0.65387	-0.27186		2021 EcoMat	7.5
0.0004	108		1.68038	-0.0908		This Work	21.8
0.0006	104		2.7071	-0.0084
0.0008	96		3.7312	0.03236
0.001	92		4.75838	0.05851
0.0012	88		5.78645	0.07759
0.0014	80		6.80694	0.09186
0.0016	76		7.82598	0.10219
0.0018	72		8.85274	0.11265
0.002	68		9.87603	0.11953
0.0022	64		10.9058	0.12727
0.0024	56		11.9348	0.13371
0.0026	56		12.9553	0.13785
0.0028	56		13.9827	0.14338
0.003	52		15.0112	0.14771
0.0032	48		16.0362	0.15123
0.0034	48		17.064	0.15551
0.0036	44		18.0885	0.1591
0.0038	40		19.1132	0.16297
0.004	40		20.1367	0.16595
0.0042	40		21.1574	0.16848
0.0044	36		22.1843	0.17128
0.0046	40		23.212	0.17438
0.0048	40		24.235	0.17647
0.005	40		25.2646	0.1794
0.0052	44		26.2883	0.18188
0.0054	48		27.3081	0.18397
0.0056	48		28.3277	0.18575
0.0058	52		29.3476	0.18784
0.006	60		30.3673	0.18894
0.0062	60		31.3944	0.19204
0.0064	64		32.42	0.19327
0.0066	64		33.4466	0.19495
0.0068	64		34.4762	0.19722
0.007	68		35.5024	0.19885
0.0072	72		36.5221	0.19924
0.0074	76		37.5533	0.20205
0.0076	76		38.5769	0.20449
0.0078	80		39.5926	0.20504
0.008	80		40.6191	0.20749
0.0082	84		41.6345	0.20655
0.0084	84		42.6657	0.20914
0.0086	88		43.6833	0.20968
0.0088	88		44.7108	0.21173
0.009	88		45.7266	0.21204
0.0092	88		46.7448	0.21313
0.0094	92		47.7722	0.21438
0.0096	92		48.7932	0.21585
0.0098	96		49.8206	0.21666
0.01	144		50.8482	0.21878
0.0102	144		51.8754	0.22059
0.0104	140		52.8926	0.22074
0.0106	140		53.9155	0.22053
0.0108	144		54.9397	0.22244
0.011	144		55.9659	0.2229
0.0112	148		56.9848	0.22363
0.0114	148		58.013	0.22517
0.0116	148		59.0375	0.22603
0.0118	152		60.0635	0.22599
0.012	156		61.0923	0.22754
0.0122	156		62.1205	0.22882
0.0124	160		63.1466	0.2299
0.0126	156		64.1706	0.23035
0.0128	156		65.1891	0.23131
0.013	160		66.2105	0.23167
0.0132	160		67.2342	0.23324
0.0134	164		68.26	0.23262
0.0136	164		69.2937	0.23425
0.0138	168		70.3188	0.23514
0.014	164		71.3433	0.23624
0.0142	164		72.3626	0.2366
0.0144	164		73.3843	0.23686
0.0146	164		74.4098	0.23826
0.0148	168		75.4399	0.23886
0.015	168		76.4711	0.23963
0.0152	168		77.4994	0.24121
0.0154	164		78.5207	0.24188
0.0156	172		79.5398	0.24207
0.0158	164		80.566	0.24217
0.016	164		81.5962	0.24395
0.0162	164		82.6221	0.24409
0.0164	168		83.6421	0.24461
0.0166	160		84.6758	0.24546
0.0168	164		85.6889	0.2459
0.017	160		86.7101	0.24603
0.0172	160		87.7315	0.24608
0.0174	160		88.7576	0.24718
0.0176	156		89.7796	0.2469
0.0178	152		90.7994	0.2467
0.018	152		91.8239	0.24727
0.0182	152		92.8472	0.24706
0.0184	152		93.8712	0.24743
0.0186	164		94.8997	0.24865
0.0188	240		95.9218	0.24808
0.019	268		96.939	0.24986
0.0192	276		97.9522	0.24774
0.0194	280		98.9763	0.24902
0.0196	276		99.9989	0.24923
0.0198	280		101.018	0.24937
0.02	88		102.036	0.24853
0.0202	88		103.066	0.24992
0.0204	88		104.09	0.25052
0.0206	88		105.113	0.24995
0.0208	88		106.141	0.25094
0.021	88		107.165	0.25039
0.0212	84		108.196	0.25064
0.0214	84		109.227	0.25154
0.0216	84		110.253	0.25361
0.0218	84		111.267	0.25169
0.022	84		112.293	0.25297
0.0222	84		113.314	0.25279
0.0224	84		114.338	0.25307
0.0226	80		115.353	0.25285
0.0228	80		116.378	0.25367
0.023	76		117.406	0.25293
0.0232	76		118.437	0.25398
0.0234	76		119.465	0.25467
0.0236	76		120.49	0.25476
0.0238	72		121.518	0.25483
0.024	72		122.55	0.25584
0.0242	76		123.569	0.25666
0.0244	76		124.584	0.25585
0.0246	72		125.606	0.25578
0.0248	72		126.627	0.25592
0.025	68		127.654	0.25702
0.0252	68		128.671	0.25642
0.0254	68		129.698	0.25758
0.0256	68		130.719	0.25801
0.0258	68		131.745	0.25867
0.026	68		132.761	0.25877
0.0262	68		133.791	0.25924
0.0264	64		134.82	0.25975
0.0266	68		135.85	0.26046
0.0268	64		136.876	0.26158
0.027	64		137.899	0.26099
0.0272	60		138.926	0.26226
0.0274	64		139.948	0.2626
0.0276	60		140.967	0.26316
0.0278	56		141.987	0.26348
0.028	60		143.014	0.26446
0.0282	60		144.045	0.26563
0.0284	60		145.071	0.26615
0.0286	60		146.095	0.26681
0.0288	56		147.124	0.26809
0.029	56		148.153	0.26959
0.0292	56		149.173	0.27135
0.0294	56		150.191	0.27204
0.0296	56		151.201	0.27278
0.0298	52		152.217	0.27407
0.03	52		153.244	0.27612
0.0302	52		154.268	0.27813
0.0304	56		155.282	0.2796
0.0306	52		156.297	0.28139
0.0308	52		157.323	0.28376
0.031	48		158.351	0.28688
0.0312	48		159.372	0.28927
0.0314	48		158.353	0.12861
0.0316	44		157.328	0.04313
0.0318	44		156.307	-0.0113
0.032	44		155.281	-0.04449
0.0322	48		154.262	-0.06845
0.0324	44		153.234	-0.08623
0.0326	44		152.204	-0.10139
0.0328	44		151.179	-0.11228
0.033	44		150.147	-0.12328
0.0332	48		149.121	-0.13013
0.0334	40		148.098	-0.13744
0.0336	40		147.078	-0.14254
0.0338	44		146.051	-0.1487
0.034	40		145.039	-0.15207
0.0342	40		144.017	-0.15681
0.0344	40		142.999	-0.16038
0.0346	40		141.973	-0.1639
0.0348	40		140.95	-0.16727
0.035	44		139.924	-0.16959
0.0352	40		138.895	-0.17247
0.0354	36		137.871	-0.17445
0.0356	36		136.844	-0.17868
0.0358	40		135.827	-0.17911
0.036	40		134.805	-0.1813
0.0362	36		133.778	-0.18297
0.0364	36		132.756	-0.18604
0.0366	36		131.739	-0.18651
0.0368	36		130.719	-0.18792
0.037	36		129.696	-0.18979
0.0372	36		128.672	-0.19131
0.0374	36		127.647	-0.19287
0.0376	32		126.621	-0.19422
0.0378	32		125.591	-0.19574
0.038	32		124.568	-0.19605
0.0382	32		123.54	-0.19878
0.0384	36		122.518	-0.19841
0.0386	32		121.489	-0.19983
0.0388	32		120.46	-0.20186
0.039	32		119.432	-0.20303
0.0392	32		118.412	-0.20357
0.0394	32		117.385	-0.20394
0.0396	32		116.354	-0.20543
0.0398	32		115.328	-0.2062
0.04	28		114.306	-0.20746
0.0402	28		113.287	-0.20846
0.0404	28		112.264	-0.20875
0.0406	28		111.238	-0.20966
0.0408	28		110.213	-0.21127
0.041	28		109.196	-0.21164
0.0412	28		108.17	-0.21186
0.0414	28		107.142	-0.21357
0.0416	24		106.118	-0.21362
0.0418	24		105.097	-0.21484
0.042	24		104.069	-0.21462
0.0422	28		103.041	-0.21643
0.0424	28		102.02	-0.2168
0.0426	28		100.995	-0.21902
0.0428	28		99.9861	-0.21758
0.043	28		98.9642	-0.2197
0.0432	24		97.952	-0.21931
0.0434	28		96.926	-0.21997
0.0436	24		95.9004	-0.22027
0.0438	20		94.8704	-0.22187
0.044	24		93.8492	-0.22271
0.0442	24		92.8314	-0.2222
0.0444	24		91.8059	-0.22411
0.0446	24		90.7882	-0.22355
0.0448	24		89.7662	-0.22492
0.045	24		88.736	-0.22588
0.0452	20		87.7161	-0.22539
0.0454	20		86.6936	-0.22637
0.0456	24		85.6684	-0.22699
0.0458	24		84.6413	-0.22828
0.046	20		83.6202	-0.22841
0.0462	20		82.5937	-0.22913
0.0464	20		81.5734	-0.22976
0.0466	24		80.5519	-0.2309
0.0468	20		79.5281	-0.23138
0.047	20		78.4997	-0.23331
0.0472	20		77.4838	-0.23255
0.0474	20		76.4599	-0.23322
0.0476	20		75.4336	-0.23349
0.0478	20		74.4063	-0.2346
0.048	20		73.3905	-0.23455
0.0482	20		72.3616	-0.23561
0.0484	20		71.3388	-0.23603
0.0486	20		70.3112	-0.23782
0.0488	20		69.2929	-0.23643
0.049	20		68.2646	-0.23768
0.0492	20		67.2382	-0.23774
0.0494	20		66.2032	-0.23956
0.0496	20		65.1819	-0.24076
0.0498	20		64.1631	-0.23955
0.05	24		63.14	-0.24073
0.0502	20		62.1122	-0.24161
0.0504	20		61.0841	-0.24177
0.0506	16		60.0676	-0.24116
0.0508	20		59.0405	-0.24211
0.051	16		58.0052	-0.24367
0.0512	20		56.9808	-0.24424
0.0514	20		55.9528	-0.24566
0.0516	20		54.9378	-0.24471
0.0518	20		53.909	-0.24613
0.052	20		52.8872	-0.24655
0.0522	16		51.8636	-0.24782
0.0524	20		50.8428	-0.24757
0.0526	16		49.8196	-0.2488
0.0528	16		48.802	-0.24895
0.053	20		47.7818	-0.24916
0.0532	20		46.7521	-0.25055
0.0534	16		45.7304	-0.25105
0.0536	20		44.7054	-0.25142
0.0538	20		43.6799	-0.25251
0.054	16		42.6539	-0.25309
0.0542	20		41.6285	-0.25404
0.0544	16		40.6049	-0.25452
0.0546	20		39.5788	-0.25478
0.0548	20		38.5493	-0.25592
0.055	16		37.5231	-0.25744
0.0552	16		36.5055	-0.25707
0.0554	16		35.4799	-0.25822
0.0556	20		34.4547	-0.25825
0.0558	20		33.4282	-0.25925
0.056	16		32.3981	-0.25919
0.0562	16		31.3665	-0.2603
0.0564	20		30.3389	-0.26104
0.0566	20		29.3114	-0.26113
0.0568	16		28.2846	-0.26223
0.057	20		27.2576	-0.26172
0.0572	16		26.2294	-0.26249
0.0574	16		25.1944	-0.26481
0.0576	20		24.1759	-0.2639
0.0578	16		23.1494	-0.26384
0.058	20		22.1267	-0.26452
0.0582	16		21.1012	-0.26482
0.0584	16		20.0787	-0.2653
0.0586	20		19.0509	-0.26562
0.0588	16		18.0243	-0.26613
0.059	16		16.9932	-0.26661
0.0592	20		15.9648	-0.26761
0.0594	16		14.9364	-0.26699
0.0596	16		13.9051	-0.26824
0.0598	16		12.8801	-0.26785
0.06	20		11.8537	-0.2701
0.0602	20		10.8372	-0.26865
0.0604	16		9.81083	-0.26934
0.0606	16		8.78616	-0.26878
0.0608	16		7.75672	-0.27035
0.061	20		6.74047	-0.26936
0.0612	16		5.71757	-0.26996
0.0614	16		4.69464	-0.27073
0.0616	16		3.67047	-0.27139
0.0618	16		2.64923	-0.27135
0.062	16		1.62032	-0.27161
0.0622	16		0.59483	-0.27235
0.0624	16
0.0626	16
0.0628	16
0.063	16
0.0632	20
0.0634	16
0.0636	16
0.0638	16
0.064	16
0.0642	16
0.0644	20
0.0646	16
0.0648	16
0.065	16
0.0652	16
0.0654	16
0.0656	16
0.0658	16
0.066	16
0.0662	16
0.0664	16
0.0666	16
0.0668	16
0.067	16
0.0672	16
0.0674	16
0.0676	16
0.0678	16
0.068	16
0.0682	68
0.0684	140
0.0686	196
0.0688	244
0.069	284
0.0692	308
0.0694	320
0.0696	332
0.0698	336
0.07	340
0.0702	344
0.0704	344
0.0706	344
0.0708	340
0.071	332
0.0712	332
0.0714	328
0.0716	324
0.0718	320
0.072	312
0.0722	320
0.0724	360
0.0726	384
0.0728	400
0.073	408
0.0732	412
0.0734	412
0.0736	408
0.0738	404
0.074	396
0.0742	388
0.0744	380
0.0746	376
0.0748	372
0.075	364
0.0752	356
0.0754	344
0.0756	340
0.0758	332
0.076	320
0.0762	316
0.0764	304
0.0766	296
0.0768	288
0.077	280
0.0772	272
0.0774	264
0.0776	252
0.0778	244
0.078	236
0.0782	232
0.0784	220
0.0786	212
0.0788	208
0.079	200
0.0792	188
0.0794	184
0.0796	176
0.0798	168
0.08	160
0.0802	152
0.0804	148
0.0806	136
0.0808	132
0.081	124
0.0812	116
0.0814	108
0.0816	104
0.0818	104
0.082	96
0.0822	88
0.0824	88
0.0826	84
0.0828	84
0.083	80
0.0832	84
0.0834	80
0.0836	80
0.0838	92
0.084	128
0.0842	144
0.0844	148
0.0846	148
0.0848	144
0.085	136
0.0852	152
0.0854	248
0.0856	288
0.0858	296
0.086	300
0.0862	296
0.0864	292
0.0866	284
0.0868	276
0.087	276
0.0872	268
0.0874	264
0.0876	256
0.0878	252
0.088	244
0.0882	240
0.0884	232
0.0886	228
0.0888	224
0.089	236
0.0892	248
0.0894	256
0.0896	256
0.0898	260
0.09	252
0.0902	244
0.0904	244
0.0906	236
0.0908	232
0.091	228
0.0912	216
0.0914	208
0.0916	204
0.0918	196
0.092	196
0.0922	184
0.0924	180
0.0926	176
0.0928	168
0.093	156
0.0932	152
0.0934	148
0.0936	148
0.0938	140
0.094	140
0.0942	140
0.0944	136
0.0946	132
0.0948	128
0.095	120
0.0952	116
0.0954	108
0.0956	100
0.0958	100
0.096	96
0.0962	92
0.0964	88
0.0966	84
0.0968	80
0.097	80
0.0972	80
0.0974	80
0.0976	84
0.0978	80
0.098	80
0.0982	80
0.0984	80
0.0986	84
0.0988	88
0.099	92
0.0992	100
0.0994	108
0.0996	108
0.0998	116
0.1	120
0.1002	124
0.1004	128
0.1006	128
0.1008	136
0.101	144
0.1012	148
0.1014	148
0.1016	160
0.1018	160
0.102	164
0.1022	164
0.1024	172
0.1026	176
0.1028	176
0.103	180
0.1032	180
0.1034	184
0.1036	188
0.1038	192
0.104	196
0.1042	200
0.1044	204
0.1046	204
0.1048	208
0.105	216
0.1052	212
0.1054	220
0.1056	220
0.1058	224
0.106	228
0.1062	228
0.1064	228
0.1066	232
0.1068	236
0.107	240
0.1072	240
0.1074	244
0.1076	244
0.1078	248
0.108	248
0.1082	248
0.1084	244
0.1086	252
0.1088	252
0.109	252
0.1092	252
0.1094	256
0.1096	252
0.1098	256
0.11	252
0.1102	256
0.1104	256
0.1106	256
0.1108	256
0.111	256
0.1112	256
0.1114	252
0.1116	252
0.1118	252
0.112	252
0.1122	252
0.1124	256
0.1126	248
0.1128	248
0.113	248
0.1132	248
0.1134	248
0.1136	248
0.1138	244
0.114	248
0.1142	244
0.1144	244
0.1146	244
0.1148	240
0.115	244
0.1152	236
0.1154	236
0.1156	232
0.1158	236
0.116	232
0.1162	228
0.1164	228
0.1166	228
0.1168	220
0.117	224
0.1172	216
0.1174	224
0.1176	268
0.1178	284
0.118	284
0.1182	284
0.1184	280
0.1186	276
0.1188	272
0.119	268
0.1192	264
0.1194	256
0.1196	252
0.1198	248
-0.124
0.1202	240
0.1204	232
0.1206	232
0.1208	228
0.121	224
0.1212	220
0.1214	220
0.1216	216
0.1218	208
0.122	208
0.1222	204
0.1224	200
0.1226	196
0.1228	192
0.123	188
0.1232	188
0.1234	180
0.1236	180
0.1238	176
0.124	172
0.1242	164
0.1244	168
0.1246	164
0.1248	160
0.125	156
0.1252	152
0.1254	152
0.1256	148
0.1258	148
0.126	144
0.1262	132
0.1264	132
0.1266	172
0.1268	204
0.127	224
0.1272	236
0.1274	236
0.1276	240
0.1278	240
0.128	236
0.1282	232
0.1284	232
0.1286	228
0.1288	224
0.129	224
0.1292	216
0.1294	216
0.1296	208
0.1298	204
0.13	204
0.1302	192
0.1304	188
0.1306	184
0.1308	176
0.131	176
0.1312	172
0.1314	164
0.1316	164
0.1318	156
0.132	152
0.1322	148
0.1324	144
0.1326	144
0.1328	144
0.133	144
0.1332	144
0.1334	140
0.1336	148
0.1338	144
0.134	144
0.1342	140
0.1344	140
0.1346	140
0.1348	140
0.135	140
0.1352	140
0.1354	140
0.1356	136
0.1358	140
0.136	136
0.1362	140
0.1364	136
0.1366	132
0.1368	132
0.137	132
0.1372	136
0.1374	236
0.1376	292
0.1378	328
0.138	348
0.1382	352
0.1384	356
0.1386	352
0.1388	348
0.139	344
0.1392	340
0.1394	332
0.1396	324
0.1398	312
0.14	312
0.1402	308
0.1404	300
0.1406	292
0.1408	288
0.141	280
0.1412	268
0.1414	268
0.1416	260
0.1418	252
0.142	244
0.1422	240
0.1424	236
0.1426	224
0.1428	220
0.143	212
0.1432	208
0.1434	200
0.1436	192
0.1438	188
0.144	180
0.1442	176
0.1444	172
0.1446	168
0.1448	168
0.145	168
0.1452	168
0.1454	164
0.1456	164
0.1458	164
0.146	164
0.1462	160
0.1464	160
0.1466	160
0.1468	156
0.147	156
0.1472	156
0.1474	152
0.1476	152
0.1478	152
0.148	152
0.1482	148
0.1484	148
0.1486	148
0.1488	144
0.149	144
0.1492	144
0.1494	144
0.1496	140
0.1498	140
0.15	136
0.1502	140
0.1504	136
0.1506	140
0.1508	132
0.151	136
0.1512	132
0.1514	128
0.1516	128
0.1518	128
0.152	128
0.1522	124
0.1524	124
0.1526	124
0.1528	124
0.153	120
0.1532	120
0.1534	120
0.1536	124
0.1538	124
0.154	128
0.1542	128
0.1544	128
0.1546	132
0.1548	132
0.155	132
0.1552	132
0.1554	140
0.1556	140
0.1558	136
0.156	140
0.1562	140
0.1564	140
0.1566	140
0.1568	144
0.157	144
0.1572	144
0.1574	144
0.1576	144
0.1578	144
0.158	148
0.1582	144
0.1584	148
0.1586	144
0.1588	148
0.159	144
0.1592	144
0.1594	148
0.1596	148
0.1598	148
0.16	144
0.1602	144
0.1604	144
0.1606	148
0.1608	140
0.161	144
0.1612	144
0.1614	144
0.1616	140
0.1618	140
0.162	140
0.1622	140
0.1624	140
0.1626	140
0.1628	140
0.163	140
0.1632	140
0.1634	140
0.1636	136
0.1638	140
0.164	136
0.1642	136
0.1644	136
0.1646	132
0.1648	132
0.165	132
0.1652	132
0.1654	132
0.1656	128
0.1658	132
0.166	128
0.1662	128
0.1664	124
0.1666	124
0.1668	120
0.167	120
0.1672	168
0.1674	208
0.1676	224
0.1678	228
0.168	224
0.1682	224
0.1684	216
0.1686	216
0.1688	208
0.169	204
0.1692	200
0.1694	192
0.1696	188
0.1698	180
0.17	176
0.1702	172
0.1704	168
0.1706	160
0.1708	152
0.171	152
0.1712	148
0.1714	140
0.1716	140
0.1718	136
0.172	132
0.1722	128
0.1724	124
0.1726	120
0.1728	112
0.173	128
0.1732	184
0.1734	228
0.1736	248
0.1738	252
0.174	252
0.1742	248
0.1744	244
0.1746	240
0.1748	232
0.175	228
0.1752	220
0.1754	212
0.1756	208
0.1758	200
0.176	196
0.1762	184
0.1764	180
0.1766	172
0.1768	168
0.177	160
0.1772	152
0.1774	148
0.1776	140
0.1778	132
0.178	124
0.1782	124
0.1784	116
0.1786	112
0.1788	108
0.179	108
0.1792	132
0.1794	196
0.1796	232
0.1798	248
0.18	256
0.1802	260
0.1804	256
0.1806	256
0.1808	256
0.181	252
0.1812	248
0.1814	244
0.1816	240
0.1818	236
0.182	232
0.1822	232
0.1824	232
0.1826	232
0.1828	228
0.183	228
0.1832	220
0.1834	220
0.1836	216
0.1838	216
0.184	212
0.1842	208
0.1844	204
0.1846	204
0.1848	196
0.185	196
0.1852	192
0.1854	188
0.1856	184
0.1858	184
0.186	180
0.1862	180
0.1864	176
0.1866	176
0.1868	176
0.187	180
0.1872	176
0.1874	180
0.1876	180
0.1878	180
0.188	180
0.1882	180
0.1884	180
0.1886	184
0.1888	180
0.189	184
0.1892	184
0.1894	184
0.1896	188
0.1898	188
0.19	184
0.1902	188
0.1904	184
0.1906	188
0.1908	184
0.191	184
0.1912	184
0.1914	184
0.1916	184
0.1918	184
0.192	180
0.1922	180
0.1924	180
0.1926	184
0.1928	248
0.193	304
0.1932	332
0.1934	340
0.1936	344
0.1938	344
0.194	336
0.1942	340
0.1944	328
0.1946	320
0.1948	312
0.195	308
0.1952	300
0.1954	292
0.1956	284
0.1958	280
0.196	276
0.1962	268
0.1964	264
0.1966	256
0.1968	252
0.197	244
0.1972	240
0.1974	236
0.1976	232
0.1978	228
0.198	224
0.1982	220
0.1984	212
0.1986	212
0.1988	204
0.199	200
0.1992	200
0.1994	196
0.1996	192
0.1998	188
0.2	192
0.2002	188
0.2004	184
0.2006	184
0.2008	184
0.201	184
0.2012	180
0.2014	180
0.2016	180
0.2018	176
0.202	176
0.2022	176
0.2024	172
0.2026	172
0.2028	172
0.203	172
0.2032	168
0.2034	168
0.2036	168
0.2038	168
0.204	164
0.2042	164
0.2044	160
0.2046	160
0.2048	160
0.205	156
0.2052	152
0.2054	152
0.2056	152
0.2058	152
0.206	152
0.2062	144
0.2064	144
0.2066	144
0.2068	140
0.207	140
0.2072	140
0.2074	140
0.2076	136
0.2078	136
0.208	140
0.2082	136
0.2084	136
0.2086	136
0.2088	136
0.209	136
0.2092	136
0.2094	136
0.2096	140
0.2098	180
0.21	204
0.2102	228
0.2104	236
0.2106	240
0.2108	244
0.211	236
0.2112	236
0.2114	232
0.2116	228
0.2118	228
0.212	224
0.2122	224
0.2124	220
0.2126	216
0.2128	216
0.213	212
0.2132	208
0.2134	204
0.2136	204
0.2138	200
0.214	196
0.2142	196
0.2144	188
0.2146	188
0.2148	184
0.215	184
0.2152	176
0.2154	176
0.2156	172
0.2158	168
0.216	164
0.2162	164
0.2164	160
0.2166	184
0.2168	236
0.217	268
0.2172	284
0.2174	296
0.2176	296
0.2178	292
0.218	292
0.2182	288
0.2184	280
0.2186	276
0.2188	268
0.219	260
0.2192	256
0.2194	248
0.2196	240
0.2198	236
0.22	232
0.2202	224
0.2204	220
0.2206	212
0.2208	208
0.221	204
0.2212	192
0.2214	188
0.2216	184
0.2218	180
0.222	172
0.2222	168
0.2224	164
0.2226	160
0.2228	156
0.223	148
0.2232	144
0.2234	140
0.2236	136
0.2238	136
0.224	132
0.2242	132
0.2244	128
0.2246	124
0.2248	124
0.225	120
0.2252	116
0.2254	116
0.2256	112
0.2258	112
0.226	112
0.2262	108
0.2264	104
0.2266	104
0.2268	104
0.227	100
0.2272	104
0.2274	100
0.2276	96
0.2278	96
0.228	96
0.2282	92
0.2284	92
0.2286	88
0.2288	92
0.229	92
0.2292	96
0.2294	100
0.2296	124
0.2298	212
0.23	248
0.2302	260
0.2304	260
0.2306	256
0.2308	252
0.231	248
0.2312	244
0.2314	232
0.2316	232
0.2318	224
0.232	220
0.2322	216
0.2324	212
0.2326	216
0.2328	212
0.233	212
0.2332	208
0.2334	212
0.2336	208
0.2338	204
0.234	208
0.2342	204
0.2344	204
0.2346	204
0.2348	204
0.235	204
0.2352	196
0.2354	196
0.2356	196
0.2358	192
0.236	192
0.2362	192
0.2364	184
0.2366	184
0.2368	180
0.237	180
0.2372	176
0.2374	180
0.2376	176
0.2378	172
0.238	168
0.2382	168
0.2384	168
0.2386	168
0.2388	164
0.239	156
0.2392	160
0.2394	160
0.2396	160
0.2398	152
0.24	156
0.2402	152
0.2404	152
0.2406	148
0.2408	180
0.241	240
0.2412	280
0.2414	296
0.2416	308
0.2418	308
0.242	304
0.2422	300
0.2424	292
0.2426	292
0.2428	280
0.243	276
0.2432	264
0.2434	260
0.2436	252
0.2438	248
0.244	240
0.2442	232
0.2444	224
0.2446	216
0.2448	208
0.245	204
0.2452	200
0.2454	196
0.2456	192
0.2458	192
0.246	192
0.2462	192
0.2464	188
0.2466	184
0.2468	184
0.247	184
0.2472	180
0.2474	180
0.2476	180
0.2478	180
0.248	176
0.2482	176
0.2484	172
0.2486	172
0.2488	172
0.249	168
0.2492	168
0.2494	164
0.2496	164
0.2498	164
0.25	164
0.2502	164
0.2504	160
0.2506	156
0.2508	156
0.251	156
0.2512	152
0.2514	152
0.2516	148
0.2518	148
0.252	148
0.2522	144
0.2524	148
0.2526	144
0.2528	140
0.253	140
0.2532	136
0.2534	136
0.2536	136
0.2538	132
0.254	132
0.2542	132
0.2544	132
0.2546	132
0.2548	128
0.255	128
0.2552	128
0.2554	132
0.2556	132
0.2558	132
0.256	136
0.2562	136
0.2564	136
0.2566	132
0.2568	140
0.257	140
0.2572	140
0.2574	144
0.2576	140
0.2578	144
0.258	140
0.2582	144
0.2584	144
0.2586	144
0.2588	144
0.259	144
0.2592	144
0.2594	144
0.2596	144
0.2598	140
0.26	144
0.2602	148
0.2604	144
0.2606	148
0.2608	224
0.261	292
0.2612	328
0.2614	340
0.2616	344
0.2618	340
0.262	336
0.2622	328
0.2624	324
0.2626	312
0.2628	308
0.263	304
0.2632	296
0.2634	288
0.2636	280
0.2638	276
0.264	264
0.2642	260
0.2644	252
0.2646	248
0.2648	240
0.265	240
0.2652	232
0.2654	228
0.2656	224
0.2658	216
0.266	212
0.2662	208
0.2664	204
0.2666	196
0.2668	196
0.267	188
0.2672	180
0.2674	200
0.2676	260
0.2678	280
0.268	284
0.2682	280
0.2684	276
0.2686	272
0.2688	264
0.269	260
0.2692	256
0.2694	248
0.2696	244
0.2698	240
0.27	236
0.2702	228
0.2704	224
0.2706	220
0.2708	212
0.271	208
0.2712	204
0.2714	200
0.2716	196
0.2718	192
0.272	184
0.2722	184
0.2724	176
0.2726	172
0.2728	168
0.273	164
0.2732	160
0.2734	152
0.2736	152
0.2738	144
0.274	140
0.2742	136
0.2744	136
0.2746	132
0.2748	132
0.275	128
0.2752	124
0.2754	124
0.2756	120
0.2758	128
0.276	124
0.2762	124
0.2764	128
0.2766	128
0.2768	128
0.277	128
0.2772	128
0.2774	132
0.2776	132
0.2778	132
0.278	132
0.2782	132
0.2784	132
0.2786	132
0.2788	132
0.279	132
0.2792	132
0.2794	132
0.2796	132
0.2798	128
0.28	128
0.2802	128
0.2804	132
0.2806	132
0.2808	128
0.281	132
0.2812	132
0.2814	128
0.2816	128
0.2818	132
0.282	136
0.2822	140
0.2824	140
0.2826	144
0.2828	144
0.283	144
0.2832	144
0.2834	144
0.2836	148
0.2838	148
0.284	148
0.2842	148
0.2844	148
0.2846	148
0.2848	148
0.285	176
0.2852	240
0.2854	312
0.2856	364
0.2858	388
0.286	396
0.2862	400
0.2864	400
0.2866	396
0.2868	396
0.287	392
0.2872	384
0.2874	380
0.2876	372
0.2878	368
0.288	364
0.2882	356
0.2884	352
0.2886	340
0.2888	336
0.289	328
0.2892	320
0.2894	316
0.2896	304
0.2898	300
0.29	296
0.2902	288
0.2904	284
0.2906	276
0.2908	272
0.291	260
0.2912	256
0.2914	252
0.2916	244
0.2918	244
0.292	272
0.2922	292
0.2924	308
0.2926	308
0.2928	312
0.293	308
0.2932	308
0.2934	296
0.2936	296
0.2938	292
0.294	288
0.2942	280
0.2944	276
0.2946	268
0.2948	260
0.295	256
0.2952	252
0.2954	244
0.2956	240
0.2958	236
0.296	228
0.2962	224
0.2964	216
0.2966	212
0.2968	208
0.297	200
0.2972	192
0.2974	188
0.2976	184
0.2978	180
0.298	172
0.2982	168
0.2984	164
0.2986	160
0.2988	156
0.299	188
0.2992	232
0.2994	248
0.2996	252
0.2998	252
0.3	248
0.3002	236
0.3004	236
0.3006	228
0.3008	228
0.301	220
0.3012	212
0.3014	208
0.3016	204
0.3018	200
0.302	192
0.3022	188
0.3024	184
0.3026	180
0.3028	180
0.303	176
0.3032	176
0.3034	176
0.3036	180
0.3038	180
0.304	184
0.3042	184
0.3044	184
0.3046	188
0.3048	188
0.305	184
0.3052	192
0.3054	188
0.3056	192
0.3058	192
0.306	196
0.3062	192
0.3064	196
0.3066	192
0.3068	196
0.307	196
0.3072	196
0.3074	196
0.3076	196
0.3078	196
0.308	192
0.3082	192
0.3084	192
0.3086	196
0.3088	192
0.309	192
0.3092	192
0.3094	188
0.3096	188
0.3098	188
0.31	188
0.3102	184
0.3104	184
0.3106	180
0.3108	180
0.311	180
0.3112	180
0.3114	176
0.3116	176
0.3118	172
0.312	172
0.3122	172
0.3124	172
0.3126	176
0.3128	180
0.313	184
0.3132	180
0.3134	184
0.3136	184
0.3138	188
0.314	184
0.3142	184
0.3144	192
0.3146	192
0.3148	192
0.315	192
0.3152	196
0.3154	192
0.3156	196
0.3158	196
0.316	192
0.3162	192
0.3164	196
0.3166	196
0.3168	192
0.317	192
0.3172	196
0.3174	196
0.3176	192
0.3178	192
0.318	196
0.3182	192
0.3184	192
0.3186	188
0.3188	184
0.319	188
0.3192	188
0.3194	192
0.3196	196
0.3198	196
0.32	196
0.3202	196
0.3204	200
0.3206	240
0.3208	276
0.321	308
0.3212	324
0.3214	332
0.3216	336
0.3218	332
0.322	328
0.3222	324
0.3224	320
0.3226	312
0.3228	308
0.323	292
0.3232	292
0.3234	280
0.3236	276
0.3238	268
0.324	260
0.3242	248
0.3244	240
0.3246	236
0.3248	228
0.325	220
0.3252	216
0.3254	208
0.3256	204
0.3258	196
0.326	196
0.3262	188
0.3264	200
0.3266	264
0.3268	292
0.327	308
0.3272	312
0.3274	308
0.3276	312
0.3278	308
0.328	304
0.3282	296
0.3284	296
0.3286	292
0.3288	284
0.329	280
0.3292	276
0.3294	268
0.3296	264
0.3298	260
0.33	256
0.3302	268
0.3304	276
0.3306	276
0.3308	276
0.331	268
0.3312	264
0.3314	260
0.3316	252
0.3318	248
0.332	244
0.3322	240
0.3324	232
0.3326	228
0.3328	220
0.333	216
0.3332	212
0.3334	208
0.3336	200
0.3338	192
0.334	188
0.3342	184
0.3344	180
0.3346	172
0.3348	168
0.335	164
0.3352	164
0.3354	164
0.3356	164
0.3358	160
0.336	164
0.3362	164
0.3364	164
0.3366	164
0.3368	164
0.337	164
0.3372	164
0.3374	164
0.3376	164
0.3378	164
0.338	164
0.3382	164
0.3384	164
0.3386	164
0.3388	168
0.339	168
0.3392	168
0.3394	168
0.3396	168
0.3398	172
0.34	172
0.3402	176
0.3404	176
0.3406	176
0.3408	176
0.341	180
0.3412	180
0.3414	184
0.3416	180
0.3418	180
0.342	180
0.3422	184
0.3424	184
0.3426	180
0.3428	184
0.343	184
0.3432	184
0.3434	184
0.3436	184
0.3438	184
0.344	188
0.3442	196
0.3444	196
0.3446	200
0.3448	204
0.345	208
0.3452	212
0.3454	216
0.3456	216
0.3458	220
0.346	220
0.3462	228
0.3464	228
0.3466	228
0.3468	228
0.347	232
0.3472	232
0.3474	236
0.3476	232
0.3478	236
0.348	236
0.3482	236
0.3484	240
0.3486	240
0.3488	240
0.349	236
0.3492	240
0.3494	240
0.3496	244
0.3498	240
0.35	240
0.3502	240
0.3504	240
0.3506	240
0.3508	240
0.351	240
0.3512	236
0.3514	232
0.3516	236
0.3518	236
0.352	236
0.3522	232
0.3524	232
0.3526	228
0.3528	228
0.353	228
0.3532	224
0.3534	224
0.3536	228
0.3538	236
0.354	240
0.3542	280
0.3544	328
0.3546	348
0.3548	356
0.355	352
0.3552	344
0.3554	340
0.3556	336
0.3558	332
0.356	328
0.3562	320
0.3564	316
0.3566	304
0.3568	300
0.357	296
0.3572	288
0.3574	280
0.3576	272
0.3578	268
0.358	260
0.3582	256
0.3584	252
0.3586	244
0.3588	240
0.359	236
0.3592	232
0.3594	224
0.3596	216
0.3598	216
0.36	212
0.3602	208
0.3604	204
0.3606	200
0.3608	200
0.361	192
0.3612	192
0.3614	184
0.3616	184
0.3618	184
0.362	180
0.3622	176
0.3624	172
0.3626	168
0.3628	168
0.363	164
0.3632	160
0.3634	152
0.3636	168
0.3638	212
0.364	236
0.3642	248
0.3644	252
0.3646	248
0.3648	248
0.365	248
0.3652	248
0.3654	244
0.3656	240
0.3658	232
0.366	232
0.3662	224
0.3664	220
0.3666	216
0.3668	212
0.367	204
0.3672	204
0.3674	196
0.3676	196
0.3678	188
0.368	188
0.3682	184
0.3684	184
0.3686	188
0.3688	188
0.369	188
0.3692	192
0.3694	196
0.3696	196
0.3698	196
0.37	200
0.3702	204
0.3704	200
0.3706	200
0.3708	200
0.371	204
0.3712	204
0.3714	204
0.3716	204
0.3718	208
0.372	204
0.3722	208
0.3724	204
0.3726	204
0.3728	208
0.373	204
0.3732	208
0.3734	204
0.3736	204
0.3738	204
0.374	200
0.3742	200
0.3744	200
0.3746	196
0.3748	196
0.375	196
0.3752	192
0.3754	192
0.3756	188
0.3758	188
0.376	188
0.3762	184
0.3764	180
0.3766	184
0.3768	180
0.377	180
0.3772	176
0.3774	172
0.3776	172
0.3778	168
0.378	168
0.3782	168
0.3784	164
0.3786	160
0.3788	160
0.379	156
0.3792	156
0.3794	156
0.3796	152
0.3798	148
0.38	148
0.3802	148
0.3804	144
0.3806	148
0.3808	148
0.381	152
0.3812	152
0.3814	148
0.3816	152
0.3818	152
0.382	152
0.3822	152
0.3824	148
0.3826	152
0.3828	152
0.383	152
0.3832	152
0.3834	152
0.3836	152
0.3838	152
0.384	148
0.3842	152
0.3844	152
0.3846	148
0.3848	148
0.385	148
0.3852	148
0.3854	148
0.3856	148
0.3858	144
0.386	148
0.3862	144
0.3864	144
0.3866	148
0.3868	144
0.387	144
0.3872	144
0.3874	144
0.3876	136
0.3878	140
0.388	136
0.3882	140
0.3884	140
0.3886	136
0.3888	132
0.389	132
0.3892	132
0.3894	132
0.3896	132
0.3898	132
0.39	128
0.3902	128
0.3904	128
0.3906	124
0.3908	124
0.391	120
0.3912	124
0.3914	120
0.3916	120
0.3918	120
0.392	116
0.3922	116
0.3924	112
0.3926	132
0.3928	196
0.393	252
0.3932	284
0.3934	300
0.3936	304
0.3938	304
0.394	304
0.3942	296
0.3944	292
0.3946	284
0.3948	280
0.395	276
0.3952	264
0.3954	260
0.3956	252
0.3958	244
0.396	236
0.3962	228
0.3964	220
0.3966	216
0.3968	208
0.397	200
0.3972	192
0.3974	192
0.3976	180
0.3978	172
0.398	164
0.3982	160
0.3984	152
0.3986	148
0.3988	144
0.399	132
0.3992	132
0.3994	124
[truncated: 19,202 more rows]

## Sheet: Figure 2-b
Figure 2b
GBE (TE-BE Overlap)			GBE (Non-Overlap)			LBE
Time	Voltage		Time	Voltage		Time	Voltage
0	0		1.8	4		3.6	0
0.0002	4		1.80004	4		3.6002	-8
0.0004	4		1.80008	0		3.6004	0
0.0006	4		1.80012	4		3.6006	0
0.0008	4		1.80016	0		3.6008	0
0.001	0		1.8002	4		3.601	-8
0.0012	4		1.80024	4		3.6012	-8
0.0014	4		1.80028	0		3.6014	0
0.0016	4		1.80032	4		3.6016	-8
0.0018	4		1.80036	4		3.6018	0
0.002	4		1.8004	0		3.602	0
0.0022	4		1.80044	4		3.6022	-8
0.0024	4		1.80048	4		3.6024	0
0.0026	4		1.80052	4		3.6026	0
0.0028	4		1.80056	4		3.6028	0
0.003	4		1.8006	0		3.603	-8
0.0032	4		1.80064	4		3.6032	0
0.0034	0		1.80068	4		3.6034	-8
0.0036	4		1.80072	4		3.6036	0
0.0038	0		1.80076	4		3.6038	-8
0.004	4		1.8008	4		3.604	0
0.0042	4		1.80084	4		3.6042	0
0.0044	4		1.80088	4		3.6044	-8
0.0046	4		1.80092	4		3.6046	0
0.0048	0		1.80096	4		3.6048	0
0.005	0		1.801	0		3.605	-8
0.0052	0		1.80104	4		3.6052	0
0.0054	4		1.80108	4		3.6054	0
0.0056	4		1.80112	0		3.6056	0
0.0058	0		1.80116	4		3.6058	0
0.006	4		1.8012	0		3.606	-8
0.0062	4		1.80124	4		3.6062	0
0.0064	4		1.80128	4		3.6064	-8
0.0066	4		1.80132	4		3.6066	0
0.0068	4		1.80136	4		3.6068	0
0.007	4		1.8014	4		3.607	-8
0.0072	0		1.80144	0		3.6072	0
0.0074	4		1.80148	4		3.6074	0
0.0076	0		1.80152	4		3.6076	-8
0.0078	4		1.80156	4		3.6078	-8
0.008	0		1.8016	4		3.608	-8
0.0082	4		1.80164	4		3.6082	8
0.0084	0		1.80168	0		3.6084	-8
0.0086	4		1.80172	0		3.6086	0
0.0088	4		1.80176	0		3.6088	-8
0.009	0		1.8018	0		3.609	0
0.0092	4		1.80184	0		3.6092	-8
0.0094	0		1.80188	4		3.6094	-8
0.0096	4		1.80192	4		3.6096	-8
0.0098	4		1.80196	4		3.6098	0
0.01	4		1.802	4		3.61	0
0.0102	4		1.80204	4		3.6102	0
0.0104	4		1.80208	4		3.6104	-8
0.0106	0		1.80212	0		3.6106	0
0.0108	4		1.80216	4		3.6108	-8
0.011	4		1.8022	4		3.611	0
0.0112	4		1.80224	0		3.6112	0
0.0114	4		1.80228	4		3.6114	-8
0.0116	4		1.80232	0		3.6116	0
0.0118	4		1.80236	4		3.6118	-8
0.012	4		1.8024	4		3.612	0
0.0122	0		1.80244	4		3.6122	-8
0.0124	4		1.80248	0		3.6124	0
0.0126	4		1.80252	4		3.6126	0
0.0128	4		1.80256	4		3.6128	0
0.013	4		1.8026	0		3.613	0
0.0132	4		1.80264	4		3.6132	0
0.0134	4		1.80268	4		3.6134	0
0.0136	4		1.80272	0		3.6136	0
0.0138	4		1.80276	0		3.6138	8
0.014	4		1.8028	4		3.614	-8
0.0142	4		1.80284	0		3.6142	8
0.0144	4		1.80288	0		3.6144	0
0.0146	4		1.80292	4		3.6146	-8
0.0148	4		1.80296	0		3.6148	0
0.015	4		1.803	4		3.615	0
0.0152	4		1.80304	4		3.6152	0
0.0154	4		1.80308	4		3.6154	0
0.0156	4		1.80312	4		3.6156	0
0.0158	4		1.80316	4		3.6158	-8
0.016	4		1.8032	4		3.616	-8
0.0162	0		1.80324	0		3.6162	0
0.0164	4		1.80328	0		3.6164	0
0.0166	4		1.80332	0		3.6166	-8
0.0168	0		1.80336	0		3.6168	-8
0.017	4		1.8034	4		3.617	0
0.0172	4		1.80344	0		3.6172	0
0.0174	4		1.80348	4		3.6174	0
0.0176	4		1.80352	4		3.6176	-8
0.0178	4		1.80356	0		3.6178	-8
0.018	4		1.8036	4		3.618	-8
0.0182	4		1.80364	4		3.6182	0
0.0184	4		1.80368	0		3.6184	0
0.0186	4		1.80372	0		3.6186	0
0.0188	4		1.80376	4		3.6188	0
0.019	4		1.8038	0		3.619	-8
0.0192	0		1.80384	0		3.6192	-8
0.0194	0		1.80388	4		3.6194	0
0.0196	4		1.80392	4		3.6196	0
0.0198	4		1.80396	4		3.6198	0
0.02	0		1.804	0		3.62	0
0.0202	4		1.80404	4		3.6202	-8
0.0204	4		1.80408	4		3.6204	8
0.0206	4		1.80412	4		3.6206	-8
0.0208	4		1.80416	4		3.6208	0
0.021	0		1.8042	4		3.621	0
0.0212	0		1.80424	4		3.6212	0
0.0214	4		1.80428	0		3.6214	0
0.0216	4		1.80432	4		3.6216	0
0.0218	0		1.80436	0		3.6218	0
0.022	0		1.8044	4		3.622	0
0.0222	0		1.80444	4		3.6222	0
0.0224	0		1.80448	0		3.6224	0
0.0226	4		1.80452	0		3.6226	8
0.0228	4		1.80456	0		3.6228	0
0.023	0		1.8046	0		3.623	0
0.0232	4		1.80464	4		3.6232	-8
0.0234	0		1.80468	0		3.6234	0
0.0236	4		1.80472	0		3.6236	0
0.0238	4		1.80476	0		3.6238	0
0.024	4		1.8048	0		3.624	-8
0.0242	0		1.80484	4		3.6242	0
0.0244	4		1.80488	0		3.6244	-8
0.0246	4		1.80492	4		3.6246	-8
0.0248	0		1.80496	0		3.6248	0
0.025	0		1.805	0		3.625	0
0.0252	0		1.80504	4		3.6252	-8
0.0254	4		1.80508	0		3.6254	0
0.0256	4		1.80512	4		3.6256	0
0.0258	4		1.80516	-4		3.6258	0
0.026	4		1.8052	4		3.626	-8
0.0262	4		1.80524	0		3.6262	-8
0.0264	4		1.80528	0		3.6264	0
0.0266	4		1.80532	-4		3.6266	0
0.0268	4		1.80536	0		3.6268	-8
0.027	4		1.8054	0		3.627	0
0.0272	4		1.80544	0		3.6272	-8
0.0274	0		1.80548	4		3.6274	0
0.0276	4		1.80552	4		3.6276	0
0.0278	4		1.80556	4		3.6278	0
0.028	0		1.8056	4		3.628	0
0.0282	4		1.80564	4		3.6282	0
0.0284	4		1.80568	0		3.6284	0
0.0286	4		1.80572	-4		3.6286	0
0.0288	4		1.80576	4		3.6288	0
0.029	0		1.8058	4		3.629	0
0.0292	4		1.80584	0		3.6292	8
0.0294	4		1.80588	4		3.6294	0
0.0296	4		1.80592	0		3.6296	0
0.0298	0		1.80596	0		3.6298	-8
0.03	4		1.806	4		3.63	-8
0.0302	4		1.80604	0		3.6302	0
0.0304	4		1.80608	0		3.6304	0
0.0306	4		1.80612	4		3.6306	0
0.0308	4		1.80616	0		3.6308	0
0.031	4		1.8062	0		3.631	0
0.0312	4		1.80624	4		3.6312	0
0.0314	4		1.80628	4		3.6314	0
0.0316	4		1.80632	4		3.6316	-8
0.0318	4		1.80636	0		3.6318	0
0.032	4		1.8064	4		3.632	0
0.0322	4		1.80644	0		3.6322	0
0.0324	4		1.80648	4		3.6324	0
0.0326	4		1.80652	0		3.6326	-8
0.0328	4		1.80656	0		3.6328	-8
0.033	0		1.8066	4		3.633	-8
0.0332	0		1.80664	0		3.6332	-8
0.0334	4		1.80668	4		3.6334	0
0.0336	4		1.80672	4		3.6336	0
0.0338	0		1.80676	0		3.6338	0
0.034	4		1.8068	4		3.634	-8
0.0342	0		1.80684	0		3.6342	-8
0.0344	4		1.80688	0		3.6344	0
0.0346	4		1.80692	0		3.6346	-8
0.0348	4		1.80696	0		3.6348	0
0.035	4		1.807	0		3.635	0
0.0352	4		1.80704	0		3.6352	-8
0.0354	0		1.80708	4		3.6354	0
0.0356	0		1.80712	-4		3.6356	-8
0.0358	4		1.80716	0		3.6358	-8
0.036	4		1.8072	-4		3.636	-8
0.0362	0		1.80724	4		3.6362	0
0.0364	4		1.80728	0		3.6364	0
0.0366	4		1.80732	0		3.6366	-8
0.0368	4		1.80736	0		3.6368	8
0.037	0		1.8074	4		3.637	376
0.0372	4		1.80744	0		3.6372	432
0.0374	4		1.80748	0		3.6374	416
0.0376	0		1.80752	0		3.6376	400
0.0378	4		1.80756	4		3.6378	392
0.038	4		1.8076	4		3.638	376
0.0382	4		1.80764	4		3.6382	360
0.0384	4		1.80768	0		3.6384	336
0.0386	8		1.80772	4		3.6386	320
0.0388	0		1.80776	0		3.6388	304
0.039	0		1.8078	0		3.639	296
0.0392	4		1.80784	0		3.6392	272
0.0394	0		1.80788	4		3.6394	264
0.0396	4		1.80792	0		3.6396	256
0.0398	4		1.80796	4		3.6398	240
0.04	0		1.808	0		3.64	232
0.0402	0		1.80804	0		3.6402	216
0.0404	0		1.80808	4		3.6404	208
0.0406	0		1.80812	4		3.6406	200
0.0408	0		1.80816	0		3.6408	192
0.041	4		1.8082	0		3.641	176
0.0412	0		1.80824	-4		3.6412	176
0.0414	4		1.80828	4		3.6414	168
0.0416	0		1.80832	4		3.6416	144
0.0418	4		1.80836	0		3.6418	144
0.042	4		1.8084	4		3.642	136
0.0422	0		1.80844	0		3.6422	120
0.0424	4		1.80848	0		3.6424	112
0.0426	4		1.80852	0		3.6426	104
0.0428	0		1.80856	0		3.6428	88
0.043	0		1.8086	0		3.643	96
0.0432	4		1.80864	0		3.6432	80
0.0434	4		1.80868	0		3.6434	72
0.0436	4		1.80872	0		3.6436	72
0.0438	4		1.80876	0		3.6438	64
0.044	4		1.8088	4		3.644	48
0.0442	4		1.80884	4		3.6442	48
0.0444	4		1.80888	0		3.6444	48
0.0446	4		1.80892	4		3.6446	40
0.0448	4		1.80896	0		3.6448	32
0.045	4		1.809	0		3.645	24
0.0452	4		1.80904	4		3.6452	16
0.0454	4		1.80908	4		3.6454	16
0.0456	0		1.80912	4		3.6456	8
0.0458	4		1.80916	4		3.6458	-8
0.046	4		1.8092	0		3.646	-8
0.0462	4		1.80924	0		3.6462	-8
0.0464	4		1.80928	0		3.6464	-16
0.0466	0		1.80932	0		3.6466	-24
0.0468	4		1.80936	0		3.6468	-16
0.047	4		1.8094	0		3.647	-32
0.0472	0		1.80944	4		3.6472	-24
0.0474	4		1.80948	0		3.6474	-40
0.0476	4		1.80952	4		3.6476	-40
0.0478	0		1.80956	0		3.6478	-48
0.048	4		1.8096	0		3.648	-48
0.0482	4		1.80964	0		3.6482	-56
0.0484	4		1.80968	0		3.6484	-56
0.0486	0		1.80972	0		3.6486	-56
0.0488	4		1.80976	0		3.6488	-64
0.049	0		1.8098	0		3.649	-72
0.0492	4		1.80984	0		3.6492	-72
0.0494	4		1.80988	4		3.6494	-72
0.0496	4		1.80992	4		3.6496	-80
0.0498	0		1.80996	0		3.6498	-72
0.05	4		1.81	4		3.65	-80
0.0502	0		1.81004	4		3.6502	-88
0.0504	4		1.81008	0		3.6504	-80
0.0506	4		1.81012	4		3.6506	-80
0.0508	4		1.81016	0		3.6508	-80
0.051	4		1.8102	4		3.651	-88
0.0512	4		1.81024	0		3.6512	-88
0.0514	4		1.81028	4		3.6514	-80
0.0516	4		1.81032	0		3.6516	-88
0.0518	4		1.81036	4		3.6518	-88
0.052	4		1.8104	0		3.652	-96
0.0522	4		1.81044	-4		3.6522	-96
0.0524	4		1.81048	0		3.6524	-96
0.0526	4		1.81052	4		3.6526	-104
0.0528	4		1.81056	0		3.6528	-96
0.053	4		1.8106	0		3.653	-96
0.0532	0		1.81064	4		3.6532	-104
0.0534	4		1.81068	0		3.6534	-104
0.0536	4		1.81072	4		3.6536	-96
0.0538	4		1.81076	0		3.6538	-104
0.054	4		1.8108	0		3.654	-104
0.0542	4		1.81084	4		3.6542	-96
0.0544	4		1.81088	0		3.6544	-104
0.0546	4		1.81092	4		3.6546	-104
0.0548	4		1.81096	0		3.6548	-104
0.055	4		1.811	4		3.655	-96
0.0552	4		1.81104	4		3.6552	-104
0.0554	4		1.81108	0		3.6554	-96
0.0556	4		1.81112	0		3.6556	-96
0.0558	0		1.81116	4		3.6558	-96
0.056	4		1.8112	0		3.656	-96
0.0562	4		1.81124	4		3.6562	-88
0.0564	4		1.81128	4		3.6564	-96
0.0566	4		1.81132	4		3.6566	-96
0.0568	4		1.81136	4		3.6568	-96
0.057	4		1.8114	4		3.657	-96
0.0572	0		1.81144	4		3.6572	-88
0.0574	0		1.81148	4		3.6574	-96
0.0576	4		1.81152	4		3.6576	-96
0.0578	4		1.81156	0		3.6578	-88
0.058	4		1.8116	4		3.658	-88
0.0582	4		1.81164	4		3.6582	-88
0.0584	0		1.81168	4		3.6584	-88
0.0586	0		1.81172	4		3.6586	-88
0.0588	4		1.81176	4		3.6588	-80
0.059	0		1.8118	-4		3.659	-88
0.0592	0		1.81184	0		3.6592	-80
0.0594	4		1.81188	0		3.6594	-80
0.0596	0		1.81192	4		3.6596	-80
0.0598	4		1.81196	0		3.6598	-80
0.06	4		1.812	4		3.66	-80
0.0602	4		1.81204	0		3.6602	-80
0.0604	4		1.81208	4		3.6604	-80
0.0606	0		1.81212	0		3.6606	-72
0.0608	4		1.81216	4		3.6608	-72
0.061	4		1.8122	4		3.661	-72
0.0612	4		1.81224	4		3.6612	-72
0.0614	4		1.81228	4		3.6614	-72
0.0616	4		1.81232	4		3.6616	-64
0.0618	4		1.81236	4		3.6618	-56
0.062	0		1.8124	0		3.662	-64
0.0622	4		1.81244	4		3.6622	-64
0.0624	4		1.81248	0		3.6624	-64
0.0626	4		1.81252	4		3.6626	-64
0.0628	0		1.81256	4		3.6628	-56
0.063	4		1.8126	4		3.663	-56
0.0632	0		1.81264	4		3.6632	-56
0.0634	4		1.81268	4		3.6634	-48
0.0636	0		1.81272	4		3.6636	-48
0.0638	4		1.81276	0		3.6638	-48
0.064	4		1.8128	4		3.664	-48
0.0642	0		1.81284	0		3.6642	-48
0.0644	4		1.81288	4		3.6644	-40
0.0646	4		1.81292	4		3.6646	-40
0.0648	0		1.81296	4		3.6648	-40
0.065	0		1.813	4		3.665	-40
0.0652	4		1.81304	4		3.6652	-40
0.0654	4		1.81308	0		3.6654	-40
0.0656	4		1.81312	4		3.6656	-40
0.0658	0		1.81316	0		3.6658	-40
0.066	4		1.8132	4		3.666	-32
0.0662	4		1.81324	4		3.6662	-32
0.0664	4		1.81328	4		3.6664	-32
0.0666	4		1.81332	4		3.6666	-32
0.0668	4		1.81336	4		3.6668	-32
0.067	4		1.8134	4		3.667	-24
0.0672	4		1.81344	4		3.6672	-24
0.0674	4		1.81348	0		3.6674	-24
0.0676	4		1.81352	0		3.6676	-24
0.0678	4		1.81356	4		3.6678	-24
0.068	0		1.8136	4		3.668	-16
0.0682	4		1.81364	4		3.6682	-16
0.0684	0		1.81368	4		3.6684	-16
0.0686	0		1.81372	0		3.6686	-24
0.0688	4		1.81376	4		3.6688	-16
0.069	4		1.8138	4		3.669	-16
0.0692	4		1.81384	4		3.6692	-16
0.0694	4		1.81388	4		3.6694	-16
0.0696	4		1.81392	0		3.6696	-16
0.0698	0		1.81396	4		3.6698	-16
0.07	4		1.814	4		3.67	-8
0.0702	4		1.81404	4		3.6702	-16
0.0704	4		1.81408	4		3.6704	-8
0.0706	4		1.81412	4		3.6706	-16
0.0708	4		1.81416	0		3.6708	-16
0.071	4		1.8142	0		3.671	-16
0.0712	4		1.81424	4		3.6712	-8
0.0714	4		1.81428	4		3.6714	-8
0.0716	4		1.81432	4		3.6716	-16
0.0718	0		1.81436	0		3.6718	-16
0.072	4		1.8144	4		3.672	-16
0.0722	0		1.81444	4		3.6722	-16
0.0724	4		1.81448	4		3.6724	-8
0.0726	4		1.81452	4		3.6726	-8
0.0728	4		1.81456	4		3.6728	-8
0.073	4		1.8146	4		3.673	-8
0.0732	0		1.81464	4		3.6732	-8
0.0734	4		1.81468	4		3.6734	-16
0.0736	0		1.81472	4		3.6736	-8
0.0738	4		1.81476	0		3.6738	-8
0.074	4		1.8148	4		3.674	-8
0.0742	4		1.81484	4		3.6742	-8
0.0744	4		1.81488	4		3.6744	-8
0.0746	4		1.81492	4		3.6746	0
0.0748	0		1.81496	0		3.6748	0
0.075	4		1.815	0		3.675	0
0.0752	0		1.81504	4		3.6752	0
0.0754	4		1.81508	4		3.6754	-8
0.0756	0		1.81512	4		3.6756	0
0.0758	4		1.81516	4		3.6758	-8
0.076	4		1.8152	4		3.676	-8
0.0762	0		1.81524	4		3.6762	-8
0.0764	4		1.81528	4		3.6764	0
0.0766	4		1.81532	4		3.6766	0
0.0768	4		1.81536	4		3.6768	0
0.077	4		1.8154	4		3.677	0
0.0772	4		1.81544	0		3.6772	0
0.0774	4		1.81548	4		3.6774	0
0.0776	4		1.81552	0		3.6776	0
0.0778	4		1.81556	4		3.6778	0
0.078	4		1.8156	4		3.678	-8
0.0782	4		1.81564	0		3.6782	8
0.0784	4		1.81568	4		3.6784	0
0.0786	4		1.81572	4		3.6786	0
0.0788	4		1.81576	0		3.6788	0
0.079	0		1.8158	4		3.679	0
0.0792	4		1.81584	4		3.6792	0
0.0794	0		1.81588	0		3.6794	0
0.0796	4		1.81592	4		3.6796	0
0.0798	4		1.81596	4		3.6798	0
0.08	4		1.816	4		3.68	0
0.0802	4		1.81604	4		3.6802	-8
0.0804	4		1.81608	0		3.6804	0
0.0806	4		1.81612	4		3.6806	-8
0.0808	4		1.81616	4		3.6808	0
0.081	4		1.8162	4		3.681	-8
0.0812	4		1.81624	4		3.6812	-8
0.0814	4		1.81628	4		3.6814	0
0.0816	4		1.81632	4		3.6816	0
0.0818	4		1.81636	4		3.6818	0
0.082	4		1.8164	4		3.682	0
0.0822	4		1.81644	0		3.6822	8
0.0824	4		1.81648	4		3.6824	0
0.0826	4		1.81652	4		3.6826	-8
0.0828	4		1.81656	4		3.6828	0
0.083	4		1.8166	4		3.683	0
0.0832	4		1.81664	4		3.6832	0
0.0834	4		1.81668	4		3.6834	0
0.0836	4		1.81672	4		3.6836	0
0.0838	0		1.81676	4		3.6838	0
0.084	4		1.8168	4		3.684	-8
0.0842	4		1.81684	4		3.6842	0
0.0844	4		1.81688	4		3.6844	8
0.0846	4		1.81692	4		3.6846	-8
0.0848	4		1.81696	4		3.6848	-8
0.085	4		1.817	4		3.685	0
0.0852	4		1.81704	0		3.6852	-8
0.0854	4		1.81708	4		3.6854	0
0.0856	4		1.81712	4		3.6856	8
0.0858	4		1.81716	0		3.6858	-8
0.086	4		1.8172	4		3.686	0
0.0862	0		1.81724	0		3.6862	-8
0.0864	4		1.81728	4		3.6864	0
0.0866	0		1.81732	4		3.6866	8
0.0868	4		1.81736	0		3.6868	0
0.087	4		1.8174	4		3.687	0
0.0872	4		1.81744	0		3.6872	-8
0.0874	0		1.81748	0		3.6874	0
0.0876	4		1.81752	4		3.6876	0
0.0878	0		1.81756	4		3.6878	0
0.088	0		1.8176	4		3.688	0
0.0882	4		1.81764	4		3.6882	0
0.0884	4		1.81768	4		3.6884	-8
0.0886	4		1.81772	4		3.6886	-8
0.0888	4		1.81776	0		3.6888	-8
0.089	0		1.8178	4		3.689	0
0.0892	4		1.81784	4		3.6892	0
0.0894	4		1.81788	4		3.6894	0
0.0896	4		1.81792	4		3.6896	0
0.0898	0		1.81796	0		3.6898	0
0.09	4		1.818	4		3.69	0
0.0902	4		1.81804	4		3.6902	8
0.0904	4		1.81808	4		3.6904	0
0.0906	4		1.81812	4		3.6906	0
0.0908	0		1.81816	4		3.6908	0
0.091	4		1.8182	4		3.691	-8
0.0912	4		1.81824	4		3.6912	8
0.0914	4		1.81828	4		3.6914	0
0.0916	4		1.81832	0		3.6916	0
0.0918	4		1.81836	4		3.6918	0
0.092	4		1.8184	4		3.692	0
0.0922	4		1.81844	4		3.6922	0
0.0924	4		1.81848	0		3.6924	8
0.0926	4		1.81852	0		3.6926	-8
0.0928	0		1.81856	4		3.6928	0
0.093	0		1.8186	4		3.693	0
0.0932	0		1.81864	4		3.6932	0
0.0934	4		1.81868	4		3.6934	0
0.0936	4		1.81872	4		3.6936	0
0.0938	0		1.81876	4		3.6938	-8
0.094	4		1.8188	0		3.694	0
0.0942	4		1.81884	4		3.6942	0
0.0944	4		1.81888	4		3.6944	0
0.0946	4		1.81892	4		3.6946	0
0.0948	4		1.81896	0		3.6948	-8
0.095	4		1.819	4		3.695	0
0.0952	4		1.81904	4		3.6952	0
0.0954	4		1.81908	4		3.6954	0
0.0956	4		1.81912	4		3.6956	0
0.0958	0		1.81916	4		3.6958	-8
0.096	4		1.8192	4		3.696	0
0.0962	4		1.81924	4		3.6962	0
0.0964	4		1.81928	0		3.6964	0
0.0966	4		1.81932	0		3.6966	0
0.0968	4		1.81936	4		3.6968	-8
0.097	0		1.8194	4		3.697	-8
0.0972	4		1.81944	0		3.6972	0
0.0974	4		1.81948	0		3.6974	-8
0.0976	4		1.81952	4		3.6976	-8
0.0978	4		1.81956	4		3.6978	-8
0.098	4		1.8196	0		3.698	-8
0.0982	4		1.81964	0		3.6982	0
0.0984	0		1.81968	0		3.6984	-8
0.0986	4		1.81972	4		3.6986	-8
0.0988	4		1.81976	4		3.6988	-8
0.099	0		1.8198	0		3.699	0
0.0992	0		1.81984	4		3.6992	0
0.0994	4		1.81988	4		3.6994	-8
0.0996	4		1.81992	0		3.6996	0
0.0998	4		1.81996	4		3.6998	-8
0.1	4		1.82	4		3.7	0
0.1002	4		1.82004	4		3.7002	0
0.1004	4		1.82008	4		3.7004	0
0.1006	0		1.82012	4		3.7006	8
0.1008	0		1.82016	4		3.7008	-8
0.101	4		1.8202	4		3.701	0
0.1012	4		1.82024	4		3.7012	-8
0.1014	4		1.82028	4		3.7014	0
0.1016	0		1.82032	4		3.7016	0
0.1018	4		1.82036	4		3.7018	0
0.102	4		1.8204	0		3.702	0
0.1022	4		1.82044	4		3.7022	0
0.1024	4		1.82048	4		3.7024	-8
0.1026	4		1.82052	4		3.7026	0
0.1028	4		1.82056	4		3.7028	0
0.103	4		1.8206	4		3.703	-8
0.1032	4		1.82064	0		3.7032	8
0.1034	4		1.82068	0		3.7034	0
0.1036	4		1.82072	4		3.7036	0
0.1038	4		1.82076	0		3.7038	-8
0.104	4		1.8208	4		3.704	0
0.1042	4		1.82084	4		3.7042	0
0.1044	4		1.82088	0		3.7044	0
0.1046	4		1.82092	0		3.7046	0
0.1048	0		1.82096	4		3.7048	0
0.105	4		1.821	4		3.705	0
0.1052	0		1.82104	0		3.7052	-8
0.1054	0		1.82108	4		3.7054	0
0.1056	4		1.82112	4		3.7056	0
0.1058	4		1.82116	4		3.7058	0
0.106	4		1.8212	4		3.706	0
0.1062	0		1.82124	4		3.7062	0
0.1064	52		1.82128	4		3.7064	-8
0.1066	128		1.82132	0		3.7066	0
0.1068	172		1.82136	0		3.7068	-8
0.107	196		1.8214	0		3.707	0
0.1072	208		1.82144	4		3.7072	-8
0.1074	208		1.82148	4		3.7074	0
0.1076	200		1.82152	0		3.7076	0
0.1078	200		1.82156	4		3.7078	0
0.108	192		1.8216	0		3.708	-8
0.1082	188		1.82164	4		3.7082	0
0.1084	184		1.82168	4		3.7084	0
0.1086	180		1.82172	4		3.7086	-8
0.1088	172		1.82176	4		3.7088	0
0.109	168		1.8218	4		3.709	0
0.1092	164		1.82184	0		3.7092	0
0.1094	164		1.82188	0		3.7094	0
0.1096	160		1.82192	4		3.7096	0
0.1098	152		1.82196	4		3.7098	0
0.11	148		1.822	4		3.71	-8
0.1102	140		1.82204	4		3.7102	0
0.1104	140		1.82208	4		3.7104	0
0.1106	136		1.82212	4		3.7106	0
0.1108	132		1.82216	4		3.7108	0
0.111	124		1.8222	4		3.711	-8
0.1112	120		1.82224	0		3.7112	8
0.1114	120		1.82228	4		3.7114	-8
0.1116	116		1.82232	4		3.7116	-8
0.1118	116		1.82236	4		3.7118	-8
0.112	108		1.8224	0		3.712	8
0.1122	104		1.82244	0		3.7122	-8
0.1124	100		1.82248	0		3.7124	0
0.1126	100		1.82252	0		3.7126	-8
0.1128	96		1.82256	4		3.7128	0
0.113	92		1.8226	4		3.713	0
0.1132	92		1.82264	0		3.7132	8
0.1134	88		1.82268	4		3.7134	-8
0.1136	84		1.82272	4		3.7136	-8
0.1138	76		1.82276	4		3.7138	8
0.114	76		1.8228	0		3.714	-8
0.1142	72		1.82284	4		3.7142	0
0.1144	68		1.82288	4		3.7144	0
0.1146	68		1.82292	4		3.7146	0
0.1148	64		1.82296	4		3.7148	0
0.115	60		1.823	4		3.715	0
0.1152	56		1.82304	4		3.7152	0
0.1154	52		1.82308	0		3.7154	0
0.1156	48		1.82312	4		3.7156	0
0.1158	48		1.82316	4		3.7158	0
0.116	48		1.8232	4		3.716	0
0.1162	44		1.82324	4		3.7162	0
0.1164	40		1.82328	0		3.7164	0
0.1166	36		1.82332	4		3.7166	0
0.1168	36		1.82336	4		3.7168	0
0.117	28		1.8234	4		3.717	0
0.1172	28		1.82344	0		3.7172	0
0.1174	24		1.82348	4		3.7174	-8
0.1176	24		1.82352	0		3.7176	8
0.1178	20		1.82356	4		3.7178	0
0.118	16		1.8236	0		3.718	0
0.1182	16		1.82364	4		3.7182	-8
0.1184	12		1.82368	0		3.7184	0
0.1186	8		1.82372	0		3.7186	0
0.1188	4		1.82376	0		3.7188	8
0.119	0		1.8238	4		3.719	-8
0.1192	0		1.82384	4		3.7192	0
0.1194	0		1.82388	0		3.7194	0
0.1196	-4		1.82392	0		3.7196	0
0.1198	-4		1.82396	0		3.7198	0
0.12	-8		1.824	0		3.72	0
0.1202	-12		1.82404	4		3.7202	-8
0.1204	-12		1.82408	4		3.7204	0
0.1206	-12		1.82412	0		3.7206	0
0.1208	-16		1.82416	4		3.7208	-8
0.121	-16		1.8242	0		3.721	0
0.1212	-20		1.82424	0		3.7212	0
0.1214	-20		1.82428	0		3.7214	8
0.1216	-24		1.82432	0		3.7216	0
0.1218	-28		1.82436	4		3.7218	8
0.122	-28		1.8244	0		3.722	0
0.1222	-28		1.82444	0		3.7222	0
0.1224	-28		1.82448	4		3.7224	0
0.1226	-36		1.82452	4		3.7226	-8
0.1228	-36		1.82456	4		3.7228	-8
0.123	-40		1.8246	4		3.723	0
0.1232	-40		1.82464	4		3.7232	8
0.1234	-40		1.82468	4		3.7234	0
0.1236	-40		1.82472	4		3.7236	0
0.1238	-44		1.82476	0		3.7238	0
0.124	-44		1.8248	0		3.724	-8
0.1242	-44		1.82484	0		3.7242	-8
0.1244	-48		1.82488	4		3.7244	0
0.1246	-48		1.82492	0		3.7246	-8
0.1248	-48		1.82496	4		3.7248	-8
0.125	-52		1.825	4		3.725	0
0.1252	-52		1.82504	0		3.7252	8
0.1254	-52		1.82508	0		3.7254	0
0.1256	-56		1.82512	0		3.7256	0
0.1258	-60		1.82516	4		3.7258	0
0.126	-60		1.8252	0		3.726	0
0.1262	-60		1.82524	4		3.7262	-8
0.1264	-60		1.82528	4		3.7264	0
0.1266	-60		1.82532	0		3.7266	-8
0.1268	-60		1.82536	0		3.7268	0
0.127	-60		1.8254	4		3.727	0
0.1272	-60		1.82544	4		3.7272	-8
0.1274	-64		1.82548	4		3.7274	-8
0.1276	-64		1.82552	0		3.7276	0
0.1278	-64		1.82556	4		3.7278	0
0.128	-64		1.8256	4		3.728	0
0.1282	-64		1.82564	0		3.7282	0
0.1284	-64		1.82568	0		3.7284	0
0.1286	-64		1.82572	4		3.7286	8
0.1288	-68		1.82576	4		3.7288	0
0.129	-64		1.8258	0		3.729	0
0.1292	-64		1.82584	0		3.7292	0
0.1294	-64		1.82588	4		3.7294	-8
0.1296	-64		1.82592	0		3.7296	0
0.1298	-64		1.82596	4		3.7298	0
0.13	-64		1.826	0		3.73	0
0.1302	-64		1.82604	0		3.7302	0
0.1304	-64		1.82608	0		3.7304	0
0.1306	-60		1.82612	0		3.7306	-8
0.1308	-60		1.82616	0		3.7308	-8
0.131	-56		1.8262	4		3.731	0
0.1312	-60		1.82624	0		3.7312	0
0.1314	-60		1.82628	0		3.7314	0
0.1316	-56		1.82632	4		3.7316	-8
0.1318	-56		1.82636	4		3.7318	0
0.132	-56		1.8264	0		3.732	-8
0.1322	-56		1.82644	4		3.7322	0
0.1324	-52		1.82648	0		3.7324	-8
0.1326	-52		1.82652	0		3.7326	0
0.1328	-52		1.82656	0		3.7328	-8
0.133	-48		1.8266	4		3.733	-8
0.1332	-48		1.82664	4		3.7332	0
0.1334	-48		1.82668	4		3.7334	-8
0.1336	-48		1.82672	4		3.7336	0
0.1338	-48		1.82676	0		3.7338	0
0.134	-44		1.8268	4		3.734	0
0.1342	-48		1.82684	0		3.7342	0
0.1344	-44		1.82688	0		3.7344	-8
0.1346	-44		1.82692	0		3.7346	0
0.1348	-44		1.82696	4		3.7348	-8
0.135	-44		1.827	4		3.735	0
0.1352	-40		1.82704	0		3.7352	0
0.1354	-40		1.82708	4		3.7354	0
0.1356	-36		1.82712	0		3.7356	0
0.1358	-40		1.82716	0		3.7358	0
0.136	-40		1.8272	4		3.736	0
0.1362	-40		1.82724	4		3.7362	-8
0.1364	-36		1.82728	4		3.7364	8
0.1366	-40		1.82732	0		3.7366	-8
0.1368	-36		1.82736	4		3.7368	0
0.137	-32		1.8274	4		3.737	0
0.1372	-36		1.82744	4		3.7372	-8
0.1374	-32		1.82748	4		3.7374	0
0.1376	-32		1.82752	0		3.7376	0
0.1378	-32		1.82756	4		3.7378	0
0.138	-32		1.8276	0		3.738	-8
0.1382	-28		1.82764	0		3.7382	-8
0.1384	-28		1.82768	4		3.7384	0
0.1386	-28		1.82772	0		3.7386	0
0.1388	-28		1.82776	4		3.7388	0
0.139	-28		1.8278	-4		3.739	0
0.1392	-28		1.82784	0		3.7392	0
0.1394	-24		1.82788	0		3.7394	-8
0.1396	-28		1.82792	0		3.7396	8
0.1398	-28		1.82796	0		3.7398	0
0.14	-24		1.828	4		3.74	-8
0.1402	-24		1.82804	4		3.7402	0
0.1404	-24		1.82808	0		3.7404	0
0.1406	-20		1.82812	0		3.7406	0
0.1408	-20		1.82816	0		3.7408	-8
0.141	-20		1.8282	4		3.741	-8
0.1412	-24		1.82824	0		3.7412	0
0.1414	-24		1.82828	4		3.7414	0
0.1416	-20		1.82832	4		3.7416	0
0.1418	-20		1.82836	0		3.7418	0
0.142	-20		1.8284	4		3.742	0
0.1422	-20		1.82844	4		3.7422	0
0.1424	-20		1.82848	4		3.7424	0
0.1426	-20		1.82852	0		3.7426	-8
0.1428	-16		1.82856	4		3.7428	0
0.143	-16		1.8286	0		3.743	0
0.1432	-16		1.82864	4		3.7432	8
0.1434	-12		1.82868	0		3.7434	-8
0.1436	-20		1.82872	0		3.7436	-8
0.1438	-12		1.82876	0		3.7438	0
0.144	-12		1.8288	0		3.744	0
0.1442	-16		1.82884	4		3.7442	0
0.1444	-16		1.82888	4		3.7444	0
0.1446	-16		1.82892	4		3.7446	0
0.1448	-12		1.82896	4		3.7448	-8
0.145	-16		1.829	0		3.745	0
0.1452	-12		1.82904	0		3.7452	0
0.1454	-12		1.82908	0		3.7454	-8
0.1456	-12		1.82912	4		3.7456	0
0.1458	-12		1.82916	0		3.7458	-8
0.146	-12		1.8292	0		3.746	-8
0.1462	-12		1.82924	4		3.7462	0
0.1464	-12		1.82928	4		3.7464	0
0.1466	-12		1.82932	0		3.7466	0
0.1468	-8		1.82936	4		3.7468	0
0.147	-8		1.8294	0		3.747	-8
0.1472	-12		1.82944	4		3.7472	0
0.1474	-8		1.82948	4		3.7474	-8
0.1476	-8		1.82952	0		3.7476	0
0.1478	-12		1.82956	0		3.7478	0
0.148	-8		1.8296	4		3.748	-8
0.1482	-8		1.82964	0		3.7482	0
0.1484	-8		1.82968	0		3.7484	0
0.1486	-8		1.82972	0		3.7486	0
0.1488	-8		1.82976	4		3.7488	0
0.149	-8		1.8298	4		3.749	0
0.1492	-8		1.82984	0		3.7492	-8
0.1494	-8		1.82988	0		3.7494	0
0.1496	-4		1.82992	4		3.7496	0
0.1498	-8		1.82996	0		3.7498	0
0.15	-4		1.83	0		3.75	-8
0.1502	-4		1.83004	4		3.7502	-8
0.1504	-8		1.83008	4		3.7504	0
0.1506	-4		1.83012	4		3.7506	-8
0.1508	-4		1.83016	4		3.7508	0
0.151	-4		1.8302	4		3.751	0
0.1512	-4		1.83024	0		3.7512	0
0.1514	-4		1.83028	4		3.7514	0
0.1516	-8		1.83032	4		3.7516	-8
0.1518	-4		1.83036	4		3.7518	0
0.152	-4		1.8304	0		3.752	-8
0.1522	-4		1.83044	0		3.7522	0
0.1524	-4		1.83048	0		3.7524	0
0.1526	-4		1.83052	4		3.7526	0
0.1528	-4		1.83056	-4		3.7528	0
0.153	-4		1.8306	4		3.753	0
0.1532	-4		1.83064	0		3.7532	8
0.1534	0		1.83068	4		3.7534	0
0.1536	-4		1.83072	4		3.7536	0
0.1538	0		1.83076	0		3.7538	-8
0.154	0		1.8308	4		3.754	0
0.1542	0		1.83084	4		3.7542	0
0.1544	0		1.83088	4		3.7544	0
0.1546	0		1.83092	4		3.7546	0
0.1548	0		1.83096	4		3.7548	0
0.155	-4		1.831	4		3.755	0
0.1552	0		1.83104	0		3.7552	0
0.1554	0		1.83108	0		3.7554	-8
0.1556	0		1.83112	0		3.7556	0
0.1558	0		1.83116	4		3.7558	0
0.156	0		1.8312	4		3.756	0
0.1562	0		1.83124	4		3.7562	0
0.1564	0		1.83128	4		3.7564	0
0.1566	0		1.83132	4		3.7566	0
0.1568	0		1.83136	0		3.7568	0
0.157	0		1.8314	4		3.757	0
0.1572	-4		1.83144	4		3.7572	0
0.1574	0		1.83148	0		3.7574	0
0.1576	0		1.83152	4		3.7576	-8
0.1578	0		1.83156	4		3.7578	0
0.158	0		1.8316	4		3.758	0
0.1582	0		1.83164	4		3.7582	0
0.1584	0		1.83168	4		3.7584	0
0.1586	0		1.83172	4		3.7586	0
0.1588	-4		1.83176	0		3.7588	0
0.159	4		1.8318	0		3.759	-8
0.1592	0		1.83184	4		3.7592	0
0.1594	0		1.83188	4		3.7594	0
0.1596	0		1.83192	0		3.7596	0
0.1598	4		1.83196	4		3.7598	0
0.16	0		1.832	4		3.76	-8
0.1602	4		1.83204	0		3.7602	0
0.1604	0		1.83208	4		3.7604	8
0.1606	4		1.83212	0		3.7606	0
0.1608	0		1.83216	4		3.7608	0
0.161	0		1.8322	0		3.761	0
0.1612	0		1.83224	0		3.7612	0
0.1614	0		1.83228	4		3.7614	0
0.1616	0		1.83232	4		3.7616	0
0.1618	0		1.83236	4		3.7618	0
0.162	0		1.8324	0		3.762	0
0.1622	0		1.83244	0		3.7622	-8
0.1624	0		1.83248	4		3.7624	0
0.1626	0		1.83252	4		3.7626	0
0.1628	0		1.83256	4		3.7628	0
0.163	0		1.8326	0		3.763	-8
0.1632	0		1.83264	4		3.7632	0
0.1634	0		1.83268	0		3.7634	0
0.1636	0		1.83272	4		3.7636	0
0.1638	0		1.83276	4		3.7638	0
0.164	0		1.8328	4		3.764	0
0.1642	0		1.83284	4		3.7642	0
0.1644	0		1.83288	4		3.7644	0
0.1646	0		1.83292	0		3.7646	0
0.1648	0		1.83296	0		3.7648	0
0.165	0		1.833	4		3.765	0
0.1652	0		1.83304	0		3.7652	0
0.1654	0		1.83308	4		3.7654	0
0.1656	0		1.83312	4		3.7656	0
0.1658	0		1.83316	4		3.7658	0
0.166	0		1.8332	4		3.766	0
0.1662	0		1.83324	0		3.7662	0
0.1664	0		1.83328	4		3.7664	0
0.1666	0		1.83332	4		3.7666	0
0.1668	0		1.83336	4		3.7668	-8
0.167	4		1.8334	4		3.767	-8
0.1672	0		1.83344	0		3.7672	-8
0.1674	0		1.83348	4		3.7674	-8
0.1676	0		1.83352	4		3.7676	0
0.1678	4		1.83356	4		3.7678	-8
0.168	0		1.8336	4		3.768	0
0.1682	4		1.83364	4		3.7682	-8
0.1684	0		1.83368	4		3.7684	8
0.1686	0		1.83372	4		3.7686	0
0.1688	0		1.83376	4		3.7688	0
0.169	4		1.8338	0		3.769	-8
0.1692	4		1.83384	4		3.7692	0
0.1694	4		1.83388	4		3.7694	-8
0.1696	4		1.83392	4		3.7696	0
0.1698	0		1.83396	4		3.7698	0
0.17	4		1.834	4		3.77	0
0.1702	0		1.83404	4		3.7702	0
0.1704	4		1.83408	0		3.7704	0
0.1706	4		1.83412	4		3.7706	-8
0.1708	4		1.83416	4		3.7708	0
0.171	0		1.8342	4		3.771	0
0.1712	4		1.83424	4		3.7712	0
0.1714	4		1.83428	0		3.7714	0
0.1716	0		1.83432	4		3.7716	-8
0.1718	0		1.83436	4		3.7718	0
0.172	-4		1.8344	4		3.772	-8
0.1722	0		1.83444	4		3.7722	0
0.1724	4		1.83448	4		3.7724	-8
0.1726	4		1.83452	4		3.7726	0
0.1728	0		1.83456	4		3.7728	0
0.173	4		1.8346	4		3.773	0
0.1732	4		1.83464	4		3.7732	0
0.1734	0		1.83468	4		3.7734	8
0.1736	4		1.83472	4		3.7736	-8
0.1738	4		1.83476	4		3.7738	0
0.174	4		1.8348	0		3.774	8
0.1742	0		1.83484	4		3.7742	0
0.1744	4		1.83488	4		3.7744	0
0.1746	4		1.83492	4		3.7746	0
0.1748	0		1.83496	4		3.7748	0
0.175	0		1.835	4		3.775	0
0.1752	4		1.83504	4		3.7752	0
0.1754	0		1.83508	0		3.7754	0
0.1756	4		1.83512	0		3.7756	0
0.1758	0		1.83516	4		3.7758	0
0.176	4		1.8352	4		3.776	0
0.1762	4		1.83524	4		3.7762	0
0.1764	0		1.83528	0		3.7764	-8
0.1766	0		1.83532	0		3.7766	0
0.1768	0		1.83536	4		3.7768	0
0.177	4		1.8354	0		3.777	0
0.1772	4		1.83544	4		3.7772	0
0.1774	4		1.83548	4		3.7774	0
0.1776	4		1.83552	4		3.7776	0
0.1778	4		1.83556	0		3.7778	0
0.178	4		1.8356	4		3.778	0
0.1782	0		1.83564	4		3.7782	-8
0.1784	4		1.83568	4		3.7784	0
0.1786	4		1.83572	4		3.7786	-8
0.1788	4		1.83576	0		3.7788	0
0.179	4		1.8358	4		3.779	0
0.1792	0		1.83584	4		3.7792	0
0.1794	4		1.83588	4		3.7794	0
0.1796	4		1.83592	4		3.7796	0
0.1798	0		1.83596	4		3.7798	0
0.18	4		1.836	4		3.78	-8
0.1802	4		1.83604	4		3.7802	0
0.1804	4		1.83608	4		3.7804	0
0.1806	4		1.83612	4		3.7806	0
0.1808	4		1.83616	4		3.7808	0
0.181	0		1.8362	4		3.781	0
0.1812	0		1.83624	0		3.7812	0
0.1814	0		1.83628	4		3.7814	0
0.1816	4		1.83632	4		3.7816	0
0.1818	4		1.83636	0		3.7818	0
0.182	4		1.8364	0		3.782	0
0.1822	4		1.83644	4		3.7822	-8
0.1824	4		1.83648	4		3.7824	0
0.1826	4		1.83652	4		3.7826	0
0.1828	4		1.83656	4		3.7828	-8
0.183	0		1.8366	4		3.783	0
0.1832	4		1.83664	4		3.7832	0
0.1834	4		1.83668	4		3.7834	0
0.1836	0		1.83672	0		3.7836	-8
0.1838	4		1.83676	4		3.7838	-8
0.184	4		1.8368	0		3.784	-8
0.1842	4		1.83684	4		3.7842	-8
0.1844	4		1.83688	0		3.7844	-8
0.1846	4		1.83692	4		3.7846	0
0.1848	4		1.83696	4		3.7848	-8
0.185	4		1.837	4		3.785	-8
0.1852	4		1.83704	4		3.7852	0
0.1854	0		1.83708	0		3.7854	-8
0.1856	4		1.83712	4		3.7856	0
0.1858	4		1.83716	4		3.7858	-8
0.186	4		1.8372	4		3.786	0
0.1862	4		1.83724	4		3.7862	0
0.1864	4		1.83728	4		3.7864	0
0.1866	4		1.83732	4		3.7866	0
0.1868	4		1.83736	4		3.7868	0
0.187	4		1.8374	4		3.787	0
0.1872	4		1.83744	4		3.7872	0
0.1874	4		1.83748	4		3.7874	8
0.1876	4		1.83752	4		3.7876	0
0.1878	4		1.83756	4		3.7878	0
0.188	0		1.8376	4		3.788	-8
0.1882	4		1.83764	4		3.7882	-8
0.1884	4		1.83768	0		3.7884	-8
0.1886	4		1.83772	4		3.7886	0
0.1888	4		1.83776	4		3.7888	-8
0.189	0		1.8378	4		3.789	8
0.1892	4		1.83784	4		3.7892	0
0.1894	4		1.83788	4		3.7894	8
0.1896	4		1.83792	4		3.7896	0
0.1898	4		1.83796	0		3.7898	0
0.19	0		1.838	4		3.79	0
0.1902	4		1.83804	4		3.7902	-8
0.1904	4		1.83808	0		3.7904	0
0.1906	4		1.83812	0		3.7906	0
0.1908	4		1.83816	4		3.7908	0
0.191	0		1.8382	4		3.791	-8
0.1912	0		1.83824	4		3.7912	8
0.1914	4		1.83828	4		3.7914	0
0.1916	4		1.83832	0		3.7916	0
0.1918	0		1.83836	4		3.7918	0
0.192	4		1.8384	0		3.792	0
0.1922	4		1.83844	0		3.7922	0
0.1924	0		1.83848	4		3.7924	0
0.1926	4		1.83852	4		3.7926	0
0.1928	4		1.83856	4		3.7928	-8
0.193	4		1.8386	4		3.793	0
0.1932	0		1.83864	4		3.7932	-8
0.1934	4		1.83868	0		3.7934	-8
0.1936	4		1.83872	4		3.7936	-8
0.1938	0		1.83876	4		3.7938	0
0.194	4		1.8388	4		3.794	0
0.1942	4		1.83884	4		3.7942	0
0.1944	4		1.83888	4		3.7944	0
0.1946	4		1.83892	0		3.7946	0
0.1948	4		1.83896	4		3.7948	-8
0.195	4		1.839	4		3.795	0
0.1952	4		1.83904	0		3.7952	-8
0.1954	4		1.83908	4		3.7954	0
0.1956	4		1.83912	0		3.7956	0
0.1958	4		1.83916	4		3.7958	0
0.196	0		1.8392	0		3.796	0
0.1962	4		1.83924	4		3.7962	0
0.1964	4		1.83928	4		3.7964	0
0.1966	4		1.83932	4		3.7966	-8
0.1968	4		1.83936	4		3.7968	0
0.197	4		1.8394	4		3.797	0
0.1972	0		1.83944	4		3.7972	0
0.1974	0		1.83948	4		3.7974	-8
0.1976	4		1.83952	4		3.7976	-8
0.1978	0		1.83956	4		3.7978	-8
0.198	4		1.8396	4		3.798	8
0.1982	0		1.83964	4		3.7982	0
0.1984	4		1.83968	0		3.7984	0
0.1986	4		1.83972	4		3.7986	0
0.1988	4		1.83976	4		3.7988	-8
0.199	0		1.8398	0		3.799	0
0.1992	0		1.83984	4		3.7992	0
0.1994	0		1.83988	4		3.7994	0
0.1996	0		1.83992	4		3.7996	-8
0.1998	0		1.83996	0		3.7998	-8
0.2	4		1.84	4		3.8	0
0.2002	4		1.84004	4		3.8002	8
0.2004	4		1.84008	0		3.8004	0
0.2006	4		1.84012	4		3.8006	0
0.2008	0		1.84016	0		3.8008	0
0.201	4		1.8402	0		3.801	0
0.2012	4		1.84024	4		3.8012	-8
0.2014	4		1.84028	4		3.8014	0
0.2016	4		1.84032	4		3.8016	-8
0.2018	0		1.84036	4		3.8018	-8
0.202	4		1.8404	4		3.802	8
0.2022	0		1.84044	0		3.8022	-8
0.2024	0		1.84048	0		3.8024	0
0.2026	0		1.84052	0		3.8026	0
0.2028	0		1.84056	4		3.8028	-8
0.203	4		1.8406	0		3.803	-8
0.2032	4		1.84064	0		3.8032	0
0.2034	0		1.84068	4		3.8034	0
0.2036	4		1.84072	4		3.8036	0
0.2038	0		1.84076	4		3.8038	-8
0.204	4		1.8408	4		3.804	0
0.2042	4		1.84084	0		3.8042	0
0.2044	4		1.84088	4		3.8044	0
0.2046	4		1.84092	0		3.8046	-8
0.2048	4		1.84096	4		3.8048	0
0.205	0		1.841	4		3.805	0
0.2052	4		1.84104	4		3.8052	-8
0.2054	0		1.84108	0		3.8054	-8
0.2056	0		1.84112	0		3.8056	-8
0.2058	4		1.84116	0		3.8058	0
0.206	4		1.8412	4		3.806	0
0.2062	0		1.84124	0		3.8062	0
0.2064	4		1.84128	4		3.8064	0
0.2066	4		1.84132	4		3.8066	-8
0.2068	4		1.84136	4		3.8068	0
0.207	0		1.8414	0		3.807	0
0.2072	4		1.84144	0		3.8072	0
0.2074	4		1.84148	4		3.8074	0
0.2076	4		1.84152	4		3.8076	0
0.2078	4		1.84156	4		3.8078	0
0.208	0		1.8416	4		3.808	0
0.2082	4		1.84164	0		3.8082	0
0.2084	0		1.84168	4		3.8084	0
0.2086	4		1.84172	-4		3.8086	-8
0.2088	4		1.84176	4		3.8088	0
0.209	4		1.8418	4		3.809	0
0.2092	4		1.84184	4		3.8092	0
0.2094	4		1.84188	0		3.8094	-8
0.2096	0		1.84192	0		3.8096	0
0.2098	4		1.84196	4		3.8098	0
0.21	4		1.842	4		3.81	-8
0.2102	4		1.84204	4		3.8102	0
0.2104	0		1.84208	0		3.8104	0
0.2106	0		1.84212	0		3.8106	0
0.2108	0		1.84216	4		3.8108	0
0.211	4		1.8422	0		3.811	0
0.2112	0		1.84224	4		3.8112	0
0.2114	4		1.84228	4		3.8114	0
0.2116	4		1.84232	0		3.8116	0
0.2118	4		1.84236	4		3.8118	0
0.212	4		1.8424	4		3.812	-8
0.2122	0		1.84244	4		3.8122	0
0.2124	4		1.84248	0		3.8124	0
0.2126	4		1.84252	0		3.8126	0
0.2128	4		1.84256	4		3.8128	8
0.213	4		1.8426	4		3.813	-8
0.2132	4		1.84264	4		3.8132	0
0.2134	0		1.84268	4		3.8134	0
0.2136	4		1.84272	4		3.8136	-8
0.2138	4		1.84276	4		3.8138	0
0.214	4		1.8428	4		3.814	0
0.2142	0		1.84284	4		3.8142	-8
0.2144	4		1.84288	0		3.8144	8
0.2146	4		1.84292	0		3.8146	0
0.2148	4		1.84296	0		3.8148	0
0.215	0		1.843	4		3.815	0
0.2152	4		1.84304	4		3.8152	0
0.2154	4		1.84308	4		3.8154	0
0.2156	4		1.84312	4		3.8156	0
0.2158	4		1.84316	4		3.8158	0
0.216	4		1.8432	4		3.816	0
0.2162	4		1.84324	0		3.8162	8
0.2164	0		1.84328	4		3.8164	0
0.2166	4		1.84332	4		3.8166	0
0.2168	4		1.84336	4		3.8168	-8
0.217	4		1.8434	4		3.817	0
0.2172	0		1.84344	0		3.8172	0
0.2174	4		1.84348	0		3.8174	0
0.2176	4		1.84352	0		3.8176	-8
0.2178	4		1.84356	0		3.8178	0
0.218	4		1.8436	0		3.818	-8
0.2182	4		1.84364	4		3.8182	-8
0.2184	4		1.84368	0		3.8184	0
0.2186	4		1.84372	0		3.8186	0
0.2188	4		1.84376	0		3.8188	0
0.219	4		1.8438	0		3.819	-8
0.2192	4		1.84384	0		3.8192	-8
0.2194	4		1.84388	-4		3.8194	0
0.2196	4		1.84392	0		3.8196	0
0.2198	4		1.84396	0		3.8198	-8
0.22	4		1.844	0		3.82	-8
0.2202	4		1.84404	0		3.8202	0
0.2204	0		1.84408	0		3.8204	-8
0.2206	4		1.84412	-4		3.8206	0
0.2208	0		1.84416	0		3.8208	0
0.221	0		1.8442	-4		3.821	-8
0.2212	4		1.84424	-4		3.8212	0
0.2214	4		1.84428	-4		3.8214	0
0.2216	4		1.84432	-4		3.8216	0
0.2218	4		1.84436	-4		3.8218	0
0.222	4		1.8444	0		3.822	-8
0.2222	4		1.84444	0		3.8222	0
0.2224	4		1.84448	-4		3.8224	0
0.2226	4		1.84452	-4		3.8226	0
0.2228	4		1.84456	0		3.8228	0
0.223	0		1.8446	-4		3.823	0
0.2232	4		1.84464	-4		3.8232	0
0.2234	4		1.84468	0		3.8234	0
0.2236	4		1.84472	-4		3.8236	0
0.2238	0		1.84476	-4		3.8238	-8
0.224	4		1.8448	0		3.824	-8
0.2242	0		1.84484	-8		3.8242	-8
0.2244	4		1.84488	-4		3.8244	0
0.2246	0		1.84492	-4		3.8246	0
0.2248	4		1.84496	-4		3.8248	0
0.225	4		1.845	-4		3.825	0
0.2252	4		1.84504	-4		3.8252	-8
0.2254	4		1.84508	-4		3.8254	-8
0.2256	4		1.84512	-4		3.8256	0
0.2258	4		1.84516	-4		3.8258	-8
0.226	4		1.8452	0		3.826	0
0.2262	0		1.84524	-4		3.8262	0
0.2264	4		1.84528	-4		3.8264	0
0.2266	4		1.84532	-4		3.8266	0
0.2268	4		1.84536	-4		3.8268	0
0.227	0		1.8454	-4		3.827	-8
0.2272	4		1.84544	-4		3.8272	0
0.2274	0		1.84548	-4		3.8274	0
0.2276	4		1.84552	-4		3.8276	0
0.2278	0		1.84556	-4		3.8278	0
0.228	4		1.8456	-4		3.828	0
0.2282	4		1.84564	-4		3.8282	-8
0.2284	0		1.84568	-4		3.8284	0
0.2286	4		1.84572	-4		3.8286	0
0.2288	0		1.84576	-4		3.8288	0
0.229	4		1.8458	-8		3.829	-8
0.2292	4		1.84584	-4		3.8292	0
0.2294	4		1.84588	-4		3.8294	0
0.2296	4		1.84592	-8		3.8296	-8
0.2298	4		1.84596	-4		3.8298	-8
0.23	4		1.846	-4		3.83	0
0.2302	4		1.84604	-4		3.8302	0
0.2304	4		1.84608	-4		3.8304	0
0.2306	4		1.84612	-4		3.8306	8
0.2308	4		1.84616	-4		3.8308	0
0.231	4		1.8462	-4		3.831	0
0.2312	4		1.84624	-4		3.8312	0
0.2314	4		1.84628	-4		3.8314	0
0.2316	4		1.84632	-4		3.8316	0
0.2318	0		1.84636	-4		3.8318	0
0.232	4		1.8464	-4		3.832	0
0.2322	4		1.84644	-4		3.8322	-8
0.2324	0		1.84648	-4		3.8324	0
0.2326	4		1.84652	-4		3.8326	0
0.2328	4		1.84656	-4		3.8328	-8
0.233	4		1.8466	-4		3.833	0
0.2332	4		1.84664	-4		3.8332	0
0.2334	4		1.84668	0		3.8334	0
0.2336	4		1.84672	-4		3.8336	0
0.2338	4		1.84676	0		3.8338	0
0.234	0		1.8468	-4		3.834	0
0.2342	4		1.84684	-4		3.8342	8
0.2344	4		1.84688	-4		3.8344	0
0.2346	4		1.84692	-4		3.8346	0
0.2348	4		1.84696	-4		3.8348	0
0.235	0		1.847	-4		3.835	-8
0.2352	4		1.84704	-4		3.8352	0
0.2354	4		1.84708	-4		3.8354	0
0.2356	4		1.84712	-4		3.8356	0
0.2358	4		1.84716	-4		3.8358	0
0.236	4		1.8472	0		3.836	0
0.2362	4		1.84724	-4		3.8362	0
0.2364	4		1.84728	-4		3.8364	0
0.2366	4		1.84732	-4		3.8366	0
0.2368	0		1.84736	-4		3.8368	416
0.237	4		1.8474	-4		3.837	408
0.2372	4		1.84744	0		3.8372	392
0.2374	4		1.84748	-4		3.8374	376
0.2376	4		1.84752	-4		3.8376	352
0.2378	4		1.84756	-4		3.8378	328
0.238	4		1.8476	-4		3.838	312
0.2382	4		1.84764	-4		3.8382	304
0.2384	4		1.84768	-4		3.8384	296
0.2386	4		1.84772	-4		3.8386	280
0.2388	4		1.84776	-4		3.8388	272
0.239	4		1.8478	-4		3.839	248
0.2392	0		1.84784	-4		3.8392	240
0.2394	4		1.84788	0		3.8394	232
0.2396	4		1.84792	0		3.8396	224
0.2398	4		1.84796	-4		3.8398	208
0.24	0		1.848	0		3.84	200
0.2402	4		1.84804	-4		3.8402	192
0.2404	0		1.84808	-4		3.8404	184
0.2406	4		1.84812	-4		3.8406	168
0.2408	4		1.84816	-4		3.8408	168
0.241	4		1.8482	-4		3.841	152
0.2412	4		1.84824	0		3.8412	144
0.2414	4		1.84828	0		3.8414	128
0.2416	4		1.84832	0		3.8416	120
0.2418	4		1.84836	-4		3.8418	104
0.242	4		1.8484	0		3.842	104
0.2422	0		1.84844	0		3.8422	104
0.2424	0		1.84848	0		3.8424	96
0.2426	4		1.84852	-4		3.8426	88
0.2428	4		1.84856	0		3.8428	72
0.243	4		1.8486	0		3.843	72
0.2432	4		1.84864	0		3.8432	64
0.2434	4		1.84868	0		3.8434	48
0.2436	4		1.84872	0		3.8436	48
0.2438	4		1.84876	0		3.8438	40
0.244	4		1.8488	-4		3.844	32
0.2442	4		1.84884	-4		3.8442	32
0.2444	0		1.84888	0		3.8444	24
0.2446	4		1.84892	0		3.8446	16
0.2448	4		1.84896	0		3.8448	8
0.245	4		1.849	0		3.845	8
0.2452	4		1.84904	0		3.8452	8
0.2454	4		1.84908	0		3.8454	-8
0.2456	4		1.84912	0		3.8456	-16
0.2458	4		1.84916	0		3.8458	-16
0.246	4		1.8492	0		3.846	-24
0.2462	4		1.84924	0		3.8462	-24
0.2464	4		1.84928	0		3.8464	-32
0.2466	4		1.84932	0		3.8466	-32
0.2468	4		1.84936	-4		3.8468	-40
0.247	4		1.8494	0		3.847	-40
0.2472	4		1.84944	-4		3.8472	-48
0.2474	4		1.84948	0		3.8474	-48
0.2476	4		1.84952	0		3.8476	-48
0.2478	4		1.84956	0		3.8478	-56
0.248	4		1.8496	4		3.848	-56
0.2482	4		1.84964	4		3.8482	-64
0.2484	4		1.84968	0		3.8484	-64
0.2486	4		1.84972	0		3.8486	-64
0.2488	4		1.84976	-4		3.8488	-64
0.249	4		1.8498	0		3.849	-72
0.2492	0		1.84984	0		3.8492	-72
0.2494	4		1.84988	0		3.8494	-72
0.2496	4		1.84992	0		3.8496	-80
0.2498	4		1.84996	0		3.8498	-80
0.25	4		1.85	0		3.85	-80
0.2502	4		1.85004	0		3.8502	-88
0.2504	0		1.85008	0		3.8504	-80
0.2506	4		1.85012	0		3.8506	-88
0.2508	4		1.85016	0		3.8508	-88
0.251	4		1.8502	0		3.851	-88
0.2512	4		1.85024	4		3.8512	-96
0.2514	4		1.85028	0		3.8514	-88
0.2516	0		1.85032	0		3.8516	-96
0.2518	0		1.85036	0		3.8518	-96
0.252	4		1.8504	0		3.852	-96
0.2522	4		1.85044	4		3.8522	-104
0.2524	4		1.85048	0		3.8524	-96
0.2526	4		1.85052	4		3.8526	-96
0.2528	0		1.85056	0		3.8528	-96
0.253	4		1.8506	0		3.853	-96
0.2532	4		1.85064	0		3.8532	-96
0.2534	0		1.85068	4		3.8534	-96
0.2536	0		1.85072	0		3.8536	-104
0.2538	4		1.85076	0		3.8538	-96
0.254	4		1.8508	0		3.854	-96
0.2542	4		1.85084	0		3.8542	-96
0.2544	4		1.85088	4		3.8544	-96
0.2546	4		1.85092	0		3.8546	-104
0.2548	4		1.85096	4		3.8548	-96
0.255	4		1.851	0		3.855	-104
0.2552	0		1.85104	4		3.8552	-96
0.2554	0		1.85108	0		3.8554	-96
0.2556	0		1.85112	0		3.8556	-96
0.2558	4		1.85116	4		3.8558	-96
0.256	4		1.8512	0		3.856	-96
0.2562	4		1.85124	4		3.8562	-96
0.2564	4		1.85128	4		3.8564	-88
0.2566	4		1.85132	4		3.8566	-96
0.2568	4		1.85136	0		3.8568	-88
0.257	4		1.8514	4		3.857	-88
0.2572	4		1.85144	4		3.8572	-88
0.2574	4		1.85148	4		3.8574	-88
0.2576	4		1.85152	0		3.8576	-88
0.2578	4		1.85156	4		3.8578	-88
0.258	4		1.8516	0		3.858	-88
0.2582	0		1.85164	4		3.8582	-88
0.2584	4		1.85168	4		3.8584	-80
0.2586	4		1.85172	4		3.8586	-80
0.2588	4		1.85176	0		3.8588	-80
0.259	4		1.8518	0		3.859	-80
0.2592	4		1.85184	4		3.8592	-80
0.2594	4		1.85188	4		3.8594	-80
0.2596	4		1.85192	0		3.8596	-80
0.2598	4		1.85196	4		3.8598	-72
0.26	4		1.852	4		3.86	-72
0.2602	4		1.85204	4		3.8602	-72
0.2604	4		1.85208	0		3.8604	-64
0.2606	4		1.85212	4		3.8606	-72
0.2608	4		1.85216	4		3.8608	-64
0.261	4		1.8522	0		3.861	-64
0.2612	4		1.85224	4		3.8612	-64
0.2614	0		1.85228	4		3.8614	-56
0.2616	4		1.85232	4		3.8616	-64
0.2618	4		1.85236	4		3.8618	-56
0.262	4		1.8524	0		3.862	-64
0.2622	0		1.85244	4		3.8622	-56
0.2624	4		1.85248	4		3.8624	-56
0.2626	4		1.85252	0		3.8626	-56
0.2628	4		1.85256	4		3.8628	-56
0.263	4		1.8526	0		3.863	-56
0.2632	4		1.85264	4		3.8632	-56
0.2634	4		1.85268	4		3.8634	-48
0.2636	4		1.85272	4		3.8636	-48
0.2638	4		1.85276	4		3.8638	-48
0.264	4		1.8528	4		3.864	-48
0.2642	4		1.85284	4		3.8642	-48
0.2644	4		1.85288	4		3.8644	-40
0.2646	4		1.85292	4		3.8646	-40
0.2648	4		1.85296	4		3.8648	-40
0.265	4		1.853	4		3.865	-40
0.2652	0		1.85304	4		3.8652	-40
0.2654	0		1.85308	4		3.8654	-32
0.2656	4		1.85312	8		3.8656	-32
0.2658	4		1.85316	4		3.8658	-32
0.266	4		1.8532	4		3.866	-32
0.2662	4		1.85324	4		3.8662	-32
0.2664	0		1.85328	4		3.8664	-32
0.2666	4		1.85332	4		3.8666	-24
0.2668	0		1.85336	4		3.8668	-24
0.267	0		1.8534	4		3.867	-24
0.2672	4		1.85344	4		3.8672	-24
0.2674	4		1.85348	4		3.8674	-24
0.2676	4		1.85352	4		3.8676	-24
0.2678	4		1.85356	4		3.8678	-24
0.268	4		1.8536	4		3.868	-24
0.2682	4		1.85364	4		3.8682	-16
0.2684	4		1.85368	4		3.8684	-24
0.2686	4		1.85372	4		3.8686	-24
0.2688	4		1.85376	8		3.8688	-16
0.269	4		1.8538	8		3.869	-16
0.2692	4		1.85384	8		3.8692	-16
0.2694	4		1.85388	4		3.8694	-16
0.2696	4		1.85392	44		3.8696	-16
0.2698	4		1.85396	100		3.8698	-16
0.27	4		1.854	152		3.87	-16
0.2702	0		1.85404	188		3.8702	-16
0.2704	4		1.85408	220		3.8704	-8
0.2706	0		1.85412	240		3.8706	-8
0.2708	4		1.85416	252		3.8708	-16
0.271	4		1.8542	260		3.871	-8
0.2712	4		1.85424	264		3.8712	-16
0.2714	0		1.85428	272		3.8714	-8
0.2716	4		1.85432	272		3.8716	-8
0.2718	4		1.85436	272		3.8718	-16
0.272	4		1.8544	272		3.872	-8
0.2722	4		1.85444	272		3.8722	-8
0.2724	4		1.85448	268		3.8724	-8
0.2726	4		1.85452	268		3.8726	-8
0.2728	4		1.85456	264		3.8728	-8
0.273	4		1.8546	264		3.873	-8
0.2732	4		1.85464	260		3.8732	0
0.2734	4		1.85468	260		3.8734	0
0.2736	4		1.85472	260		3.8736	0
0.2738	4		1.85476	256		3.8738	0
0.274	0		1.8548	252		3.874	0
0.2742	4		1.85484	252		3.8742	0
0.2744	4		1.85488	248		3.8744	0
0.2746	4		1.85492	248		3.8746	0
0.2748	4		1.85496	244		3.8748	-8
0.275	4		1.855	240		3.875	0
0.2752	4		1.85504	244		3.8752	-8
0.2754	0		1.85508	236		3.8754	0
0.2756	0		1.85512	236		3.8756	0
0.2758	4		1.85516	232		3.8758	-8
0.276	4		1.8552	232		3.876	0
0.2762	4		1.85524	232		3.8762	-8
0.2764	4		1.85528	228		3.8764	0
0.2766	4		1.85532	228		3.8766	0
0.2768	4		1.85536	228		3.8768	0
0.277	4		1.8554	224		3.877	0
0.2772	4		1.85544	220		3.8772	0
0.2774	4		1.85548	220		3.8774	0
0.2776	4		1.85552	220		3.8776	0
0.2778	0		1.85556	216		3.8778	-8
0.278	0		1.8556	212		3.878	-8
0.2782	4		1.85564	208		3.8782	0
0.2784	4		1.85568	208		3.8784	0
0.2786	4		1.85572	208		3.8786	0
0.2788	4		1.85576	204		3.8788	0
0.279	4		1.8558	204		3.879	0
0.2792	4		1.85584	204		3.8792	-8
0.2794	4		1.85588	200		3.8794	0
0.2796	4		1.85592	200		3.8796	-8
0.2798	4		1.85596	196		3.8798	0
0.28	4		1.856	196		3.88	0
0.2802	4		1.85604	192		3.8802	0
0.2804	4		1.85608	192		3.8804	0
0.2806	4		1.85612	188		3.8806	-8
0.2808	4		1.85616	184		3.8808	-8
0.281	4		1.8562	184		3.881	0
0.2812	4		1.85624	184		3.8812	0
0.2814	4		1.85628	184		3.8814	-8
0.2816	4		1.85632	180		3.8816	0
0.2818	4		1.85636	176		3.8818	-8
0.282	4		1.8564	180		3.882	0
0.2822	0		1.85644	176		3.8822	-8
0.2824	4		1.85648	172		3.8824	-8
0.2826	0		1.85652	172		3.8826	-8
0.2828	4		1.85656	168		3.8828	-8
0.283	4		1.8566	172		3.883	-8
0.2832	4		1.85664	168		3.8832	-8
0.2834	0		1.85668	168		3.8834	-8
0.2836	0		1.85672	164		3.8836	-8
0.2838	4		1.85676	164		3.8838	0
0.284	0		1.8568	164		3.884	0
0.2842	4		1.85684	160		3.8842	-8
0.2844	4		1.85688	156		3.8844	0
0.2846	4		1.85692	160		3.8846	0
0.2848	4		1.85696	152		3.8848	0
0.285	4		1.857	152		3.885	-8
0.2852	4		1.85704	152		3.8852	0
0.2854	0		1.85708	152		3.8854	0
0.2856	4		1.85712	148		3.8856	0
0.2858	0		1.85716	148		3.8858	-8
0.286	4		1.8572	144		3.886	0
0.2862	4		1.85724	144		3.8862	0
0.2864	4		1.85728	144		3.8864	0
0.2866	0		1.85732	140		3.8866	0
0.2868	4		1.85736	136		3.8868	0
0.287	4		1.8574	136		3.887	-8
0.2872	4		1.85744	140		3.8872	-8
0.2874	0		1.85748	136		3.8874	0
0.2876	4		1.85752	132		3.8876	0
0.2878	4		1.85756	132		3.8878	-8
0.288	0		1.8576	132		3.888	-8
0.2882	4		1.85764	128		3.8882	0
0.2884	4		1.85768	124		3.8884	0
0.2886	0		1.85772	128		3.8886	0
0.2888	4		1.85776	124		3.8888	0
0.289	4		1.8578	128		3.889	0
0.2892	4		1.85784	124		3.8892	0
0.2894	4		1.85788	124		3.8894	8
0.2896	4		1.85792	120		3.8896	-8
0.2898	4		1.85796	116		3.8898	0
0.29	4		1.858	116		3.89	0
0.2902	4		1.85804	112		3.8902	0
0.2904	0		1.85808	112		3.8904	0
0.2906	4		1.85812	116		3.8906	-8
0.2908	4		1.85816	112		3.8908	-8
0.291	4		1.8582	112		3.891	0
0.2912	4		1.85824	112		3.8912	0
0.2914	4		1.85828	108		3.8914	0
0.2916	4		1.85832	108		3.8916	0
0.2918	4		1.85836	104		3.8918	-8
0.292	4		1.8584	104		3.892	-8
0.2922	0		1.85844	100		3.8922	0
0.2924	4		1.85848	100		3.8924	0
0.2926	4		1.85852	100		3.8926	0
0.2928	4		1.85856	100		3.8928	-8
0.293	4		1.8586	96		3.893	0
0.2932	0		1.85864	96		3.8932	-8
0.2934	4		1.85868	96		3.8934	0
0.2936	4		1.85872	96		3.8936	-8
0.2938	4		1.85876	96		3.8938	-8
0.294	4		1.8588	92		3.894	-8
0.2942	4		1.85884	92		3.8942	-8
0.2944	0		1.85888	88		3.8944	0
0.2946	4		1.85892	92		3.8946	0
0.2948	4		1.85896	88		3.8948	-8
0.295	4		1.859	84		3.895	-8
0.2952	0		1.85904	84		3.8952	0
0.2954	4		1.85908	84		3.8954	0
0.2956	4		1.85912	84		3.8956	0
0.2958	0		1.85916	84		3.8958	8
0.296	4		1.8592	80		3.896	0
0.2962	4		1.85924	80		3.8962	0
0.2964	4		1.85928	76		3.8964	0
0.2966	0		1.85932	76		3.8966	0
0.2968	4		1.85936	76		3.8968	-8
0.297	4		1.8594	76		3.897	-8
0.2972	0		1.85944	72		3.8972	0
0.2974	0		1.85948	72		3.8974	0
0.2976	4		1.85952	68		3.8976	0
0.2978	4		1.85956	72		3.8978	0
0.298	4		1.8596	72		3.898	0
0.2982	4		1.85964	68		3.8982	0
0.2984	4		1.85968	68		3.8984	8
0.2986	4		1.85972	68		3.8986	-8
0.2988	56		1.85976	64		3.8988	0
0.299	140		1.8598	60		3.899	0
0.2992	188		1.85984	64		3.8992	0
0.2994	208		1.85988	60		3.8994	0
0.2996	216		1.85992	60		3.8996	0
0.2998	216		1.85996	60		3.8998	0
0.3	212		1.86	60		3.9	0
0.3002	204		1.86004	56		3.9002	0
0.3004	200		1.86008	56		3.9004	0
0.3006	196		1.86012	52		3.9006	0
0.3008	192		1.86016	52		3.9008	0
0.301	188		1.8602	52		3.901	0
0.3012	180		1.86024	52		3.9012	-8
0.3014	176		1.86028	52		3.9014	0
0.3016	172		1.86032	48		3.9016	0
0.3018	168		1.86036	48		3.9018	0
0.302	164		1.8604	48		3.902	0
0.3022	160		1.86044	44		3.9022	8
0.3024	156		1.86048	44		3.9024	-8
0.3026	152		1.86052	44		3.9026	-8
0.3028	144		1.86056	44		3.9028	0
0.303	140		1.8606	44		3.903	0
0.3032	140		1.86064	40		3.9032	0
0.3034	136		1.86068	40		3.9034	0
0.3036	132		1.86072	40		3.9036	0
0.3038	124		1.86076	36		3.9038	0
0.304	120		1.8608	36		3.904	0
0.3042	116		1.86084	36		3.9042	0
0.3044	116		1.86088	36		3.9044	0
0.3046	108		1.86092	36		3.9046	0
0.3048	108		1.86096	32		3.9048	-8
0.305	104		1.861	32		3.905	0
0.3052	100		1.86104	32		3.9052	-8
0.3054	92		1.86108	32		3.9054	-8
0.3056	92		1.86112	28		3.9056	0
0.3058	88		1.86116	28		3.9058	-8
0.306	84		1.8612	28		3.906	-8
0.3062	80		1.86124	28		3.9062	0
0.3064	76		1.86128	24		3.9064	0
0.3066	72		1.86132	24		3.9066	0
0.3068	72		1.86136	24		3.9068	0
0.307	68		1.8614	20		3.907	0
0.3072	60		1.86144	20		3.9072	0
0.3074	64		1.86148	20		3.9074	0
0.3076	56		1.86152	20		3.9076	0
0.3078	52		1.86156	20		3.9078	0
0.308	52		1.8616	20		3.908	0
0.3082	44		1.86164	20		3.9082	0
0.3084	44		1.86168	16		3.9084	0
0.3086	40		1.86172	16		3.9086	-8
0.3088	40		1.86176	16		3.9088	-8
0.309	36		1.8618	12		3.909	0
0.3092	32		1.86184	12		3.9092	8
0.3094	28		1.86188	16		3.9094	0
0.3096	24		1.86192	8		3.9096	0
0.3098	24		1.86196	8		3.9098	0
0.31	20		1.862	8		3.91	0
0.3102	16		1.86204	8		3.9102	0
0.3104	12		1.86208	4		3.9104	0
0.3106	8		1.86212	8		3.9106	-8
0.3108	4		1.86216	4		3.9108	-8
0.311	4		1.8622	8		3.911	-8
0.3112	0		1.86224	4		3.9112	0
0.3114	-4		1.86228	0		3.9114	0
0.3116	-4		1.86232	4		3.9116	0
0.3118	-8		1.86236	0		3.9118	0
0.312	-12		1.8624	-4		3.912	0
0.3122	-12		1.86244	0		3.9122	-8
0.3124	-20		1.86248	-4		3.9124	0
0.3126	-16		1.86252	-4		3.9126	0
0.3128	-24		1.86256	-4		3.9128	0
0.313	-24		1.8626	-4		3.913	8
0.3132	-24		1.86264	-4		3.9132	-8
0.3134	-28		1.86268	-4		3.9134	0
0.3136	-32		1.86272	-4		3.9136	0
0.3138	-32		1.86276	-8		3.9138	-8
0.314	-36		1.8628	-8		3.914	0
0.3142	-40		1.86284	-8		3.9142	-8
0.3144	-40		1.86288	-8		3.9144	0
0.3146	-40		1.86292	-8		3.9146	0
0.3148	-48		1.86296	-12		3.9148	0
0.315	-44		1.863	-8		3.915	0
0.3152	-48		1.86304	-12		3.9152	0
0.3154	-48		1.86308	-12		3.9154	0
0.3156	-52		1.86312	-12		3.9156	-8
0.3158	-56		1.86316	-12		3.9158	-8
0.316	-56		1.8632	-12		3.916	0
0.3162	-60		1.86324	-12		3.9162	0
0.3164	-60		1.86328	-16		3.9164	0
0.3166	-64		1.86332	-16		3.9166	0
0.3168	-60		1.86336	-12		3.9168	-8
0.317	-64		1.8634	-16		3.917	0
0.3172	-64		1.86344	-16		3.9172	0
0.3174	-68		1.86348	-16		3.9174	0
0.3176	-68		1.86352	-20		3.9176	0
0.3178	-68		1.86356	-20		3.9178	0
0.318	-68		1.8636	-20		3.918	0
0.3182	-68		1.86364	-24		3.9182	-8
0.3184	-68		1.86368	-20		3.9184	0
0.3186	-68		1.86372	-20		3.9186	0
0.3188	-68		1.86376	-24		3.9188	0
0.319	-68		1.8638	-24		3.919	0
0.3192	-72		1.86384	-20		3.9192	-8
0.3194	-68		1.86388	-24		3.9194	0
0.3196	-68		1.86392	-24		3.9196	-8
0.3198	-68		1.86396	-24		3.9198	-8
0.32	-64		1.864	-24		3.92	-8
0.3202	-60		1.86404	-28		3.9202	0
0.3204	-64		1.86408	-28		3.9204	0
0.3206	-64		1.86412	-28		3.9206	0
0.3208	-64		1.86416	-28		3.9208	0
0.321	-60		1.8642	-28		3.921	0
0.3212	-60		1.86424	-32		3.9212	0
0.3214	-60		1.86428	-28		3.9214	0
0.3216	-56		1.86432	-28		3.9216	8
0.3218	-56		1.86436	-28		3.9218	0
0.322	-56		1.8644	-28		3.922	0
0.3222	-52		1.86444	-32		3.9222	-8
0.3224	-52		1.86448	-32		3.9224	8
0.3226	-52		1.86452	-36		3.9226	0
0.3228	-48		1.86456	-32		3.9228	0
0.323	-52		1.8646	-32		3.923	0
0.3232	-48		1.86464	-32		3.9232	0
0.3234	-48		1.86468	-32		3.9234	-8
0.3236	-48		1.86472	-36		3.9236	-8
0.3238	-48		1.86476	-36		3.9238	-8
0.324	-44		1.8648	-36		3.924	0
0.3242	-44		1.86484	-40		3.9242	0
0.3244	-44		1.86488	-32		3.9244	0
0.3246	-44		1.86492	-36		3.9246	-8
0.3248	-44		1.86496	-36		3.9248	0
0.325	-44		1.865	-36		3.925	0
0.3252	-40		1.86504	-36		3.9252	0
0.3254	-36		1.86508	-40		3.9254	0
0.3256	-36		1.86512	-40		3.9256	0
0.3258	-36		1.86516	-36		3.9258	0
0.326	-36		1.8652	-40		3.926	-8
0.3262	-36		1.86524	-40		3.9262	-8
0.3264	-36		1.86528	-40		3.9264	0
0.3266	-36		1.86532	-40		3.9266	0
0.3268	-32		1.86536	-40		3.9268	0
0.327	-36		1.8654	-44		3.927	0
0.3272	-32		1.86544	-40		3.9272	0
0.3274	-28		1.86548	-44		3.9274	0
0.3276	-28		1.86552	-40		3.9276	8
0.3278	-28		1.86556	-44		3.9278	0
0.328	-28		1.8656	-44		3.928	-8
0.3282	-28		1.86564	-40		3.9282	0
0.3284	-28		1.86568	-44		3.9284	0
0.3286	-28		1.86572	-48		3.9286	0
0.3288	-24		1.86576	-44		3.9288	8
0.329	-24		1.8658	-44		3.929	0
0.3292	-28		1.86584	-48		3.9292	-8
0.3294	-24		1.86588	-44		3.9294	0
0.3296	-24		1.86592	-44		3.9296	0
0.3298	-24		1.86596	-48		3.9298	-8
0.33	-24		1.866	-48		3.93	0
0.3302	-24		1.86604	-44		3.9302	-8
0.3304	-24		1.86608	-48		3.9304	0
0.3306	-24		1.86612	-48		3.9306	0
0.3308	-20		1.86616	-48		3.9308	0
0.331	-20		1.8662	-44		3.931	0
0.3312	-16		1.86624	-48		3.9312	0
0.3314	-20		1.86628	-52		3.9314	0
0.3316	-16		1.86632	-48		3.9316	-8
0.3318	-16		1.86636	-48		3.9318	0
0.332	-20		1.8664	-48		3.932	0
0.3322	-16		1.86644	-48		3.9322	-8
0.3324	-20		1.86648	-48		3.9324	-8
0.3326	-16		1.86652	-48		3.9326	0
0.3328	-16		1.86656	-52		3.9328	-8
0.333	-16		1.8666	-48		3.933	0
0.3332	-16		1.86664	-52		3.9332	0
0.3334	-16		1.86668	-52		3.9334	0
0.3336	-12		1.86672	-48		3.9336	0
0.3338	-16		1.86676	-52		3.9338	8
0.334	-16		1.8668	-52		3.934	0
0.3342	-12		1.86684	-52		3.9342	0
0.3344	-12		1.86688	-52		3.9344	0
0.3346	-12		1.86692	-52		3.9346	0
0.3348	-16		1.86696	-52		3.9348	-8
0.335	-16		1.867	-52		3.935	0
0.3352	-12		1.86704	-52		3.9352	-8
0.3354	-12		1.86708	-52		3.9354	-8
0.3356	-12		1.86712	-52		3.9356	-8
0.3358	-12		1.86716	-52		3.9358	0
0.336	-12		1.8672	-56		3.936	-8
0.3362	-8		1.86724	-52		3.9362	0
0.3364	-12		1.86728	-56		3.9364	0
0.3366	-12		1.86732	-60		3.9366	-8
0.3368	-12		1.86736	-52		3.9368	0
0.337	-12		1.8674	-52		3.937	0
0.3372	-12		1.86744	-60		3.9372	-8
0.3374	-12		1.86748	-60		3.9374	0
0.3376	-12		1.86752	-60		3.9376	0
0.3378	-12		1.86756	-56		3.9378	0
0.338	-8		1.8676	-60		3.938	0
0.3382	-8		1.86764	-56		3.9382	-8
0.3384	-8		1.86768	-60		3.9384	-8
0.3386	-8		1.86772	-56		3.9386	0
0.3388	-8		1.86776	-56		3.9388	0
0.339	-8		1.8678	-56		3.939	8
0.3392	-12		1.86784	-60		3.9392	0
0.3394	-8		1.86788	-56		3.9394	0
0.3396	-8		1.86792	-60		3.9396	0
0.3398	-8		1.86796	-56		3.9398	-8
0.34	-8		1.868	-60		3.94	0
0.3402	-8		1.86804	-60		3.9402	-8
0.3404	-8		1.86808	-60		3.9404	0
0.3406	-8		1.86812	-60		3.9406	-8
0.3408	-8		1.86816	-56		3.9408	0
0.341	-8		1.8682	-60		3.941	0
0.3412	-8		1.86824	-60		3.9412	-8
0.3414	-8		1.86828	-60		3.9414	-8
0.3416	-4		1.86832	-60		3.9416	0
0.3418	-8		1.86836	-60		3.9418	0
0.342	-8		1.8684	-60		3.942	0
0.3422	-8		1.86844	-60		3.9422	0
0.3424	-4		1.86848	-60		3.9424	0
0.3426	-8		1.86852	-60		3.9426	0
0.3428	-8		1.86856	-60		3.9428	8
0.343	-8		1.8686	-60		3.943	0
0.3432	-4		1.86864	-60		3.9432	0
0.3434	-4		1.86868	-60		3.9434	0
0.3436	-8		1.86872	-60		3.9436	-8
0.3438	-4		1.86876	-60		3.9438	8
0.344	-8		1.8688	-60		3.944	0
0.3442	-8		1.86884	-60		3.9442	-8
0.3444	-4		1.86888	-60		3.9444	0
0.3446	-4		1.86892	-60		3.9446	-8
0.3448	-8		1.86896	-64		3.9448	0
0.345	-4		1.869	-60		3.945	0
0.3452	-4		1.86904	-60		3.9452	8
0.3454	-4		1.86908	-60		3.9454	-8
0.3456	-4		1.86912	-60		3.9456	0
0.3458	-4		1.86916	-64		3.9458	8
0.346	0		1.8692	-60		3.946	0
0.3462	-4		1.86924	-60		3.9462	-8
0.3464	-4		1.86928	-60		3.9464	0
0.3466	-4		1.86932	-64		3.9466	0
0.3468	0		1.86936	-64		3.9468	-8
0.347	-4		1.8694	-60		3.947	0
0.3472	-4		1.86944	-60		3.9472	-8
0.3474	-4		1.86948	-60		3.9474	0
0.3476	0		1.86952	-64		3.9476	0
0.3478	-4		1.86956	-60		3.9478	0
0.348	-4		1.8696	-60		3.948	-8
0.3482	0		1.86964	-60		3.9482	0
0.3484	-4		1.86968	-64		3.9484	0
0.3486	-4		1.86972	-60		3.9486	-8
0.3488	-4		1.86976	-60		3.9488	0
0.349	-4		1.8698	-60		3.949	0
0.3492	4		1.86984	-60		3.9492	0
0.3494	4		1.86988	-60		3.9494	0
0.3496	-4		1.86992	-64		3.9496	0
0.3498	0		1.86996	-60		3.9498	-8
0.35	4		1.87	-60		3.95	0
0.3502	0		1.87004	-60		3.9502	0
0.3504	0		1.87008	-60		3.9504	0
0.3506	0		1.87012	-64		3.9506	-8
0.3508	0		1.87016	-60		3.9508	-8
0.351	0		1.8702	-64		3.951	-8
0.3512	4		1.87024	-60		3.9512	0
0.3514	0		1.87028	-64		3.9514	8
0.3516	0		1.87032	-60		3.9516	8
0.3518	4		1.87036	-60		3.9518	0
0.352	0		1.8704	-60		3.952	8
0.3522	0		1.87044	-60		3.9522	0
0.3524	0		1.87048	-60		3.9524	-8
0.3526	0		1.87052	-60		3.9526	0
0.3528	0		1.87056	-60		3.9528	0
0.353	0		1.8706	-64		3.953	-8
0.3532	0		1.87064	-64		3.9532	0
0.3534	0		1.87068	-60		3.9534	-8
0.3536	4		1.87072	-60		3.9536	0
0.3538	4		1.87076	-60		3.9538	0
0.354	0		1.8708	-60		3.954	-8
0.3542	0		1.87084	-60		3.9542	0
0.3544	4		1.87088	-56		3.9544	0
0.3546	0		1.87092	-60		3.9546	0
0.3548	4		1.87096	-60		3.9548	0
0.355	4		1.871	-64		3.955	0
0.3552	0		1.87104	-56		3.9552	0
0.3554	4		1.87108	-60		3.9554	-8
0.3556	4		1.87112	-60		3.9556	-8
0.3558	4		1.87116	-60		3.9558	0
0.356	0		1.8712	-60		3.956	0
0.3562	0		1.87124	-60		3.9562	8
0.3564	0		1.87128	-60		3.9564	0
0.3566	4		1.87132	-60		3.9566	0
0.3568	0		1.87136	-56		3.9568	0
0.357	4		1.8714	-60		3.957	0
0.3572	4		1.87144	-60		3.9572	0
0.3574	0		1.87148	-60		3.9574	0
0.3576	4		1.87152	-60		3.9576	0
0.3578	0		1.87156	-60		3.9578	0
0.358	0		1.8716	-60		3.958	0
0.3582	-4		1.87164	-60		3.9582	0
0.3584	4		1.87168	-60		3.9584	0
0.3586	0		1.87172	-56		3.9586	0
0.3588	0		1.87176	-60		3.9588	0
0.359	0		1.8718	-60		3.959	-8
0.3592	0		1.87184	-60		3.9592	-8
0.3594	0		1.87188	-56		3.9594	0
0.3596	-4		1.87192	-60		3.9596	0
0.3598	0		1.87196	-60		3.9598	0
0.36	0		1.872	-60		3.96	0
0.3602	4		1.87204	-56		3.9602	-8
0.3604	0		1.87208	-60		3.9604	0
0.3606	0		1.87212	-60		3.9606	-8
0.3608	0		1.87216	-60		3.9608	0
0.361	4		1.8722	-60		3.961	-8
0.3612	0		1.87224	-60		3.9612	8
0.3614	0		1.87228	-56		3.9614	0
0.3616	0		1.87232	-60		3.9616	0
0.3618	0		1.87236	-60		3.9618	-8
0.362	-4		1.8724	-56		3.962	0
0.3622	0		1.87244	-56		3.9622	-8
0.3624	-4		1.87248	-56		3.9624	-8
0.3626	0		1.87252	-56		3.9626	0
0.3628	0		1.87256	-56		3.9628	-8
0.363	0		1.8726	-56		3.963	0
0.3632	0		1.87264	-56		3.9632	0
0.3634	4		1.87268	-56		3.9634	-8
0.3636	0		1.87272	-56		3.9636	0
0.3638	0		1.87276	-56		3.9638	-8
0.364	0		1.8728	-56		3.964	0
0.3642	4		1.87284	-56		3.9642	0
0.3644	0		1.87288	-56		3.9644	-8
0.3646	0		1.87292	-56		3.9646	-8
0.3648	0		1.87296	-56		3.9648	0
0.365	0		1.873	-60		3.965	0
0.3652	0		1.87304	-56		3.9652	-8
0.3654	0		1.87308	-56		3.9654	-8
0.3656	0		1.87312	-52		3.9656	0
0.3658	0		1.87316	-52		3.9658	0
0.366	4		1.8732	-52		3.966	0
0.3662	0		1.87324	-56		3.9662	8
0.3664	0		1.87328	-52		3.9664	8
0.3666	4		1.87332	-56		3.9666	-8
0.3668	4		1.87336	-52		3.9668	0
0.367	0		1.8734	-52		3.967	8
0.3672	0		1.87344	-52		3.9672	0
0.3674	0		1.87348	-52		3.9674	0
0.3676	0		1.87352	-52		3.9676	0
0.3678	4		1.87356	-52		3.9678	0
0.368	4		1.8736	-52		3.968	0
0.3682	4		1.87364	-52		3.9682	0
0.3684	0		1.87368	-48		3.9684	0
0.3686	4		1.87372	-52		3.9686	0
0.3688	4		1.87376	-52		3.9688	0
0.369	4		1.8738	-52		3.969	0
0.3692	4		1.87384	-52		3.9692	0
0.3694	0		1.87388	-48		3.9694	0
0.3696	4		1.87392	-48		3.9696	0
0.3698	4		1.87396	-52		3.9698	8
0.37	0		1.874	-48		3.97	-8
0.3702	4		1.87404	-48		3.9702	8
0.3704	4		1.87408	-52		3.9704	0
0.3706	0		1.87412	-48		3.9706	0
0.3708	4		1.87416	-44		3.9708	0
0.371	4		1.8742	-48		3.971	-8
0.3712	0		1.87424	-44		3.9712	0
0.3714	4		1.87428	-48		3.9714	-8
0.3716	4		1.87432	-48		3.9716	-8
0.3718	4		1.87436	-48		3.9718	-8
0.372	4		1.8744	-48		3.972	8
0.3722	0		1.87444	-44		3.9722	0
0.3724	4		1.87448	-44		3.9724	8
0.3726	4		1.87452	-44		3.9726	0
0.3728	4		1.87456	-48		3.9728	0
0.373	0		1.8746	-44		3.973	0
0.3732	4		1.87464	-44		3.9732	0
0.3734	4		1.87468	-44		3.9734	0
0.3736	4		1.87472	-44		3.9736	0
0.3738	0		1.87476	-44		3.9738	0
0.374	4		1.8748	-44		3.974	0
0.3742	4		1.87484	-40		3.9742	-8
0.3744	4		1.87488	-44		3.9744	0
0.3746	4		1.87492	-40		3.9746	8
0.3748	4		1.87496	-44		3.9748	8
0.375	0		1.875	-44		3.975	0
0.3752	4		1.87504	-44		3.9752	0
0.3754	4		1.87508	-44		3.9754	0
0.3756	0		1.87512	-44		3.9756	0
0.3758	4		1.87516	-40		3.9758	0
0.376	4		1.8752	-40		3.976	-8
0.3762	4		1.87524	-40		3.9762	0
0.3764	4		1.87528	-40		3.9764	-8
0.3766	4		1.87532	-44		3.9766	0
0.3768	4		1.87536	-40		3.9768	0
0.377	4		1.8754	-40		3.977	0
0.3772	4		1.87544	-40		3.9772	0
0.3774	0		1.87548	-40		3.9774	8
0.3776	4		1.87552	-36		3.9776	0
0.3778	0		1.87556	-40		3.9778	0
0.378	4		1.8756	-40		3.978	-8
0.3782	0		1.87564	-40		3.9782	0
0.3784	0		1.87568	-40		3.9784	0
0.3786	0		1.87572	-40		3.9786	0
0.3788	4		1.87576	-40		3.9788	0
0.379	4		1.8758	-36		3.979	0
0.3792	4		1.87584	-40		3.9792	-8
0.3794	4		1.87588	-36		3.9794	0
0.3796	4		1.87592	-36		3.9796	0
0.3798	0		1.87596	-36		3.9798	-8
0.38	4		1.876	-36		3.98	-8
0.3802	0		1.87604	-36		3.9802	-8
0.3804	4		1.87608	-36		3.9804	-8
0.3806	0		1.87612	-36		3.9806	0
0.3808	0		1.87616	-36		3.9808	0
0.381	4		1.8762	-36		3.981	0
0.3812	4		1.87624	-40		3.9812	0
0.3814	4		1.87628	-40		3.9814	-8
0.3816	4		1.87632	-36		3.9816	-8
0.3818	4		1.87636	-32		3.9818	-8
0.382	0		1.8764	-40		3.982	0
0.3822	4		1.87644	-36		3.9822	0
0.3824	0		1.87648	-36		3.9824	0
0.3826	4		1.87652	-36		3.9826	0
0.3828	4		1.87656	-32		3.9828	0
0.383	4		1.8766	-36		3.983	-8
0.3832	4		1.87664	-32		3.9832	0
0.3834	0		1.87668	-32		3.9834	0
0.3836	4		1.87672	-36		3.9836	0
0.3838	4		1.87676	-36		3.9838	0
0.384	4		1.8768	-36		3.984	0
0.3842	0		1.87684	-32		3.9842	0
0.3844	4		1.87688	-32		3.9844	-8
0.3846	4		1.87692	-32		3.9846	0
0.3848	0		1.87696	-32		3.9848	-8
0.385	4		1.877	-32		3.985	0
0.3852	4		1.87704	-32		3.9852	0
0.3854	4		1.87708	-28		3.9854	0
0.3856	4		1.87712	-32		3.9856	8
0.3858	0		1.87716	-32		3.9858	0
0.386	4		1.8772	-32		3.986	0
0.3862	4		1.87724	-32		3.9862	-8
0.3864	4		1.87728	-28		3.9864	8
0.3866	4		1.87732	-28		3.9866	-8
0.3868	0		1.87736	-32		3.9868	-8
0.387	4		1.8774	-28		3.987	-8
0.3872	0		1.87744	-28		3.9872	-8
0.3874	4		1.87748	-28		3.9874	0
0.3876	0		1.87752	-28		3.9876	-8
0.3878	4		1.87756	-28		3.9878	0
0.388	0		1.8776	-28		3.988	-8
0.3882	4		1.87764	-28		3.9882	0
0.3884	4		1.87768	-32		3.9884	0
0.3886	4		1.87772	-28		3.9886	0
0.3888	4		1.87776	-28		3.9888	0
0.389	4		1.8778	-28		3.989	0
0.3892	4		1.87784	-28		3.9892	0
0.3894	4		1.87788	-24		3.9894	0
0.3896	4		1.87792	-28		3.9896	0
0.3898	4		1.87796	-28		3.9898	-8
0.39	4		1.878	-24		3.99	0
0.3902	4		1.87804	-28		3.9902	0
0.3904	4		1.87808	-28		3.9904	-8
0.3906	4		1.87812	-24		3.9906	-8
0.3908	4		1.87816	-28		3.9908	0
0.391	4		1.8782	-24		3.991	0
0.3912	0		1.87824	-28		3.9912	0
0.3914	4		1.87828	-28		3.9914	0
0.3916	4		1.87832	-24		3.9916	0
0.3918	0		1.87836	-24		3.9918	0
0.392	4		1.8784	-28		3.992	0
0.3922	4		1.87844	-24		3.9922	-8
0.3924	0		1.87848	-24		3.9924	0
0.3926	4		1.87852	-24		3.9926	-8
0.3928	4		1.87856	-24		3.9928	0
0.393	4		1.8786	-24		3.993	-8
0.3932	4		1.87864	-20		3.9932	0
0.3934	0		1.87868	-24		3.9934	0
0.3936	4		1.87872	-28		3.9936	0
0.3938	4		1.87876	-24		3.9938	-8
0.394	4		1.8788	-24		3.994	0
0.3942	4		1.87884	-24		3.9942	0
0.3944	4		1.87888	-24		3.9944	-8
0.3946	4		1.87892	-24		3.9946	0
0.3948	0		1.87896	-20		3.9948	0
0.395	4		1.879	-20		3.995	0
0.3952	4		1.87904	-24		3.9952	-8
0.3954	4		1.87908	-24		3.9954	0
0.3956	4		1.87912	-24		3.9956	-8
0.3958	4		1.87916	-24		3.9958	0
0.396	4		1.8792	-20		3.996	0
0.3962	4		1.87924	-24		3.9962	-8
0.3964	0		1.87928	-20		3.9964	0
0.3966	4		1.87932	-24		3.9966	-8
0.3968	4		1.87936	-20		3.9968	0
0.397	0		1.8794	-24		3.997	0
0.3972	4		1.87944	-20		3.9972	0
0.3974	4		1.87948	-20		3.9974	0
0.3976	4		1.87952	-20		3.9976	0
0.3978	4		1.87956	-20		3.9978	-8
0.398	0		1.8796	-20		3.998	0
0.3982	4		1.87964	-12		3.9982	0
0.3984	4		1.87968	-20		3.9984	0
0.3986	4		1.87972	-20		3.9986	-8
0.3988	4		1.87976	-20		3.9988	-8
0.399	4		1.8798	-16		3.999	0
0.3992	4		1.87984	-16		3.9992	0
[truncated: 30,376 more rows]

## Sheet: Figure 2-c
Figure 2c
SBE(cm2)=1			SBE(cm2)=2.25			SBE(cm2)=4			SBE(cm2)=9			SBE(cm2)=16			SBE(cm2)=25			SBE(cm2)=180
Time	Voltage		Time	Voltage		Time	Voltage		Time	Voltage		Time	Voltage		Time	Voltage		Time	Voltage
0	4		2	-4		4	0		6	8		8	4		10	4		12	4
4e-05	4		2.00004	-4		4.0002	-8		6.0002	4		8.0002	4		10.0002	8		12.0002	4
8e-05	4		2.00008	-4		4.0004	0		6.0004	4		8.0004	4		10.0004	4		12.0004	4
0.00012	4		2.00012	-4		4.0006	0		6.0006	4		8.0006	4		10.0006	4		12.0006	4
0.00016	4		2.00016	-4		4.0008	0		6.0008	4		8.0008	4		10.0008	4		12.0008	4
0.0002	4		2.0002	-8		4.001	-8		6.001	4		8.001	4		10.001	4		12.001	4
0.00024	8		2.00024	-4		4.0012	-8		6.0012	4		8.0012	4		10.0012	4		12.0012	4
0.00028	8		2.00028	-4		4.0014	0		6.0014	4		8.0014	4		10.0014	4		12.0014	4
0.00032	4		2.00032	-4		4.0016	-8		6.0016	4		8.0016	4		10.0016	4		12.0016	4
0.00036	8		2.00036	-8		4.0018	0		6.0018	0		8.0018	4		10.0018	4		12.0018	4
0.0004	4		2.0004	-8		4.002	0		6.002	4		8.002	4		10.002	4		12.002	4
0.00044	4		2.00044	-4		4.0022	-8		6.0022	4		8.0022	4		10.0022	4		12.0022	4
0.00048	4		2.00048	-4		4.0024	0		6.0024	-4		8.0024	4		10.0024	4		12.0024	8
0.00052	4		2.00052	-4		4.0026	0		6.0026	0		8.0026	4		10.0026	4		12.0026	4
0.00056	4		2.00056	-4		4.0028	0		6.0028	-4		8.0028	4		10.0028	4		12.0028	4
0.0006	4		2.0006	-4		4.003	-8		6.003	-4		8.003	8		10.003	8		12.003	4
0.00064	4		2.00064	-8		4.0032	0		6.0032	-4		8.0032	4		10.0032	4		12.0032	4
0.00068	4		2.00068	-8		4.0034	-8		6.0034	0		8.0034	4		10.0034	4		12.0034	4
0.00072	8		2.00072	-4		4.0036	0		6.0036	-8		8.0036	4		10.0036	4		12.0036	4
0.00076	4		2.00076	-4		4.0038	-8		6.0038	-4		8.0038	4		10.0038	4		12.0038	4
0.0008	8		2.0008	-4		4.004	0		6.004	-8		8.004	4		10.004	4		12.004	4
0.00084	4		2.00084	-8		4.0042	0		6.0042	-4		8.0042	4		10.0042	8		12.0042	4
0.00088	4		2.00088	-4		4.0044	-8		6.0044	-4		8.0044	4		10.0044	4		12.0044	4
0.00092	4		2.00092	-4		4.0046	0		6.0046	-8		8.0046	4		10.0046	4		12.0046	4
0.00096	4		2.00096	-8		4.0048	0		6.0048	-8		8.0048	4		10.0048	4		12.0048	4
0.001	4		2.001	-4		4.005	-8		6.005	-8		8.005	4		10.005	4		12.005	4
0.00104	8		2.00104	-8		4.0052	0		6.0052	-4		8.0052	8		10.0052	4		12.0052	4
0.00108	8		2.00108	-4		4.0054	0		6.0054	-8		8.0054	8		10.0054	4		12.0054	4
0.00112	8		2.00112	-8		4.0056	0		6.0056	-8		8.0056	8		10.0056	4		12.0056	4
0.00116	4		2.00116	-4		4.0058	0		6.0058	-8		8.0058	4		10.0058	4		12.0058	4
0.0012	4		2.0012	-4		4.006	-8		6.006	-4		8.006	4		10.006	4		12.006	4
0.00124	4		2.00124	-4		4.0062	0		6.0062	-8		8.0062	4		10.0062	8		12.0062	4
0.00128	8		2.00128	-4		4.0064	-8		6.0064	-4		8.0064	4		10.0064	4		12.0064	4
0.00132	4		2.00132	-4		4.0066	0		6.0066	-8		8.0066	4		10.0066	4		12.0066	4
0.00136	8		2.00136	-4		4.0068	0		6.0068	-4		8.0068	4		10.0068	4		12.0068	4
0.0014	4		2.0014	-8		4.007	-8		6.007	-8		8.007	4		10.007	4		12.007	4
0.00144	4		2.00144	-8		4.0072	0		6.0072	-8		8.0072	4		10.0072	4		12.0072	4
0.00148	4		2.00148	-4		4.0074	0		6.0074	-8		8.0074	4		10.0074	4		12.0074	4
0.00152	4		2.00152	-4		4.0076	-8		6.0076	-8		8.0076	4		10.0076	4		12.0076	4
0.00156	4		2.00156	-4		4.0078	-8		6.0078	-4		8.0078	8		10.0078	8		12.0078	4
0.0016	4		2.0016	-8		4.008	-8		6.008	-8		8.008	8		10.008	4		12.008	4
0.00164	4		2.00164	-4		4.0082	8		6.0082	-4		8.0082	4		10.0082	4		12.0082	4
0.00168	4		2.00168	-4		4.0084	-8		6.0084	-4		8.0084	4		10.0084	4		12.0084	4
0.00172	8		2.00172	-8		4.0086	0		6.0086	-4		8.0086	4		10.0086	8		12.0086	4
0.00176	4		2.00176	-8		4.0088	-8		6.0088	-4		8.0088	4		10.0088	4		12.0088	4
0.0018	4		2.0018	-4		4.009	0		6.009	-4		8.009	0		10.009	4		12.009	4
0.00184	4		2.00184	-8		4.0092	-8		6.0092	-4		8.0092	4		10.0092	4		12.0092	4
0.00188	4		2.00188	-8		4.0094	-8		6.0094	0		8.0094	4		10.0094	4		12.0094	4
0.00192	4		2.00192	-8		4.0096	-8		6.0096	0		8.0096	4		10.0096	4		12.0096	4
0.00196	4		2.00196	-8		4.0098	0		6.0098	0		8.0098	4		10.0098	4		12.0098	4
0.002	8		2.002	-8		4.01	0		6.01	0		8.01	4		10.01	4		12.01	4
0.00204	8		2.00204	-4		4.0102	0		6.0102	0		8.0102	4		10.0102	4		12.0102	4
0.00208	8		2.00208	0		4.0104	-8		6.0104	0		8.0104	4		10.0104	4		12.0104	8
0.00212	8		2.00212	-4		4.0106	0		6.0106	0		8.0106	4		10.0106	4		12.0106	8
0.00216	4		2.00216	-8		4.0108	-8		6.0108	0		8.0108	4		10.0108	4		12.0108	4
0.0022	8		2.0022	-4		4.011	0		6.011	4		8.011	4		10.011	4		12.011	4
0.00224	4		2.00224	-8		4.0112	0		6.0112	0		8.0112	8		10.0112	4		12.0112	4
0.00228	8		2.00228	-4		4.0114	-8		6.0114	4		8.0114	4		10.0114	4		12.0114	4
0.00232	4		2.00232	-8		4.0116	0		6.0116	4		8.0116	4		10.0116	4		12.0116	4
0.00236	4		2.00236	-4		4.0118	-8		6.0118	4		8.0118	4		10.0118	4		12.0118	4
0.0024	8		2.0024	-4		4.012	0		6.012	4		8.012	4		10.012	4		12.012	4
0.00244	4		2.00244	-4		4.0122	-8		6.0122	0		8.0122	4		10.0122	8		12.0122	4
0.00248	4		2.00248	-4		4.0124	0		6.0124	0		8.0124	4		10.0124	4		12.0124	4
0.00252	4		2.00252	-8		4.0126	0		6.0126	0		8.0126	8		10.0126	4		12.0126	4
0.00256	4		2.00256	-8		4.0128	0		6.0128	4		8.0128	4		10.0128	4		12.0128	4
0.0026	8		2.0026	-4		4.013	0		6.013	4		8.013	4		10.013	4		12.013	4
0.00264	8		2.00264	-4		4.0132	0		6.0132	4		8.0132	4		10.0132	4		12.0132	4
0.00268	4		2.00268	-4		4.0134	0		6.0134	4		8.0134	4		10.0134	4		12.0134	4
0.00272	8		2.00272	-4		4.0136	0		6.0136	4		8.0136	4		10.0136	4		12.0136	4
0.00276	4		2.00276	-4		4.0138	8		6.0138	4		8.0138	4		10.0138	4		12.0138	4
0.0028	4		2.0028	-4		4.014	-8		6.014	4		8.014	8		10.014	4		12.014	4
0.00284	4		2.00284	-4		4.0142	8		6.0142	4		8.0142	4		10.0142	4		12.0142	4
0.00288	8		2.00288	-4		4.0144	0		6.0144	4		8.0144	8		10.0144	4		12.0144	4
0.00292	4		2.00292	-4		4.0146	-8		6.0146	4		8.0146	4		10.0146	4		12.0146	4
0.00296	4		2.00296	-4		4.0148	0		6.0148	4		8.0148	4		10.0148	4		12.0148	4
0.003	8		2.003	-8		4.015	0		6.015	4		8.015	8		10.015	4		12.015	4
0.00304	4		2.00304	-8		4.0152	0		6.0152	4		8.0152	8		10.0152	4		12.0152	4
0.00308	4		2.00308	-4		4.0154	0		6.0154	8		8.0154	4		10.0154	4		12.0154	4
0.00312	4		2.00312	-4		4.0156	0		6.0156	4		8.0156	4		10.0156	4		12.0156	4
0.00316	4		2.00316	-4		4.0158	-8		6.0158	4		8.0158	4		10.0158	4		12.0158	4
0.0032	4		2.0032	-4		4.016	-8		6.016	4		8.016	4		10.016	4		12.016	4
0.00324	4		2.00324	-8		4.0162	0		6.0162	4		8.0162	4		10.0162	8		12.0162	4
0.00328	4		2.00328	-4		4.0164	0		6.0164	4		8.0164	4		10.0164	4		12.0164	4
0.00332	4		2.00332	-4		4.0166	-8		6.0166	4		8.0166	4		10.0166	4		12.0166	4
0.00336	4		2.00336	-8		4.0168	-8		6.0168	4		8.0168	4		10.0168	4		12.0168	4
0.0034	8		2.0034	-4		4.017	0		6.017	4		8.017	8		10.017	4		12.017	4
0.00344	4		2.00344	-4		4.0172	0		6.0172	4		8.0172	8		10.0172	4		12.0172	4
0.00348	4		2.00348	-4		4.0174	0		6.0174	4		8.0174	8		10.0174	4		12.0174	4
0.00352	4		2.00352	-4		4.0176	-8		6.0176	4		8.0176	4		10.0176	4		12.0176	4
0.00356	4		2.00356	-4		4.0178	-8		6.0178	4		8.0178	4		10.0178	4		12.0178	4
0.0036	4		2.0036	-4		4.018	-8		6.018	4		8.018	4		10.018	4		12.018	4
0.00364	8		2.00364	0		4.0182	0		6.0182	4		8.0182	4		10.0182	0		12.0182	4
0.00368	8		2.00368	-8		4.0184	0		6.0184	4		8.0184	8		10.0184	0		12.0184	4
0.00372	8		2.00372	-4		4.0186	0		6.0186	4		8.0186	4		10.0186	0		12.0186	4
0.00376	4		2.00376	-4		4.0188	0		6.0188	4		8.0188	4		10.0188	-4		12.0188	4
0.0038	4		2.0038	-8		4.019	-8		6.019	4		8.019	4		10.019	-4		12.019	4
0.00384	4		2.00384	-4		4.0192	-8		6.0192	8		8.0192	4		10.0192	-4		12.0192	0
0.00388	4		2.00388	-8		4.0194	0		6.0194	4		8.0194	4		10.0194	-4		12.0194	4
0.00392	4		2.00392	-4		4.0196	0		6.0196	4		8.0196	4		10.0196	0		12.0196	4
0.00396	4		2.00396	-4		4.0198	0		6.0198	4		8.0198	4		10.0198	-4		12.0198	4
0.004	4		2.004	0		4.02	0		6.02	4		8.02	4		10.02	-4		12.02	4
0.00404	4		2.00404	-4		4.0202	-8		6.0202	4		8.0202	8		10.0202	-4		12.0202	4
0.00408	4		2.00408	-4		4.0204	8		6.0204	4		8.0204	4		10.0204	-4		12.0204	4
0.00412	4		2.00412	-4		4.0206	-8		6.0206	4		8.0206	4		10.0206	0		12.0206	4
0.00416	4		2.00416	-4		4.0208	0		6.0208	4		8.0208	8		10.0208	0		12.0208	4
0.0042	4		2.0042	-4		4.021	0		6.021	4		8.021	4		10.021	0		12.021	4
0.00424	4		2.00424	-8		4.0212	0		6.0212	4		8.0212	4		10.0212	0		12.0212	4
0.00428	8		2.00428	-8		4.0214	0		6.0214	4		8.0214	4		10.0214	0		12.0214	4
0.00432	4		2.00432	-4		4.0216	0		6.0216	4		8.0216	4		10.0216	-4		12.0216	4
0.00436	8		2.00436	-8		4.0218	0		6.0218	4		8.0218	4		10.0218	0		12.0218	4
0.0044	4		2.0044	-4		4.022	0		6.022	4		8.022	4		10.022	4		12.022	4
0.00444	4		2.00444	-4		4.0222	0		6.0222	8		8.0222	4		10.0222	0		12.0222	4
0.00448	4		2.00448	-8		4.0224	0		6.0224	8		8.0224	4		10.0224	0		12.0224	4
0.00452	4		2.00452	-8		4.0226	8		6.0226	4		8.0226	4		10.0226	4		12.0226	4
0.00456	4		2.00456	-8		4.0228	0		6.0228	4		8.0228	4		10.0228	4		12.0228	4
0.0046	4		2.0046	-4		4.023	0		6.023	4		8.023	4		10.023	0		12.023	4
0.00464	8		2.00464	-4		4.0232	-8		6.0232	4		8.0232	4		10.0232	4		12.0232	4
0.00468	4		2.00468	-4		4.0234	0		6.0234	4		8.0234	4		10.0234	4		12.0234	4
0.00472	8		2.00472	-4		4.0236	0		6.0236	4		8.0236	4		10.0236	4		12.0236	4
0.00476	4		2.00476	-8		4.0238	0		6.0238	4		8.0238	4		10.0238	4		12.0238	4
0.0048	4		2.0048	-8		4.024	-8		6.024	4		8.024	4		10.024	4		12.024	4
0.00484	4		2.00484	-4		4.0242	0		6.0242	4		8.0242	4		10.0242	4		12.0242	4
0.00488	4		2.00488	-8		4.0244	-8		6.0244	4		8.0244	4		10.0244	4		12.0244	4
0.00492	8		2.00492	-4		4.0246	-8		6.0246	4		8.0246	4		10.0246	4		12.0246	4
0.00496	8		2.00496	-4		4.0248	0		6.0248	4		8.0248	4		10.0248	4		12.0248	4
0.005	4		2.005	0		4.025	0		6.025	4		8.025	4		10.025	4		12.025	4
0.00504	4		2.00504	-4		4.0252	-8		6.0252	4		8.0252	4		10.0252	0		12.0252	4
0.00508	4		2.00508	-8		4.0254	0		6.0254	4		8.0254	8		10.0254	4		12.0254	4
0.00512	4		2.00512	-4		4.0256	0		6.0256	4		8.0256	4		10.0256	4		12.0256	4
0.00516	8		2.00516	-8		4.0258	0		6.0258	4		8.0258	4		10.0258	4		12.0258	4
0.0052	8		2.0052	-4		4.026	-8		6.026	8		8.026	4		10.026	4		12.026	4
0.00524	4		2.00524	-4		4.0262	-8		6.0262	4		8.0262	4		10.0262	4		12.0262	4
0.00528	4		2.00528	-8		4.0264	0		6.0264	0		8.0264	4		10.0264	4		12.0264	4
0.00532	4		2.00532	-8		4.0266	0		6.0266	4		8.0266	8		10.0266	8		12.0266	4
0.00536	4		2.00536	-4		4.0268	-8		6.0268	4		8.0268	4		10.0268	4		12.0268	4
0.0054	4		2.0054	-4		4.027	0		6.027	4		8.027	4		10.027	8		12.027	4
0.00544	4		2.00544	-4		4.0272	-8		6.0272	4		8.0272	4		10.0272	8		12.0272	4
0.00548	4		2.00548	-4		4.0274	0		6.0274	8		8.0274	8		10.0274	8		12.0274	4
0.00552	8		2.00552	-8		4.0276	0		6.0276	4		8.0276	4		10.0276	8		12.0276	4
0.00556	4		2.00556	-4		4.0278	0		6.0278	4		8.0278	4		10.0278	8		12.0278	4
0.0056	4		2.0056	-4		4.028	0		6.028	8		8.028	4		10.028	12		12.028	4
0.00564	4		2.00564	-4		4.0282	0		6.0282	4		8.0282	4		10.0282	12		12.0282	4
0.00568	4		2.00568	-4		4.0284	0		6.0284	4		8.0284	4		10.0284	244		12.0284	4
0.00572	8		2.00572	-4		4.0286	0		6.0286	4		8.0286	4		10.0286	228		12.0286	4
0.00576	4		2.00576	-8		4.0288	0		6.0288	4		8.0288	8		10.0288	224		12.0288	4
0.0058	4		2.0058	-4		4.029	0		6.029	4		8.029	8		10.029	212		12.029	4
0.00584	4		2.00584	-4		4.0292	8		6.0292	4		8.0292	4		10.0292	200		12.0292	4
0.00588	4		2.00588	-4		4.0294	0		6.0294	4		8.0294	4		10.0294	188		12.0294	4
0.00592	8		2.00592	-4		4.0296	0		6.0296	4		8.0296	4		10.0296	180		12.0296	4
0.00596	4		2.00596	-4		4.0298	-8		6.0298	4		8.0298	4		10.0298	172		12.0298	4
0.006	4		2.006	-4		4.03	-8		6.03	4		8.03	4		10.03	164		12.03	4
0.00604	8		2.00604	-4		4.0302	0		6.0302	4		8.0302	4		10.0302	152		12.0302	4
0.00608	4		2.00608	-4		4.0304	0		6.0304	4		8.0304	8		10.0304	148		12.0304	4
0.00612	4		2.00612	-4		4.0306	0		6.0306	4		8.0306	8		10.0306	140		12.0306	4
0.00616	4		2.00616	-4		4.0308	0		6.0308	4		8.0308	4		10.0308	128		12.0308	4
0.0062	4		2.0062	-8		4.031	0		6.031	4		8.031	4		10.031	120		12.031	4
0.00624	4		2.00624	-4		4.0312	0		6.0312	4		8.0312	4		10.0312	116		12.0312	4
0.00628	8		2.00628	-8		4.0314	0		6.0314	4		8.0314	4		10.0314	104		12.0314	4
0.00632	4		2.00632	-8		4.0316	-8		6.0316	4		8.0316	4		10.0316	100		12.0316	8
0.00636	4		2.00636	-8		4.0318	0		6.0318	4		8.0318	4		10.0318	92		12.0318	4
0.0064	4		2.0064	-4		4.032	0		6.032	4		8.032	4		10.032	88		12.032	4
0.00644	4		2.00644	-8		4.0322	0		6.0322	4		8.0322	4		10.0322	84		12.0322	8
0.00648	4		2.00648	-4		4.0324	0		6.0324	4		8.0324	4		10.0324	76		12.0324	4
0.00652	4		2.00652	-4		4.0326	-8		6.0326	4		8.0326	4		10.0326	68		12.0326	4
0.00656	8		2.00656	-4		4.0328	-8		6.0328	8		8.0328	8		10.0328	64		12.0328	4
0.0066	8		2.0066	-4		4.033	-8		6.033	4		8.033	4		10.033	56		12.033	4
0.00664	4		2.00664	0		4.0332	-8		6.0332	8		8.0332	4		10.0332	52		12.0332	4
0.00668	4		2.00668	-4		4.0334	0		6.0334	4		8.0334	4		10.0334	44		12.0334	4
0.00672	4		2.00672	-4		4.0336	0		6.0336	4		8.0336	4		10.0336	44		12.0336	0
0.00676	4		2.00676	-4		4.0338	0		6.0338	4		8.0338	4		10.0338	36		12.0338	0
0.0068	4		2.0068	-4		4.034	-8		6.034	4		8.034	8		10.034	36		12.034	4
0.00684	4		2.00684	-4		4.0342	-8		6.0342	8		8.0342	4		10.0342	28		12.0342	4
0.00688	4		2.00688	0		4.0344	0		6.0344	4		8.0344	4		10.0344	24		12.0344	4
0.00692	4		2.00692	-8		4.0346	-8		6.0346	4		8.0346	8		10.0346	20		12.0346	4
0.00696	4		2.00696	-4		4.0348	0		6.0348	4		8.0348	4		10.0348	16		12.0348	4
0.007	4		2.007	-8		4.035	0		6.035	4		8.035	4		10.035	12		12.035	4
0.00704	8		2.00704	-4		4.0352	-8		6.0352	4		8.0352	4		10.0352	8		12.0352	4
0.00708	4		2.00708	-4		4.0354	0		6.0354	8		8.0354	4		10.0354	8		12.0354	4
0.00712	4		2.00712	-4		4.0356	-8		6.0356	4		8.0356	4		10.0356	4		12.0356	4
0.00716	4		2.00716	-4		4.0358	-8		6.0358	8		8.0358	4		10.0358	-4		12.0358	4
0.0072	4		2.0072	-4		4.036	-8		6.036	4		8.036	4		10.036	-4		12.036	4
0.00724	4		2.00724	-4		4.0362	0		6.0362	4		8.0362	4		10.0362	-8		12.0362	4
0.00728	4		2.00728	-4		4.0364	0		6.0364	4		8.0364	4		10.0364	-12		12.0364	4
0.00732	4		2.00732	-4		4.0366	-8		6.0366	4		8.0366	4		10.0366	-16		12.0366	4
0.00736	4		2.00736	-8		4.0368	8		6.0368	4		8.0368	4		10.0368	-12		12.0368	4
0.0074	4		2.0074	-4		4.037	376		6.037	4		8.037	8		10.037	-16		12.037	4
0.00744	4		2.00744	-4		4.0372	432		6.0372	4		8.0372	4		10.0372	-20		12.0372	4
0.00748	4		2.00748	-4		4.0374	416		6.0374	4		8.0374	4		10.0374	-20		12.0374	4
0.00752	8		2.00752	-4		4.0376	400		6.0376	8		8.0376	4		10.0376	-24		12.0376	8
0.00756	4		2.00756	-4		4.0378	392		6.0378	8		8.0378	4		10.0378	-28		12.0378	4
0.0076	4		2.0076	-4		4.038	376		6.038	4		8.038	4		10.038	-28		12.038	4
0.00764	4		2.00764	-4		4.0382	360		6.0382	4		8.0382	4		10.0382	-28		12.0382	4
0.00768	4		2.00768	-4		4.0384	336		6.0384	8		8.0384	4		10.0384	-28		12.0384	4
0.00772	4		2.00772	-4		4.0386	320		6.0386	4		8.0386	4		10.0386	-32		12.0386	4
0.00776	4		2.00776	-4		4.0388	304		6.0388	8		8.0388	4		10.0388	-32		12.0388	4
0.0078	8		2.0078	-4		4.039	296		6.039	4		8.039	8		10.039	-36		12.039	4
0.00784	4		2.00784	-4		4.0392	272		6.0392	4		8.0392	4		10.0392	-36		12.0392	4
0.00788	4		2.00788	0		4.0394	264		6.0394	8		8.0394	4		10.0394	-40		12.0394	4
0.00792	4		2.00792	-4		4.0396	256		6.0396	8		8.0396	4		10.0396	-40		12.0396	4
0.00796	4		2.00796	-4		4.0398	240		6.0398	4		8.0398	4		10.0398	-40		12.0398	4
0.008	4		2.008	-4		4.04	232		6.04	8		8.04	4		10.04	-40		12.04	4
0.00804	8		2.00804	-4		4.0402	216		6.0402	8		8.0402	4		10.0402	-44		12.0402	4
0.00808	8		2.00808	-4		4.0404	208		6.0404	4		8.0404	4		10.0404	-40		12.0404	4
0.00812	4		2.00812	-4		4.0406	200		6.0406	4		8.0406	4		10.0406	-44		12.0406	4
0.00816	8		2.00816	-4		4.0408	192		6.0408	4		8.0408	4		10.0408	-44		12.0408	4
0.0082	4		2.0082	0		4.041	176		6.041	4		8.041	4		10.041	-44		12.041	4
0.00824	4		2.00824	-4		4.0412	176		6.0412	4		8.0412	4		10.0412	-44		12.0412	4
0.00828	4		2.00828	0		4.0414	168		6.0414	4		8.0414	4		10.0414	-44		12.0414	4
0.00832	4		2.00832	0		4.0416	144		6.0416	4		8.0416	4		10.0416	-48		12.0416	4
0.00836	4		2.00836	-4		4.0418	144		6.0418	8		8.0418	4		10.0418	-44		12.0418	4
0.0084	4		2.0084	-4		4.042	136		6.042	4		8.042	4		10.042	-44		12.042	4
0.00844	4		2.00844	-4		4.0422	120		6.0422	4		8.0422	8		10.0422	-48		12.0422	4
0.00848	4		2.00848	-4		4.0424	112		6.0424	4		8.0424	4		10.0424	-48		12.0424	4
0.00852	4		2.00852	-8		4.0426	104		6.0426	4		8.0426	4		10.0426	-44		12.0426	0
0.00856	4		2.00856	-4		4.0428	88		6.0428	4		8.0428	4		10.0428	-44		12.0428	4
0.0086	4		2.0086	-4		4.043	96		6.043	4		8.043	4		10.043	-48		12.043	4
0.00864	4		2.00864	-4		4.0432	80		6.0432	4		8.0432	4		10.0432	-44		12.0432	4
0.00868	4		2.00868	-4		4.0434	72		6.0434	4		8.0434	4		10.0434	-48		12.0434	4
0.00872	4		2.00872	-8		4.0436	72		6.0436	8		8.0436	4		10.0436	-44		12.0436	4
0.00876	4		2.00876	-4		4.0438	64		6.0438	4		8.0438	4		10.0438	-44		12.0438	4
0.0088	4		2.0088	-4		4.044	48		6.044	4		8.044	4		10.044	-44		12.044	4
0.00884	4		2.00884	-8		4.0442	48		6.0442	4		8.0442	8		10.0442	-44		12.0442	4
0.00888	4		2.00888	-8		4.0444	48		6.0444	4		8.0444	4		10.0444	-44		12.0444	0
0.00892	4		2.00892	-4		4.0446	40		6.0446	4		8.0446	4		10.0446	-44		12.0446	4
0.00896	4		2.00896	-4		4.0448	32		6.0448	4		8.0448	4		10.0448	-40		12.0448	4
0.009	4		2.009	-4		4.045	24		6.045	8		8.045	4		10.045	-44		12.045	4
0.00904	4		2.00904	0		4.0452	16		6.0452	4		8.0452	4		10.0452	-44		12.0452	4
0.00908	4		2.00908	0		4.0454	16		6.0454	8		8.0454	8		10.0454	-44		12.0454	4
0.00912	4		2.00912	0		4.0456	8		6.0456	4		8.0456	4		10.0456	-44		12.0456	4
0.00916	4		2.00916	-4		4.0458	-8		6.0458	4		8.0458	4		10.0458	-40		12.0458	4
0.0092	4		2.0092	-4		4.046	-8		6.046	4		8.046	4		10.046	-40		12.046	4
0.00924	4		2.00924	-4		4.0462	-8		6.0462	4		8.0462	4		10.0462	-40		12.0462	4
0.00928	4		2.00928	0		4.0464	-16		6.0464	4		8.0464	4		10.0464	-40		12.0464	4
0.00932	4		2.00932	-4		4.0466	-24		6.0466	4		8.0466	4		10.0466	-32		12.0466	4
0.00936	4		2.00936	-4		4.0468	-16		6.0468	8		8.0468	4		10.0468	-36		12.0468	4
0.0094	4		2.0094	-4		4.047	-32		6.047	8		8.047	4		10.047	-36		12.047	4
0.00944	4		2.00944	-4		4.0472	-24		6.0472	8		8.0472	8		10.0472	-36		12.0472	4
0.00948	4		2.00948	-4		4.0474	-40		6.0474	4		8.0474	4		10.0474	-28		12.0474	4
0.00952	4		2.00952	-4		4.0476	-40		6.0476	8		8.0476	4		10.0476	-28		12.0476	0
0.00956	4		2.00956	-4		4.0478	-48		6.0478	4		8.0478	4		10.0478	-28		12.0478	4
0.0096	4		2.0096	-4		4.048	-48		6.048	4		8.048	4		10.048	-28		12.048	4
0.00964	4		2.00964	-4		4.0482	-56		6.0482	8		8.0482	4		10.0482	-28		12.0482	4
0.00968	4		2.00968	-4		4.0484	-56		6.0484	4		8.0484	4		10.0484	-24		12.0484	4
0.00972	4		2.00972	-4		4.0486	-56		6.0486	4		8.0486	8		10.0486	-24		12.0486	4
0.00976	4		2.00976	-4		4.0488	-64		6.0488	4		8.0488	4		10.0488	-24		12.0488	4
0.0098	4		2.0098	0		4.049	-72		6.049	4		8.049	4		10.049	-24		12.049	4
0.00984	4		2.00984	-4		4.0492	-72		6.0492	4		8.0492	4		10.0492	-20		12.0492	4
0.00988	4		2.00988	0		4.0494	-72		6.0494	4		8.0494	4		10.0494	-16		12.0494	4
0.00992	4		2.00992	0		4.0496	-80		6.0496	4		8.0496	4		10.0496	-20		12.0496	4
0.00996	4		2.00996	-4		4.0498	-72		6.0498	4		8.0498	4		10.0498	-12		12.0498	4
0.01	224		2.01	-12		4.05	-80		6.05	4		8.05	8		10.05	-16		12.05	4
0.01004	224		2.01004	-16		4.0502	-88		6.0502	8		8.0502	4		10.0502	-16		12.0502	4
0.01008	220		2.01008	-16		4.0504	-80		6.0504	4		8.0504	4		10.0504	-16		12.0504	4
0.01012	216		2.01012	-16		4.0506	-80		6.0506	4		8.0506	4		10.0506	-16		12.0506	4
0.01016	216		2.01016	-12		4.0508	-80		6.0508	4		8.0508	4		10.0508	-12		12.0508	4
0.0102	216		2.0102	-12		4.051	-88		6.051	4		8.051	4		10.051	-12		12.051	4
0.01024	212		2.01024	-12		4.0512	-88		6.0512	4		8.0512	8		10.0512	-12		12.0512	4
0.01028	208		2.01028	-12		4.0514	-80		6.0514	4		8.0514	4		10.0514	-12		12.0514	4
0.01032	208		2.01032	-12		4.0516	-88		6.0516	4		8.0516	4		10.0516	-12		12.0516	4
0.01036	204		2.01036	-12		4.0518	-88		6.0518	4		8.0518	4		10.0518	-8		12.0518	4
0.0104	200		2.0104	-16		4.052	-96		6.052	8		8.052	4		10.052	-12		12.052	4
0.01044	196		2.01044	-16		4.0522	-96		6.0522	4		8.0522	8		10.0522	-8		12.0522	4
0.01048	196		2.01048	-12		4.0524	-96		6.0524	4		8.0524	4		10.0524	-8		12.0524	4
0.01052	196		2.01052	-12		4.0526	-104		6.0526	4		8.0526	4		10.0526	-4		12.0526	4
0.01056	192		2.01056	-12		4.0528	-96		6.0528	4		8.0528	4		10.0528	-4		12.0528	4
0.0106	188		2.0106	-12		4.053	-96		6.053	4		8.053	4		10.053	-4		12.053	4
0.01064	188		2.01064	-12		4.0532	-104		6.0532	4		8.0532	4		10.0532	-4		12.0532	4
0.01068	184		2.01068	-12		4.0534	-104		6.0534	4		8.0534	4		10.0534	-4		12.0534	4
0.01072	184		2.01072	-12		4.0536	-96		6.0536	4		8.0536	4		10.0536	-4		12.0536	4
0.01076	184		2.01076	-12		4.0538	-104		6.0538	4		8.0538	4		10.0538	-4		12.0538	4
0.0108	180		2.0108	-12		4.054	-104		6.054	4		8.054	4		10.054	-4		12.054	4
0.01084	180		2.01084	-12		4.0542	-96		6.0542	4		8.0542	4		10.0542	-4		12.0542	4
0.01088	180		2.01088	-16		4.0544	-104		6.0544	4		8.0544	4		10.0544	-4		12.0544	4
0.01092	172		2.01092	-12		4.0546	-104		6.0546	4		8.0546	4		10.0546	0		12.0546	4
0.01096	172		2.01096	-12		4.0548	-104		6.0548	4		8.0548	4		10.0548	0		12.0548	4
0.011	168		2.011	-12		4.055	-96		6.055	8		8.055	8		10.055	0		12.055	4
0.01104	164		2.01104	-12		4.0552	-104		6.0552	4		8.0552	4		10.0552	0		12.0552	4
0.01108	164		2.01108	-12		4.0554	-96		6.0554	4		8.0554	4		10.0554	0		12.0554	4
0.01112	164		2.01112	-12		4.0556	-96		6.0556	4		8.0556	8		10.0556	0		12.0556	4
0.01116	164		2.01116	-8		4.0558	-96		6.0558	4		8.0558	4		10.0558	0		12.0558	4
0.0112	160		2.0112	-8		4.056	-96		6.056	4		8.056	8		10.056	0		12.056	4
0.01124	160		2.01124	-12		4.0562	-88		6.0562	4		8.0562	4		10.0562	0		12.0562	4
0.01128	156		2.01128	-12		4.0564	-96		6.0564	4		8.0564	8		10.0564	0		12.0564	4
0.01132	152		2.01132	-12		4.0566	-96		6.0566	4		8.0566	8		10.0566	0		12.0566	4
0.01136	152		2.01136	-12		4.0568	-96		6.0568	4		8.0568	4		10.0568	0		12.0568	4
0.0114	152		2.0114	-12		4.057	-96		6.057	4		8.057	4		10.057	4		12.057	4
0.01144	148		2.01144	-12		4.0572	-88		6.0572	4		8.0572	4		10.0572	0		12.0572	4
0.01148	144		2.01148	-8		4.0574	-96		6.0574	4		8.0574	4		10.0574	0		12.0574	4
0.01152	144		2.01152	-12		4.0576	-96		6.0576	4		8.0576	4		10.0576	4		12.0576	0
0.01156	144		2.01156	-8		4.0578	-88		6.0578	8		8.0578	4		10.0578	4		12.0578	8
0.0116	140		2.0116	-12		4.058	-88		6.058	4		8.058	4		10.058	8		12.058	4
0.01164	140		2.01164	-12		4.0582	-88		6.0582	4		8.0582	8		10.0582	0		12.0582	4
0.01168	136		2.01168	-12		4.0584	-88		6.0584	4		8.0584	4		10.0584	4		12.0584	4
0.01172	136		2.01172	-12		4.0586	-88		6.0586	8		8.0586	4		10.0586	4		12.0586	4
0.01176	132		2.01176	-12		4.0588	-80		6.0588	4		8.0588	4		10.0588	4		12.0588	4
0.0118	132		2.0118	-12		4.059	-88		6.059	4		8.059	4		10.059	0		12.059	4
0.01184	128		2.01184	-12		4.0592	-80		6.0592	4		8.0592	4		10.0592	0		12.0592	4
0.01188	132		2.01188	-12		4.0594	-80		6.0594	4		8.0594	4		10.0594	4		12.0594	4
0.01192	128		2.01192	-12		4.0596	-80		6.0596	8		8.0596	8		10.0596	0		12.0596	4
0.01196	128		2.01196	-12		4.0598	-80		6.0598	4		8.0598	8		10.0598	4		12.0598	4
0.012	4		2.012	-8		4.06	-80		6.06	4		8.06	4		10.06	4		12.06	4
0.01204	4		2.01204	-8		4.0602	-80		6.0602	4		8.0602	4		10.0602	4		12.0602	4
0.01208	4		2.01208	-12		4.0604	-80		6.0604	4		8.0604	4		10.0604	4		12.0604	4
0.01212	4		2.01212	-12		4.0606	-72		6.0606	4		8.0606	4		10.0606	0		12.0606	4
0.01216	4		2.01216	-12		4.0608	-72		6.0608	4		8.0608	4		10.0608	4		12.0608	0
0.0122	4		2.0122	-8		4.061	-72		6.061	4		8.061	4		10.061	4		12.061	4
0.01224	4		2.01224	-12		4.0612	-72		6.0612	8		8.0612	4		10.0612	0		12.0612	4
0.01228	4		2.01228	-8		4.0614	-72		6.0614	4		8.0614	4		10.0614	4		12.0614	4
0.01232	4		2.01232	-12		4.0616	-64		6.0616	8		8.0616	4		10.0616	4		12.0616	4
0.01236	4		2.01236	-4		4.0618	-56		6.0618	4		8.0618	4		10.0618	4		12.0618	4
0.0124	4		2.0124	-8		4.062	-64		6.062	4		8.062	4		10.062	4		12.062	4
0.01244	4		2.01244	-12		4.0622	-64		6.0622	4		8.0622	4		10.0622	0		12.0622	8
0.01248	4		2.01248	-12		4.0624	-64		6.0624	4		8.0624	4		10.0624	4		12.0624	4
0.01252	4		2.01252	-12		4.0626	-64		6.0626	4		8.0626	4		10.0626	0		12.0626	4
0.01256	4		2.01256	-12		4.0628	-56		6.0628	4		8.0628	4		10.0628	4		12.0628	4
0.0126	4		2.0126	-12		4.063	-56		6.063	4		8.063	4		10.063	0		12.063	4
0.01264	4		2.01264	-8		4.0632	-56		6.0632	8		8.0632	4		10.0632	0		12.0632	4
0.01268	4		2.01268	-12		4.0634	-48		6.0634	4		8.0634	4		10.0634	4		12.0634	4
0.01272	4		2.01272	-8		4.0636	-48		6.0636	4		8.0636	4		10.0636	0		12.0636	4
0.01276	4		2.01276	-8		4.0638	-48		6.0638	4		8.0638	4		10.0638	0		12.0638	0
0.0128	4		2.0128	-12		4.064	-48		6.064	4		8.064	4		10.064	4		12.064	4
0.01284	4		2.01284	-12		4.0642	-48		6.0642	4		8.0642	4		10.0642	0		12.0642	4
0.01288	4		2.01288	-4		4.0644	-40		6.0644	4		8.0644	4		10.0644	0		12.0644	0
0.01292	4		2.01292	-8		4.0646	-40		6.0646	4		8.0646	4		10.0646	0		12.0646	8
0.01296	4		2.01296	-8		4.0648	-40		6.0648	4		8.0648	8		10.0648	4		12.0648	4
0.013	4		2.013	-8		4.065	-40		6.065	4		8.065	4		10.065	4		12.065	4
0.01304	4		2.01304	-8		4.0652	-40		6.0652	4		8.0652	4		10.0652	0		12.0652	4
0.01308	8		2.01308	-12		4.0654	-40		6.0654	4		8.0654	4		10.0654	4		12.0654	4
0.01312	4		2.01312	-12		4.0656	-40		6.0656	4		8.0656	4		10.0656	0		12.0656	4
0.01316	4		2.01316	-8		4.0658	-40		6.0658	4		8.0658	8		10.0658	0		12.0658	4
0.0132	8		2.0132	-8		4.066	-32		6.066	4		8.066	4		10.066	0		12.066	4
0.01324	4		2.01324	-8		4.0662	-32		6.0662	8		8.0662	0		10.0662	0		12.0662	4
0.01328	4		2.01328	-8		4.0664	-32		6.0664	8		8.0664	4		10.0664	0		12.0664	0
0.01332	4		2.01332	-8		4.0666	-32		6.0666	4		8.0666	4		10.0666	4		12.0666	4
0.01336	4		2.01336	-12		4.0668	-32		6.0668	4		8.0668	4		10.0668	4		12.0668	4
0.0134	8		2.0134	-8		4.067	-24		6.067	4		8.067	8		10.067	4		12.067	4
0.01344	4		2.01344	-8		4.0672	-24		6.0672	8		8.0672	4		10.0672	4		12.0672	4
0.01348	4		2.01348	-8		4.0674	-24		6.0674	4		8.0674	4		10.0674	4		12.0674	4
0.01352	4		2.01352	-8		4.0676	-24		6.0676	4		8.0676	4		10.0676	4		12.0676	4
0.01356	4		2.01356	-8		4.0678	-24		6.0678	4		8.0678	8		10.0678	4		12.0678	4
0.0136	4		2.0136	-8		4.068	-16		6.068	8		8.068	4		10.068	4		12.068	4
0.01364	8		2.01364	-8		4.0682	-16		6.0682	4		8.0682	4		10.0682	4		12.0682	4
0.01368	4		2.01368	-8		4.0684	-16		6.0684	4		8.0684	4		10.0684	4		12.0684	4
0.01372	8		2.01372	-8		4.0686	-24		6.0686	8		8.0686	4		10.0686	0		12.0686	4
0.01376	4		2.01376	-4		4.0688	-16		6.0688	4		8.0688	4		10.0688	4		12.0688	4
0.0138	4		2.0138	-4		4.069	-16		6.069	4		8.069	8		10.069	4		12.069	4
0.01384	4		2.01384	-8		4.0692	-16		6.0692	4		8.0692	4		10.0692	4		12.0692	4
0.01388	4		2.01388	-8		4.0694	-16		6.0694	4		8.0694	0		10.0694	4		12.0694	4
0.01392	4		2.01392	-8		4.0696	-16		6.0696	4		8.0696	4		10.0696	4		12.0696	4
0.01396	8		2.01396	-8		4.0698	-16		6.0698	4		8.0698	8		10.0698	8		12.0698	4
0.014	4		2.014	-8		4.07	-8		6.07	4		8.07	4		10.07	4		12.07	4
0.01404	8		2.01404	-8		4.0702	-16		6.0702	8		8.0702	8		10.0702	4		12.0702	0
0.01408	4		2.01408	-8		4.0704	-8		6.0704	4		8.0704	4		10.0704	4		12.0704	4
0.01412	4		2.01412	-8		4.0706	-16		6.0706	4		8.0706	4		10.0706	4		12.0706	4
0.01416	4		2.01416	-4		4.0708	-16		6.0708	4		8.0708	8		10.0708	4		12.0708	4
0.0142	4		2.0142	-4		4.071	-16		6.071	8		8.071	4		10.071	4		12.071	4
0.01424	4		2.01424	-4		4.0712	-8		6.0712	4		8.0712	4		10.0712	4		12.0712	4
0.01428	4		2.01428	-8		4.0714	-8		6.0714	4		8.0714	4		10.0714	4		12.0714	4
0.01432	8		2.01432	-4		4.0716	-16		6.0716	4		8.0716	4		10.0716	4		12.0716	4
0.01436	4		2.01436	-8		4.0718	-16		6.0718	4		8.0718	4		10.0718	4		12.0718	8
0.0144	4		2.0144	-8		4.072	-16		6.072	4		8.072	4		10.072	4		12.072	4
0.01444	4		2.01444	-8		4.0722	-16		6.0722	4		8.0722	4		10.0722	4		12.0722	4
0.01448	4		2.01448	-8		4.0724	-8		6.0724	4		8.0724	4		10.0724	4		12.0724	4
0.01452	8		2.01452	-4		4.0726	-8		6.0726	4		8.0726	4		10.0726	4		12.0726	4
0.01456	8		2.01456	-4		4.0728	-8		6.0728	4		8.0728	4		10.0728	4		12.0728	4
0.0146	4		2.0146	-8		4.073	-8		6.073	4		8.073	4		10.073	4		12.073	4
0.01464	4		2.01464	-4		4.0732	-8		6.0732	8		8.0732	4		10.0732	4		12.0732	4
0.01468	4		2.01468	-8		4.0734	-16		6.0734	8		8.0734	4		10.0734	8		12.0734	4
0.01472	4		2.01472	-8		4.0736	-8		6.0736	4		8.0736	4		10.0736	4		12.0736	4
0.01476	8		2.01476	-4		4.0738	-8		6.0738	4		8.0738	4		10.0738	8		12.0738	4
0.0148	4		2.0148	-4		4.074	-8		6.074	4		8.074	4		10.074	8		12.074	4
0.01484	4		2.01484	-4		4.0742	-8		6.0742	4		8.0742	8		10.0742	4		12.0742	4
0.01488	8		2.01488	-4		4.0744	-8		6.0744	8		8.0744	4		10.0744	4		12.0744	4
0.01492	4		2.01492	-4		4.0746	0		6.0746	4		8.0746	4		10.0746	4		12.0746	4
0.01496	4		2.01496	-8		4.0748	0		6.0748	4		8.0748	4		10.0748	8		12.0748	4
0.015	4		2.015	-4		4.075	0		6.075	4		8.075	4		10.075	4		12.075	0
0.01504	4		2.01504	-4		4.0752	0		6.0752	4		8.0752	4		10.0752	4		12.0752	4
0.01508	4		2.01508	-4		4.0754	-8		6.0754	8		8.0754	4		10.0754	4		12.0754	4
0.01512	4		2.01512	-4		4.0756	0		6.0756	8		8.0756	4		10.0756	4		12.0756	4
0.01516	8		2.01516	-4		4.0758	-8		6.0758	4		8.0758	8		10.0758	4		12.0758	4
0.0152	4		2.0152	-4		4.076	-8		6.076	4		8.076	8		10.076	4		12.076	4
0.01524	4		2.01524	-4		4.0762	-8		6.0762	4		8.0762	4		10.0762	4		12.0762	8
0.01528	8		2.01528	-4		4.0764	0		6.0764	8		8.0764	4		10.0764	8		12.0764	0
0.01532	4		2.01532	-4		4.0766	0		6.0766	4		8.0766	4		10.0766	4		12.0766	4
0.01536	4		2.01536	-4		4.0768	0		6.0768	4		8.0768	8		10.0768	4		12.0768	4
0.0154	4		2.0154	-4		4.077	0		6.077	4		8.077	4		10.077	4		12.077	4
0.01544	8		2.01544	-8		4.0772	0		6.0772	4		8.0772	4		10.0772	4		12.0772	4
0.01548	4		2.01548	-4		4.0774	0		6.0774	4		8.0774	4		10.0774	4		12.0774	4
0.01552	4		2.01552	-8		4.0776	0		6.0776	4		8.0776	8		10.0776	8		12.0776	4
0.01556	8		2.01556	-4		4.0778	0		6.0778	4		8.0778	8		10.0778	4		12.0778	4
0.0156	4		2.0156	-4		4.078	-8		6.078	4		8.078	4		10.078	4		12.078	4
0.01564	4		2.01564	-4		4.0782	8		6.0782	4		8.0782	4		10.0782	4		12.0782	4
0.01568	4		2.01568	-4		4.0784	0		6.0784	4		8.0784	4		10.0784	4		12.0784	4
0.01572	4		2.01572	-8		4.0786	0		6.0786	4		8.0786	4		10.0786	4		12.0786	4
0.01576	4		2.01576	-4		4.0788	0		6.0788	4		8.0788	4		10.0788	4		12.0788	4
0.0158	4		2.0158	-4		4.079	0		6.079	8		8.079	4		10.079	8		12.079	4
0.01584	4		2.01584	-8		4.0792	0		6.0792	4		8.0792	4		10.0792	4		12.0792	4
0.01588	8		2.01588	-4		4.0794	0		6.0794	4		8.0794	4		10.0794	4		12.0794	4
0.01592	8		2.01592	-4		4.0796	0		6.0796	4		8.0796	4		10.0796	4		12.0796	4
0.01596	4		2.01596	-4		4.0798	0		6.0798	4		8.0798	8		10.0798	4		12.0798	4
0.016	8		2.016	-4		4.08	0		6.08	4		8.08	8		10.08	4		12.08	4
0.01604	8		2.01604	-4		4.0802	-8		6.0802	4		8.0802	4		10.0802	4		12.0802	4
0.01608	4		2.01608	-4		4.0804	0		6.0804	4		8.0804	4		10.0804	4		12.0804	4
0.01612	4		2.01612	-4		4.0806	-8		6.0806	8		8.0806	4		10.0806	4		12.0806	4
0.01616	4		2.01616	-4		4.0808	0		6.0808	4		8.0808	4		10.0808	4		12.0808	4
0.0162	8		2.0162	-8		4.081	-8		6.081	4		8.081	4		10.081	4		12.081	4
0.01624	4		2.01624	-4		4.0812	-8		6.0812	4		8.0812	4		10.0812	4		12.0812	4
0.01628	8		2.01628	-4		4.0814	0		6.0814	4		8.0814	4		10.0814	4		12.0814	4
0.01632	4		2.01632	-4		4.0816	0		6.0816	4		8.0816	4		10.0816	4		12.0816	4
0.01636	4		2.01636	-4		4.0818	0		6.0818	4		8.0818	4		10.0818	4		12.0818	4
0.0164	4		2.0164	0		4.082	0		6.082	4		8.082	8		10.082	4		12.082	4
0.01644	4		2.01644	-4		4.0822	8		6.0822	4		8.0822	4		10.0822	4		12.0822	4
0.01648	4		2.01648	-4		4.0824	0		6.0824	4		8.0824	8		10.0824	8		12.0824	4
0.01652	4		2.01652	-4		4.0826	-8		6.0826	4		8.0826	8		10.0826	4		12.0826	4
0.01656	4		2.01656	-4		4.0828	0		6.0828	4		8.0828	4		10.0828	4		12.0828	4
0.0166	4		2.0166	-4		4.083	0		6.083	4		8.083	4		10.083	4		12.083	4
0.01664	4		2.01664	-4		4.0832	0		6.0832	8		8.0832	4		10.0832	4		12.0832	4
0.01668	8		2.01668	-4		4.0834	0		6.0834	4		8.0834	4		10.0834	4		12.0834	4
0.01672	4		2.01672	-4		4.0836	0		6.0836	8		8.0836	4		10.0836	4		12.0836	4
0.01676	4		2.01676	-4		4.0838	0		6.0838	4		8.0838	4		10.0838	4		12.0838	4
0.0168	8		2.0168	-4		4.084	-8		6.084	4		8.084	4		10.084	4		12.084	4
0.01684	4		2.01684	-4		4.0842	0		6.0842	4		8.0842	4		10.0842	4		12.0842	4
0.01688	8		2.01688	-4		4.0844	8		6.0844	4		8.0844	8		10.0844	4		12.0844	0
0.01692	8		2.01692	-8		4.0846	-8		6.0846	4		8.0846	4		10.0846	4		12.0846	4
0.01696	8		2.01696	-4		4.0848	-8		6.0848	4		8.0848	4		10.0848	4		12.0848	4
0.017	8		2.017	0		4.085	0		6.085	4		8.085	8		10.085	4		12.085	4
0.01704	4		2.01704	-4		4.0852	-8		6.0852	4		8.0852	4		10.0852	4		12.0852	4
0.01708	4		2.01708	-4		4.0854	0		6.0854	4		8.0854	4		10.0854	4		12.0854	0
0.01712	8		2.01712	0		4.0856	8		6.0856	4		8.0856	4		10.0856	4		12.0856	4
0.01716	4		2.01716	0		4.0858	-8		6.0858	4		8.0858	4		10.0858	4		12.0858	4
0.0172	8		2.0172	-4		4.086	0		6.086	4		8.086	8		10.086	8		12.086	4
0.01724	8		2.01724	-4		4.0862	-8		6.0862	8		8.0862	4		10.0862	4		12.0862	4
0.01728	4		2.01728	0		4.0864	0		6.0864	4		8.0864	4		10.0864	8		12.0864	4
0.01732	4		2.01732	-8		4.0866	8		6.0866	4		8.0866	4		10.0866	4		12.0866	4
0.01736	8		2.01736	-4		4.0868	0		6.0868	8		8.0868	4		10.0868	4		12.0868	4
0.0174	4		2.0174	-4		4.087	0		6.087	4		8.087	4		10.087	4		12.087	4
0.01744	8		2.01744	0		4.0872	-8		6.0872	8		8.0872	4		10.0872	4		12.0872	4
0.01748	4		2.01748	-4		4.0874	0		6.0874	4		8.0874	4		10.0874	4		12.0874	4
0.01752	4		2.01752	-4		4.0876	0		6.0876	4		8.0876	4		10.0876	4		12.0876	8
0.01756	8		2.01756	-4		4.0878	0		6.0878	4		8.0878	4		10.0878	4		12.0878	4
0.0176	8		2.0176	-4		4.088	0		6.088	8		8.088	4		10.088	4		12.088	4
0.01764	4		2.01764	-4		4.0882	0		6.0882	4		8.0882	4		10.0882	4		12.0882	4
0.01768	4		2.01768	-4		4.0884	-8		6.0884	4		8.0884	4		10.0884	4		12.0884	4
0.01772	4		2.01772	-4		4.0886	-8		6.0886	4		8.0886	4		10.0886	4		12.0886	4
0.01776	4		2.01776	0		4.0888	-8		6.0888	4		8.0888	4		10.0888	4		12.0888	4
0.0178	8		2.0178	-4		4.089	0		6.089	4		8.089	4		10.089	4		12.089	4
0.01784	4		2.01784	-4		4.0892	0		6.0892	4		8.0892	4		10.0892	4		12.0892	4
0.01788	8		2.01788	-4		4.0894	0		6.0894	8		8.0894	4		10.0894	4		12.0894	4
0.01792	8		2.01792	-8		4.0896	0		6.0896	4		8.0896	4		10.0896	4		12.0896	8
0.01796	4		2.01796	-4		4.0898	0		6.0898	4		8.0898	4		10.0898	4		12.0898	4
0.018	4		2.018	-4		4.09	0		6.09	4		8.09	4		10.09	4		12.09	4
0.01804	4		2.01804	-4		4.0902	8		6.0902	4		8.0902	4		10.0902	4		12.0902	4
0.01808	4		2.01808	0		4.0904	0		6.0904	4		8.0904	4		10.0904	4		12.0904	4
0.01812	4		2.01812	-4		4.0906	0		6.0906	4		8.0906	4		10.0906	4		12.0906	4
0.01816	4		2.01816	-4		4.0908	0		6.0908	0		8.0908	4		10.0908	4		12.0908	4
0.0182	8		2.0182	-4		4.091	-8		6.091	0		8.091	4		10.091	4		12.091	4
0.01824	4		2.01824	-4		4.0912	8		6.0912	-4		8.0912	4		10.0912	8		12.0912	4
0.01828	4		2.01828	0		4.0914	0		6.0914	0		8.0914	4		10.0914	4		12.0914	4
0.01832	4		2.01832	-4		4.0916	0		6.0916	0		8.0916	4		10.0916	4		12.0916	4
0.01836	8		2.01836	-4		4.0918	0		6.0918	-4		8.0918	4		10.0918	4		12.0918	4
0.0184	4		2.0184	-4		4.092	0		6.092	-4		8.092	4		10.092	4		12.092	4
0.01844	4		2.01844	-4		4.0922	0		6.0922	-8		8.0922	8		10.0922	4		12.0922	4
0.01848	4		2.01848	-4		4.0924	8		6.0924	-4		8.0924	4		10.0924	4		12.0924	4
0.01852	8		2.01852	0		4.0926	-8		6.0926	-8		8.0926	4		10.0926	4		12.0926	4
0.01856	8		2.01856	-4		4.0928	0		6.0928	-4		8.0928	4		10.0928	8		12.0928	4
0.0186	8		2.0186	0		4.093	0		6.093	-4		8.093	8		10.093	4		12.093	4
0.01864	8		2.01864	0		4.0932	0		6.0932	-4		8.0932	4		10.0932	4		12.0932	4
0.01868	4		2.01868	0		4.0934	0		6.0934	-4		8.0934	4		10.0934	4		12.0934	4
0.01872	4		2.01872	0		4.0936	0		6.0936	-4		8.0936	8		10.0936	4		12.0936	4
0.01876	8		2.01876	0		4.0938	-8		6.0938	-4		8.0938	4		10.0938	4		12.0938	4
0.0188	8		2.0188	0		4.094	0		6.094	-4		8.094	4		10.094	4		12.094	0
0.01884	8		2.01884	-4		4.0942	0		6.0942	-4		8.0942	8		10.0942	4		12.0942	4
0.01888	4		2.01888	-4		4.0944	0		6.0944	-4		8.0944	4		10.0944	4		12.0944	4
0.01892	8		2.01892	0		4.0946	0		6.0946	-4		8.0946	4		10.0946	4		12.0946	4
0.01896	4		2.01896	-4		4.0948	-8		6.0948	0		8.0948	4		10.0948	4		12.0948	4
0.019	4		2.019	0		4.095	0		6.095	0		8.095	4		10.095	4		12.095	4
0.01904	8		2.01904	0		4.0952	0		6.0952	0		8.0952	4		10.0952	4		12.0952	4
0.01908	8		2.01908	-4		4.0954	0		6.0954	0		8.0954	4		10.0954	4		12.0954	4
0.01912	4		2.01912	0		4.0956	0		6.0956	0		8.0956	8		10.0956	4		12.0956	4
0.01916	8		2.01916	0		4.0958	-8		6.0958	0		8.0958	324		10.0958	4		12.0958	4
0.0192	4		2.0192	-4		4.096	0		6.096	4		8.096	312		10.096	4		12.096	4
0.01924	4		2.01924	-4		4.0962	0		6.0962	4		8.0962	300		10.0962	4		12.0962	4
0.01928	4		2.01928	0		4.0964	0		6.0964	4		8.0964	284		10.0964	4		12.0964	4
0.01932	8		2.01932	-4		4.0966	0		6.0966	4		8.0966	276		10.0966	8		12.0966	4
0.01936	8		2.01936	-4		4.0968	-8		6.0968	0		8.0968	260		10.0968	4		12.0968	4
0.0194	8		2.0194	-4		4.097	-8		6.097	4		8.097	248		10.097	4		12.097	4
0.01944	4		2.01944	-4		4.0972	0		6.0972	4		8.0972	244		10.0972	4		12.0972	4
0.01948	8		2.01948	-4		4.0974	-8		6.0974	4		8.0974	228		10.0974	4		12.0974	4
0.01952	4		2.01952	0		4.0976	-8		6.0976	4		8.0976	216		10.0976	4		12.0976	4
0.01956	4		2.01956	0		4.0978	-8		6.0978	4		8.0978	208		10.0978	4		12.0978	4
0.0196	4		2.0196	-4		4.098	-8		6.098	8		8.098	200		10.098	4		12.098	4
0.01964	4		2.01964	-4		4.0982	0		6.0982	4		8.0982	188		10.0982	4		12.0982	4
0.01968	4		2.01968	-4		4.0984	-8		6.0984	8		8.0984	180		10.0984	4		12.0984	4
0.01972	4		2.01972	0		4.0986	-8		6.0986	8		8.0986	168		10.0986	4		12.0986	4
0.01976	8		2.01976	-4		4.0988	-8		6.0988	4		8.0988	160		10.0988	4		12.0988	4
0.0198	4		2.0198	0		4.099	0		6.099	8		8.099	148		10.099	4		12.099	4
0.01984	8		2.01984	-4		4.0992	0		6.0992	368		8.0992	136		10.0992	4		12.0992	4
0.01988	4		2.01988	-4		4.0994	-8		6.0994	364		8.0994	132		10.0994	4		12.0994	4
0.01992	4		2.01992	0		4.0996	0		6.0996	348		8.0996	124		10.0996	4		12.0996	4
0.01996	4		2.01996	-4		4.0998	-8		6.0998	332		8.0998	112		10.0998	4		12.0998	4
0.02	4		2.02	-4		4.1	0		6.1	312		8.1	104		10.1	8		12.1	4
0.02004	8		2.02004	-4		4.1002	0		6.1002	300		8.1002	96		10.1002	4		12.1002	4
0.02008	4		2.02008	-4		4.1004	0		6.1004	288		8.1004	88		10.1004	4		12.1004	4
0.02012	4		2.02012	-4		4.1006	8		6.1006	272		8.1006	80		10.1006	4		12.1006	4
0.02016	4		2.02016	0		4.1008	-8		6.1008	260		8.1008	72		10.1008	4		12.1008	4
0.0202	4		2.0202	0		4.101	0		6.101	244		8.101	64		10.101	4		12.101	4
0.02024	4		2.02024	-4		4.1012	-8		6.1012	236		8.1012	56		10.1012	8		12.1012	4
0.02028	8		2.02028	-4		4.1014	0		6.1014	220		8.1014	48		10.1014	4		12.1014	4
0.02032	8		2.02032	-4		4.1016	0		6.1016	208		8.1016	44		10.1016	4		12.1016	4
0.02036	8		2.02036	-4		4.1018	0		6.1018	200		8.1018	36		10.1018	4		12.1018	4
0.0204	4		2.0204	0		4.102	0		6.102	184		8.102	32		10.102	4		12.102	4
0.02044	4		2.02044	-4		4.1022	0		6.1022	176		8.1022	24		10.1022	4		12.1022	4
0.02048	4		2.02048	0		4.1024	-8		6.1024	168		8.1024	20		10.1024	4		12.1024	4
0.02052	8		2.02052	-4		4.1026	0		6.1026	156		8.1026	12		10.1026	4		12.1026	4
0.02056	4		2.02056	-4		4.1028	0		6.1028	144		8.1028	12		10.1028	4		12.1028	4
0.0206	4		2.0206	-4		4.103	-8		6.103	136		8.103	4		10.103	4		12.103	4
0.02064	4		2.02064	0		4.1032	8		6.1032	124		8.1032	0		10.1032	4		12.1032	4
0.02068	4		2.02068	0		4.1034	0		6.1034	116		8.1034	-8		10.1034	4		12.1034	4
0.02072	8		2.02072	-4		4.1036	0		6.1036	112		8.1036	-12		10.1036	4		12.1036	4
0.02076	4		2.02076	-4		4.1038	-8		6.1038	100		8.1038	-16		10.1038	4		12.1038	4
0.0208	4		2.0208	-4		4.104	0		6.104	88		8.104	-20		10.104	4		12.104	4
0.02084	4		2.02084	0		4.1042	0		6.1042	84		8.1042	-24		10.1042	4		12.1042	4
0.02088	4		2.02088	-4		4.1044	0		6.1044	76		8.1044	-28		10.1044	4		12.1044	4
0.02092	4		2.02092	-4		4.1046	0		6.1046	68		8.1046	-32		10.1046	4		12.1046	4
0.02096	4		2.02096	-4		4.1048	0		6.1048	56		8.1048	-36		10.1048	4		12.1048	4
0.021	8		2.021	-4		4.105	0		6.105	52		8.105	-40		10.105	4		12.105	4
0.02104	4		2.02104	-4		4.1052	-8		6.1052	44		8.1052	-44		10.1052	4		12.1052	4
0.02108	4		2.02108	-4		4.1054	0		6.1054	40		8.1054	-44		10.1054	4		12.1054	4
0.02112	4		2.02112	0		4.1056	0		6.1056	36		8.1056	-48		10.1056	4		12.1056	4
0.02116	4		2.02116	-4		4.1058	0		6.1058	28		8.1058	-52		10.1058	4		12.1058	4
0.0212	4		2.0212	-4		4.106	0		6.106	24		8.106	-52		10.106	4		12.106	4
0.02124	4		2.02124	-4		4.1062	0		6.1062	20		8.1062	-60		10.1062	4		12.1062	4
0.02128	4		2.02128	0		4.1064	-8		6.1064	12		8.1064	-64		10.1064	4		12.1064	4
0.02132	8		2.02132	-4		4.1066	0		6.1066	8		8.1066	-60		10.1066	4		12.1066	4
0.02136	4		2.02136	-4		4.1068	-8		6.1068	4		8.1068	-64		10.1068	4		12.1068	4
0.0214	8		2.0214	-4		4.107	0		6.107	0		8.107	-68		10.107	4		12.107	4
0.02144	8		2.02144	-4		4.1072	-8		6.1072	-8		8.1072	-72		10.1072	4		12.1072	4
0.02148	4		2.02148	-4		4.1074	0		6.1074	-8		8.1074	-72		10.1074	4		12.1074	0
0.02152	4		2.02152	-4		4.1076	0		6.1076	-16		8.1076	-76		10.1076	4		12.1076	4
0.02156	4		2.02156	0		4.1078	0		6.1078	-16		8.1078	-76		10.1078	8		12.1078	4
0.0216	4		2.0216	-4		4.108	-8		6.108	-24		8.108	-76		10.108	4		12.108	4
0.02164	4		2.02164	-4		4.1082	0		6.1082	-24		8.1082	-76		10.1082	4		12.1082	4
0.02168	4		2.02168	-4		4.1084	0		6.1084	-28		8.1084	-76		10.1084	4		12.1084	4
0.02172	4		2.02172	-4		4.1086	-8		6.1086	-32		8.1086	-76		10.1086	4		12.1086	4
0.02176	4		2.02176	-4		4.1088	0		6.1088	-32		8.1088	-80		10.1088	4		12.1088	4
0.0218	4		2.0218	-4		4.109	0		6.109	-40		8.109	-76		10.109	4		12.109	4
0.02184	4		2.02184	-4		4.1092	0		6.1092	-40		8.1092	-76		10.1092	4		12.1092	4
0.02188	4		2.02188	0		4.1094	0		6.1094	-40		8.1094	-80		10.1094	4		12.1094	4
0.02192	4		2.02192	0		4.1096	0		6.1096	-44		8.1096	-76		10.1096	4		12.1096	4
0.02196	4		2.02196	-4		4.1098	0		6.1098	-44		8.1098	-76		10.1098	4		12.1098	4
0.022	4		2.022	-4		4.11	-8		6.11	-52		8.11	-80		10.11	4		12.11	4
0.02204	4		2.02204	-4		4.1102	0		6.1102	-52		8.1102	-76		10.1102	4		12.1102	4
0.02208	8		2.02208	0		4.1104	0		6.1104	-52		8.1104	-80		10.1104	4		12.1104	4
0.02212	4		2.02212	-4		4.1106	0		6.1106	-56		8.1106	-76		10.1106	8		12.1106	4
0.02216	4		2.02216	-8		4.1108	0		6.1108	-56		8.1108	-76		10.1108	4		12.1108	4
0.0222	4		2.0222	-4		4.111	-8		6.111	-60		8.111	-72		10.111	4		12.111	4
0.02224	4		2.02224	-8		4.1112	8		6.1112	-60		8.1112	-72		10.1112	4		12.1112	4
0.02228	4		2.02228	-4		4.1114	-8		6.1114	-64		8.1114	-72		10.1114	4		12.1114	4
0.02232	8		2.02232	-4		4.1116	-8		6.1116	-64		8.1116	-68		10.1116	4		12.1116	4
0.02236	4		2.02236	-4		4.1118	-8		6.1118	-64		8.1118	-68		10.1118	4		12.1118	4
0.0224	4		2.0224	-4		4.112	8		6.112	-68		8.112	-64		10.112	4		12.112	4
0.02244	4		2.02244	-4		4.1122	-8		6.1122	-72		8.1122	-64		10.1122	4		12.1122	4
0.02248	4		2.02248	0		4.1124	0		6.1124	-72		8.1124	-60		10.1124	4		12.1124	4
0.02252	4		2.02252	-4		4.1126	-8		6.1126	-72		8.1126	-60		10.1126	4		12.1126	4
0.02256	4		2.02256	-4		4.1128	0		6.1128	-76		8.1128	-60		10.1128	4		12.1128	4
0.0226	4		2.0226	-8		4.113	0		6.113	-72		8.113	-60		10.113	4		12.113	4
0.02264	4		2.02264	-4		4.1132	8		6.1132	-76		8.1132	-56		10.1132	4		12.1132	4
0.02268	4		2.02268	-4		4.1134	-8		6.1134	-72		8.1134	-52		10.1134	4		12.1134	4
0.02272	4		2.02272	-4		4.1136	-8		6.1136	-80		8.1136	-52		10.1136	4		12.1136	4
0.02276	8		2.02276	-4		4.1138	8		6.1138	-80		8.1138	-48		10.1138	4		12.1138	184
0.0228	4		2.0228	-4		4.114	-8		6.114	-80		8.114	-44		10.114	4		12.114	180
0.02284	4		2.02284	0		4.1142	0		6.1142	-80		8.1142	-48		10.1142	4		12.1142	176
0.02288	4		2.02288	-4		4.1144	0		6.1144	-80		8.1144	-44		10.1144	4		12.1144	168
0.02292	4		2.02292	-4		4.1146	0		6.1146	-80		8.1146	-40		10.1146	4		12.1146	168
0.02296	4		2.02296	-4		4.1148	0		6.1148	-80		8.1148	-40		10.1148	4		12.1148	164
0.023	4		2.023	-4		4.115	0		6.115	-80		8.115	-36		10.115	4		12.115	160
0.02304	8		2.02304	-4		4.1152	0		6.1152	-80		8.1152	-36		10.1152	4		12.1152	152
0.02308	4		2.02308	-4		4.1154	0		6.1154	-80		8.1154	-32		10.1154	4		12.1154	152
0.02312	4		2.02312	-4		4.1156	0		6.1156	-76		8.1156	-32		10.1156	4		12.1156	144
0.02316	4		2.02316	-4		4.1158	0		6.1158	-80		8.1158	-28		10.1158	4		12.1158	144
0.0232	4		2.0232	-4		4.116	0		6.116	-84		8.116	-28		10.116	4		12.116	136
0.02324	4		2.02324	-4		4.1162	0		6.1162	-80		8.1162	-28		10.1162	4		12.1162	132
0.02328	4		2.02328	-4		4.1164	0		6.1164	-76		8.1164	-24		10.1164	4		12.1164	132
0.02332	4		2.02332	-4		4.1166	0		6.1166	-80		8.1166	-24		10.1166	4		12.1166	128
0.02336	4		2.02336	-8		4.1168	0		6.1168	-80		8.1168	-24		10.1168	4		12.1168	124
0.0234	4		2.0234	-4		4.117	0		6.117	-80		8.117	-20		10.117	4		12.117	120
0.02344	8		2.02344	-4		4.1172	0		6.1172	-76		8.1172	-16		10.1172	4		12.1172	116
0.02348	4		2.02348	-8		4.1174	-8		6.1174	-76		8.1174	-20		10.1174	4		12.1174	112
0.02352	8		2.02352	-4		4.1176	8		6.1176	-76		8.1176	-20		10.1176	4		12.1176	108
0.02356	4		2.02356	-4		4.1178	0		6.1178	-76		8.1178	-16		10.1178	4		12.1178	100
0.0236	4		2.0236	-4		4.118	0		6.118	-72		8.118	-16		10.118	4		12.118	100
0.02364	4		2.02364	-4		4.1182	-8		6.1182	-72		8.1182	-12		10.1182	8		12.1182	92
0.02368	4		2.02368	0		4.1184	0		6.1184	-68		8.1184	-12		10.1184	4		12.1184	92
0.02372	4		2.02372	-8		4.1186	0		6.1186	-64		8.1186	-12		10.1186	8		12.1186	84
0.02376	4		2.02376	-4		4.1188	8		6.1188	-64		8.1188	-12		10.1188	4		12.1188	84
0.0238	4		2.0238	-8		4.119	-8		6.119	-60		8.119	-12		10.119	4		12.119	80
0.02384	4		2.02384	-4		4.1192	0		6.1192	-60		8.1192	-8		10.1192	4		12.1192	76
0.02388	4		2.02388	0		4.1194	0		6.1194	-60		8.1194	-8		10.1194	4		12.1194	72
0.02392	4		2.02392	-8		4.1196	0		6.1196	-52		8.1196	-8		10.1196	4		12.1196	68
0.02396	4		2.02396	-4		4.1198	0		6.1198	-56		8.1198	-8		10.1198	4		12.1198	64
0.024	4		2.024	-4		4.12	0		6.12	-52		8.12	-8		10.12	4		12.12	56
0.02404	4		2.02404	-4		4.1202	-8		6.1202	-48		8.1202	-8		10.1202	4		12.1202	52
0.02408	4		2.02408	-4		4.1204	0		6.1204	-44		8.1204	-4		10.1204	0		12.1204	52
0.02412	4		2.02412	-4		4.1206	0		6.1206	-44		8.1206	-8		10.1206	4		12.1206	48
0.02416	4		2.02416	-4		4.1208	-8		6.1208	-44		8.1208	-4		10.1208	4		12.1208	44
0.0242	4		2.0242	-4		4.121	0		6.121	-40		8.121	-4		10.121	4		12.121	40
0.02424	4		2.02424	-8		4.1212	0		6.1212	-36		8.1212	-4		10.1212	4		12.1212	36
0.02428	4		2.02428	-4		4.1214	8		6.1214	-32		8.1214	0		10.1214	4		12.1214	32
0.02432	4		2.02432	-8		4.1216	0		6.1216	-36		8.1216	-4		10.1216	4		12.1216	28
0.02436	4		2.02436	-4		4.1218	8		6.1218	-32		8.1218	-4		10.1218	4		12.1218	24
0.0244	4		2.0244	-4		4.122	0		6.122	-32		8.122	-4		10.122	4		12.122	20
0.02444	4		2.02444	-4		4.1222	0		6.1222	-24		8.1222	-4		10.1222	4		12.1222	20
0.02448	4		2.02448	-4		4.1224	0		6.1224	-24		8.1224	0		10.1224	4		12.1224	16
0.02452	4		2.02452	-4		4.1226	-8		6.1226	-24		8.1226	0		10.1226	4		12.1226	8
0.02456	4		2.02456	-4		4.1228	-8		6.1228	-16		8.1228	0		10.1228	4		12.1228	8
0.0246	4		2.0246	-4		4.123	0		6.123	-12		8.123	0		10.123	4		12.123	4
0.02464	4		2.02464	-4		4.1232	8		6.1232	-16		8.1232	0		10.1232	4		12.1232	0
0.02468	4		2.02468	0		4.1234	0		6.1234	-12		8.1234	0		10.1234	4		12.1234	0
0.02472	4		2.02472	-4		4.1236	0		6.1236	-12		8.1236	-4		10.1236	4		12.1236	-8
0.02476	4		2.02476	-4		4.1238	0		6.1238	-8		8.1238	0		10.1238	4		12.1238	-8
0.0248	4		2.0248	-4		4.124	-8		6.124	-8		8.124	0		10.124	4		12.124	-12
0.02484	4		2.02484	0		4.1242	-8		6.1242	-8		8.1242	0		10.1242	4		12.1242	-12
0.02488	4		2.02488	-4		4.1244	0		6.1244	-4		8.1244	0		10.1244	4		12.1244	-20
0.02492	4		2.02492	-4		4.1246	-8		6.1246	-4		8.1246	0		10.1246	4		12.1246	-20
0.02496	4		2.02496	-4		4.1248	-8		6.1248	0		8.1248	0		10.1248	4		12.1248	-24
0.025	4		2.025	-4		4.125	0		6.125	-4		8.125	0		10.125	4		12.125	-28
0.02504	4		2.02504	-8		4.1252	8		6.1252	0		8.1252	-4		10.1252	4		12.1252	-28
0.02508	4		2.02508	-8		4.1254	0		6.1254	4		8.1254	0		10.1254	4		12.1254	-28
0.02512	4		2.02512	-4		4.1256	0		6.1256	0		8.1256	-4		10.1256	8		12.1256	-32
0.02516	4		2.02516	-4		4.1258	0		6.1258	4		8.1258	-4		10.1258	4		12.1258	-36
0.0252	4		2.0252	0		4.126	0		6.126	4		8.126	-4		10.126	4		12.126	-36
0.02524	4		2.02524	-4		4.1262	-8		6.1262	4		8.1262	-4		10.1262	4		12.1262	-40
0.02528	4		2.02528	-4		4.1264	0		6.1264	0		8.1264	-4		10.1264	4		12.1264	-36
0.02532	4		2.02532	-4		4.1266	-8		6.1266	4		8.1266	-4		10.1266	4		12.1266	-40
0.02536	4		2.02536	0		4.1268	0		6.1268	4		8.1268	-4		10.1268	4		12.1268	-40
0.0254	4		2.0254	-4		4.127	0		6.127	4		8.127	-4		10.127	8		12.127	-44
0.02544	4		2.02544	-4		4.1272	-8		6.1272	4		8.1272	-4		10.1272	4		12.1272	-48
0.02548	4		2.02548	-4		4.1274	-8		6.1274	4		8.1274	-4		10.1274	4		12.1274	-48
0.02552	4		2.02552	0		4.1276	0		6.1276	4		8.1276	-4		10.1276	8		12.1276	-44
0.02556	4		2.02556	0		4.1278	0		6.1278	4		8.1278	-4		10.1278	8		12.1278	-48
0.0256	4		2.0256	-4		4.128	0		6.128	4		8.128	-8		10.128	4		12.128	-48
0.02564	4		2.02564	-4		4.1282	0		6.1282	4		8.1282	-8		10.1282	4		12.1282	-52
0.02568	4		2.02568	-4		4.1284	0		6.1284	4		8.1284	-8		10.1284	4		12.1284	-52
0.02572	0		2.02572	-8		4.1286	8		6.1286	4		8.1286	-4		10.1286	4		12.1286	-52
0.02576	4		2.02576	-4		4.1288	0		6.1288	0		8.1288	-4		10.1288	4		12.1288	-52
0.0258	4		2.0258	-8		4.129	0		6.129	4		8.129	-8		10.129	4		12.129	-52
0.02584	4		2.02584	-4		4.1292	0		6.1292	0		8.1292	-4		10.1292	4		12.1292	-56
0.02588	4		2.02588	-8		4.1294	-8		6.1294	0		8.1294	-4		10.1294	8		12.1294	-56
0.02592	4		2.02592	-4		4.1296	0		6.1296	0		8.1296	-4		10.1296	4		12.1296	-56
0.02596	4		2.02596	-4		4.1298	0		6.1298	0		8.1298	-8		10.1298	4		12.1298	-52
0.026	4		2.026	-4		4.13	0		6.13	0		8.13	-4		10.13	4		12.13	-52
0.02604	4		2.02604	-8		4.1302	0		6.1302	-4		8.1302	-4		10.1302	4		12.1302	-56
0.02608	4		2.02608	-4		4.1304	0		6.1304	-4		8.1304	-4		10.1304	8		12.1304	-56
0.02612	4		2.02612	-4		4.1306	-8		6.1306	-4		8.1306	-8		10.1306	4		12.1306	-56
0.02616	4		2.02616	-4		4.1308	-8		6.1308	-8		8.1308	-4		10.1308	4		12.1308	-60
0.0262	4		2.0262	-4		4.131	0		6.131	-8		8.131	-4		10.131	4		12.131	-56
0.02624	4		2.02624	-8		4.1312	0		6.1312	-4		8.1312	-8		10.1312	8		12.1312	-56
0.02628	0		2.02628	-8		4.1314	0		6.1314	-4		8.1314	-8		10.1314	4		12.1314	-56
0.02632	4		2.02632	-4		4.1316	-8		6.1316	-8		8.1316	-4		10.1316	4		12.1316	-56
0.02636	4		2.02636	-4		4.1318	0		6.1318	-4		8.1318	-4		10.1318	4		12.1318	-56
0.0264	4		2.0264	-4		4.132	-8		6.132	-8		8.132	-8		10.132	4		12.132	-52
0.02644	4		2.02644	-8		4.1322	0		6.1322	-8		8.1322	-4		10.1322	8		12.1322	-52
0.02648	4		2.02648	-4		4.1324	-8		6.1324	-8		8.1324	-4		10.1324	8		12.1324	-52
0.02652	4		2.02652	-8		4.1326	0		6.1326	-8		8.1326	-4		10.1326	4		12.1326	-52
0.02656	4		2.02656	-4		4.1328	-8		6.1328	-8		8.1328	-4		10.1328	4		12.1328	-52
0.0266	4		2.0266	-4		4.133	-8		6.133	-8		8.133	0		10.133	4		12.133	-52
0.02664	4		2.02664	-4		4.1332	0		6.1332	-8		8.1332	0		10.1332	4		12.1332	-52
0.02668	4		2.02668	-4		4.1334	-8		6.1334	-8		8.1334	0		10.1334	4		12.1334	-52
0.02672	4		2.02672	-4		4.1336	0		6.1336	-8		8.1336	-4		10.1336	4		12.1336	-52
0.02676	4		2.02676	-4		4.1338	0		6.1338	-8		8.1338	-4		10.1338	4		12.1338	-48
0.0268	4		2.0268	-4		4.134	0		6.134	-8		8.134	0		10.134	4		12.134	-48
0.02684	4		2.02684	-4		4.1342	0		6.1342	-8		8.1342	4		10.1342	4		12.1342	-48
0.02688	4		2.02688	-4		4.1344	-8		6.1344	-8		8.1344	0		10.1344	4		12.1344	-48
0.02692	4		2.02692	-4		4.1346	0		6.1346	-8		8.1346	0		10.1346	4		12.1346	-48
0.02696	8		2.02696	-4		4.1348	-8		6.1348	-4		8.1348	0		10.1348	4		12.1348	-44
0.027	4		2.027	-4		4.135	0		6.135	-4		8.135	0		10.135	4		12.135	-44
0.02704	4		2.02704	-8		4.1352	0		6.1352	-8		8.1352	0		10.1352	4		12.1352	-44
0.02708	4		2.02708	-4		4.1354	0		6.1354	-4		8.1354	0		10.1354	4		12.1354	-44
0.02712	4		2.02712	-4		4.1356	0		6.1356	0		8.1356	0		10.1356	4		12.1356	-40
0.02716	4		2.02716	-4		4.1358	0		6.1358	0		8.1358	0		10.1358	4		12.1358	-40
0.0272	4		2.0272	-8		4.136	0		6.136	0		8.136	0		10.136	4		12.136	-36
0.02724	4		2.02724	-8		4.1362	-8		6.1362	0		8.1362	0		10.1362	4		12.1362	-36
0.02728	4		2.02728	-4		4.1364	8		6.1364	0		8.1364	4		10.1364	4		12.1364	-36
0.02732	8		2.02732	-4		4.1366	-8		6.1366	0		8.1366	4		10.1366	4		12.1366	-36
0.02736	4		2.02736	-4		4.1368	0		6.1368	0		8.1368	0		10.1368	4		12.1368	-32
0.0274	4		2.0274	0		4.137	0		6.137	0		8.137	4		10.137	4		12.137	-36
0.02744	4		2.02744	-4		4.1372	-8		6.1372	0		8.1372	4		10.1372	4		12.1372	-32
0.02748	4		2.02748	-4		4.1374	0		6.1374	4		8.1374	4		10.1374	4		12.1374	-32
0.02752	4		2.02752	-4		4.1376	0		6.1376	4		8.1376	4		10.1376	4		12.1376	-28
0.02756	4		2.02756	-4		4.1378	0		6.1378	4		8.1378	4		10.1378	4		12.1378	-28
0.0276	4		2.0276	-4		4.138	-8		6.138	4		8.138	0		10.138	4		12.138	-24
0.02764	4		2.02764	-4		4.1382	-8		6.1382	4		8.1382	4		10.1382	4		12.1382	-24
0.02768	4		2.02768	-4		4.1384	0		6.1384	4		8.1384	4		10.1384	4		12.1384	-24
0.02772	4		2.02772	-4		4.1386	0		6.1386	4		8.1386	4		10.1386	4		12.1386	-24
0.02776	4		2.02776	-4		4.1388	0		6.1388	4		8.1388	4		10.1388	4		12.1388	-24
0.0278	4		2.0278	-4		4.139	0		6.139	4		8.139	4		10.139	8		12.139	-24
0.02784	4		2.02784	-8		4.1392	0		6.1392	4		8.1392	4		10.1392	4		12.1392	-20
0.02788	4		2.02788	-8		4.1394	-8		6.1394	4		8.1394	4		10.1394	0		12.1394	-20
0.02792	4		2.02792	-4		4.1396	8		6.1396	4		8.1396	8		10.1396	4		12.1396	-16
0.02796	4		2.02796	-4		4.1398	0		6.1398	4		8.1398	4		10.1398	4		12.1398	-12
0.028	4		2.028	-4		4.14	-8		6.14	4		8.14	8		10.14	4		12.14	-16
0.02804	4		2.02804	-4		4.1402	0		6.1402	4		8.1402	4		10.1402	4		12.1402	-16
0.02808	4		2.02808	-4		4.1404	0		6.1404	4		8.1404	4		10.1404	4		12.1404	-16
0.02812	4		2.02812	-8		4.1406	0		6.1406	4		8.1406	4		10.1406	4		12.1406	-12
0.02816	4		2.02816	-8		4.1408	-8		6.1408	4		8.1408	4		10.1408	4		12.1408	-16
0.0282	4		2.0282	-4		4.141	-8		6.141	4		8.141	8		10.141	8		12.141	-12
0.02824	4		2.02824	-4		4.1412	0		6.1412	4		8.1412	4		10.1412	4		12.1412	-12
0.02828	4		2.02828	-8		4.1414	0		6.1414	4		8.1414	4		10.1414	4		12.1414	-16
0.02832	4		2.02832	-4		4.1416	0		6.1416	4		8.1416	4		10.1416	4		12.1416	-12
0.02836	4		2.02836	-4		4.1418	0		6.1418	4		8.1418	4		10.1418	4		12.1418	-12
0.0284	4		2.0284	-4		4.142	0		6.142	4		8.142	4		10.142	4		12.142	-12
0.02844	4		2.02844	-4		4.1422	0		6.1422	4		8.1422	4		10.1422	4		12.1422	-12
0.02848	4		2.02848	-8		4.1424	0		6.1424	4		8.1424	4		10.1424	4		12.1424	-8
0.02852	4		2.02852	-4		4.1426	-8		6.1426	4		8.1426	4		10.1426	4		12.1426	-8
0.02856	4		2.02856	-8		4.1428	0		6.1428	4		8.1428	4		10.1428	4		12.1428	-12
0.0286	4		2.0286	-4		4.143	0		6.143	4		8.143	4		10.143	4		12.143	-8
0.02864	4		2.02864	-4		4.1432	8		6.1432	4		8.1432	4		10.1432	4		12.1432	-8
0.02868	4		2.02868	-4		4.1434	-8		6.1434	4		8.1434	4		10.1434	8		12.1434	-8
0.02872	4		2.02872	-4		4.1436	-8		6.1436	4		8.1436	4		10.1436	4		12.1436	-8
0.02876	4		2.02876	-4		4.1438	0		6.1438	4		8.1438	4		10.1438	4		12.1438	-8
0.0288	4		2.0288	-4		4.144	0		6.144	4		8.144	4		10.144	4		12.144	-8
0.02884	4		2.02884	-8		4.1442	0		6.1442	8		8.1442	4		10.1442	4		12.1442	-8
0.02888	4		2.02888	-4		4.1444	0		6.1444	4		8.1444	4		10.1444	4		12.1444	-8
0.02892	4		2.02892	-4		4.1446	0		6.1446	4		8.1446	4		10.1446	4		12.1446	-8
0.02896	4		2.02896	-4		4.1448	-8		6.1448	4		8.1448	4		10.1448	4		12.1448	-8
0.029	4		2.029	0		4.145	0		6.145	4		8.145	8		10.145	4		12.145	-4
0.02904	4		2.02904	-4		4.1452	0		6.1452	4		8.1452	4		10.1452	4		12.1452	-4
0.02908	4		2.02908	-4		4.1454	-8		6.1454	4		8.1454	4		10.1454	4		12.1454	-8
0.02912	4		2.02912	-4		4.1456	0		6.1456	4		8.1456	8		10.1456	4		12.1456	-4
0.02916	4		2.02916	-8		4.1458	-8		6.1458	8		8.1458	8		10.1458	4		12.1458	-8
0.0292	4		2.0292	-4		4.146	-8		6.146	4		8.146	4		10.146	4		12.146	-4
0.02924	4		2.02924	-4		4.1462	0		6.1462	4		8.1462	8		10.1462	4		12.1462	-4
0.02928	4		2.02928	-8		4.1464	0		6.1464	4		8.1464	4		10.1464	4		12.1464	-8
0.02932	4		2.02932	-4		4.1466	0		6.1466	4		8.1466	4		10.1466	4		12.1466	-4
0.02936	4		2.02936	-8		4.1468	0		6.1468	4		8.1468	4		10.1468	4		12.1468	-4
0.0294	4		2.0294	0		4.147	-8		6.147	4		8.147	4		10.147	4		12.147	-4
0.02944	4		2.02944	-4		4.1472	0		6.1472	4		8.1472	4		10.1472	4		12.1472	0
0.02948	8		2.02948	-8		4.1474	-8		6.1474	4		8.1474	4		10.1474	4		12.1474	-4
0.02952	4		2.02952	-4		4.1476	0		6.1476	4		8.1476	4		10.1476	4		12.1476	-4
0.02956	4		2.02956	-4		4.1478	0		6.1478	4		8.1478	4		10.1478	8		12.1478	-4
0.0296	4		2.0296	-4		4.148	-8		6.148	8		8.148	8		10.148	4		12.148	0
0.02964	4		2.02964	-4		4.1482	0		6.1482	4		8.1482	4		10.1482	8		12.1482	0
0.02968	4		2.02968	-4		4.1484	0		6.1484	4		8.1484	4		10.1484	4		12.1484	0
0.02972	4		2.02972	-8		4.1486	0		6.1486	4		8.1486	4		10.1486	4		12.1486	-4
0.02976	4		2.02976	0		4.1488	0		6.1488	4		8.1488	4		10.1488	4		12.1488	0
0.0298	4		2.0298	-8		4.149	0		6.149	4		8.149	4		10.149	4		12.149	-4
0.02984	4		2.02984	0		4.1492	-8		6.1492	4		8.1492	4		10.1492	8		12.1492	0
0.02988	4		2.02988	-4		4.1494	0		6.1494	4		8.1494	8		10.1494	4		12.1494	-4
0.02992	4		2.02992	-4		4.1496	0		6.1496	4		8.1496	4		10.1496	4		12.1496	0
0.02996	4		2.02996	-4		4.1498	0		6.1498	4		8.1498	4		10.1498	4		12.1498	4
0.03	4		2.03	-4		4.15	-8		6.15	4		8.15	4		10.15	4		12.15	0
0.03004	4		2.03004	-4		4.1502	-8		6.1502	4		8.1502	4		10.1502	4		12.1502	0
0.03008	4		2.03008	-4		4.1504	0		6.1504	4		8.1504	4		10.1504	4		12.1504	4
0.03012	8		2.03012	-4		4.1506	-8		6.1506	8		8.1506	4		10.1506	4		12.1506	4
0.03016	8		2.03016	-4		4.1508	0		6.1508	4		8.1508	4		10.1508	8		12.1508	4
0.0302	4		2.0302	4		4.151	0		6.151	4		8.151	4		10.151	4		12.151	4
0.03024	4		2.03024	-4		4.1512	0		6.1512	4		8.1512	4		10.1512	4		12.1512	0
0.03028	4		2.03028	0		4.1514	0		6.1514	4		8.1514	4		10.1514	8		12.1514	0
0.03032	4		2.03032	-4		4.1516	-8		6.1516	4		8.1516	4		10.1516	4		12.1516	4
0.03036	4		2.03036	0		4.1518	0		6.1518	4		8.1518	4		10.1518	4		12.1518	4
0.0304	4		2.0304	-4		4.152	-8		6.152	4		8.152	4		10.152	4		12.152	4
0.03044	4		2.03044	0		4.1522	0		6.1522	4		8.1522	8		10.1522	4		12.1522	4
0.03048	4		2.03048	0		4.1524	0		6.1524	4		8.1524	4		10.1524	4		12.1524	4
0.03052	4		2.03052	-4		4.1526	0		6.1526	4		8.1526	4		10.1526	4		12.1526	4
0.03056	4		2.03056	-4		4.1528	0		6.1528	4		8.1528	4		10.1528	8		12.1528	4
0.0306	4		2.0306	-8		4.153	0		6.153	4		8.153	4		10.153	8		12.153	4
0.03064	4		2.03064	0		4.1532	8		6.1532	4		8.1532	4		10.1532	4		12.1532	0
0.03068	4		2.03068	-4		4.1534	0		6.1534	4		8.1534	8		10.1534	8		12.1534	4
0.03072	4		2.03072	0		4.1536	0		6.1536	4		8.1536	4		10.1536	4		12.1536	4
0.03076	4		2.03076	-4		4.1538	-8		6.1538	4		8.1538	4		10.1538	4		12.1538	4
0.0308	4		2.0308	-4		4.154	0		6.154	4		8.154	4		10.154	4		12.154	4
0.03084	4		2.03084	-4		4.1542	0		6.1542	4		8.1542	4		10.1542	4		12.1542	4
0.03088	4		2.03088	-8		4.1544	0		6.1544	4		8.1544	4		10.1544	4		12.1544	0
0.03092	4		2.03092	-8		4.1546	0		6.1546	4		8.1546	4		10.1546	4		12.1546	0
0.03096	4		2.03096	-4		4.1548	0		6.1548	4		8.1548	8		10.1548	4		12.1548	0
0.031	4		2.031	-4		4.155	0		6.155	4		8.155	4		10.155	4		12.155	4
0.03104	4		2.03104	-4		4.1552	0		6.1552	4		8.1552	4		10.1552	4		12.1552	4
0.03108	8		2.03108	-4		4.1554	-8		6.1554	4		8.1554	4		10.1554	4		12.1554	4
0.03112	4		2.03112	-4		4.1556	0		6.1556	4		8.1556	4		10.1556	8		12.1556	4
0.03116	4		2.03116	-4		4.1558	0		6.1558	4		8.1558	4		10.1558	4		12.1558	4
0.0312	4		2.0312	0		4.156	0		6.156	4		8.156	4		10.156	4		12.156	4
0.03124	4		2.03124	0		4.1562	0		6.1562	4		8.1562	4		10.1562	4		12.1562	4
0.03128	4		2.03128	-8		4.1564	0		6.1564	8		8.1564	4		10.1564	4		12.1564	4
0.03132	4		2.03132	-4		4.1566	0		6.1566	8		8.1566	4		10.1566	4		12.1566	4
0.03136	4		2.03136	0		4.1568	0		6.1568	4		8.1568	8		10.1568	4		12.1568	4
0.0314	4		2.0314	-4		4.157	0		6.157	4		8.157	4		10.157	4		12.157	4
0.03144	4		2.03144	-4		4.1572	0		6.1572	4		8.1572	4		10.1572	8		12.1572	4
0.03148	4		2.03148	-8		4.1574	0		6.1574	4		8.1574	4		10.1574	4		12.1574	4
0.03152	4		2.03152	-4		4.1576	-8		6.1576	8		8.1576	4		10.1576	4		12.1576	4
0.03156	4		2.03156	0		4.1578	0		6.1578	4		8.1578	4		10.1578	4		12.1578	4
0.0316	4		2.0316	0		4.158	0		6.158	8		8.158	4		10.158	4		12.158	4
0.03164	4		2.03164	-4		4.1582	0		6.1582	4		8.1582	4		10.1582	8		12.1582	4
0.03168	4		2.03168	-4		4.1584	0		6.1584	4		8.1584	4		10.1584	8		12.1584	4
0.03172	4		2.03172	-4		4.1586	0		6.1586	4		8.1586	4		10.1586	4		12.1586	4
0.03176	4		2.03176	-4		4.1588	0		6.1588	4		8.1588	4		10.1588	4		12.1588	4
0.0318	4		2.0318	-4		4.159	-8		6.159	4		8.159	4		10.159	4		12.159	4
0.03184	4		2.03184	-4		4.1592	0		6.1592	4		8.1592	4		10.1592	4		12.1592	4
0.03188	4		2.03188	-8		4.1594	0		6.1594	4		8.1594	4		10.1594	4		12.1594	4
0.03192	4		2.03192	-4		4.1596	0		6.1596	4		8.1596	4		10.1596	4		12.1596	4
0.03196	4		2.03196	-4		4.1598	0		6.1598	4		8.1598	4		10.1598	4		12.1598	4
0.032	4		2.032	0		4.16	-8		6.16	4		8.16	4		10.16	4		12.16	4
0.03204	8		2.03204	0		4.1602	0		6.1602	4		8.1602	4		10.1602	4		12.1602	4
0.03208	4		2.03208	0		4.1604	8		6.1604	8		8.1604	8		10.1604	4		12.1604	4
0.03212	8		2.03212	0		4.1606	0		6.1606	8		8.1606	4		10.1606	4		12.1606	4
0.03216	4		2.03216	-4		4.1608	0		6.1608	4		8.1608	4		10.1608	4		12.1608	4
0.0322	4		2.0322	0		4.161	0		6.161	4		8.161	4		10.161	4		12.161	4
0.03224	4		2.03224	-4		4.1612	0		6.1612	4		8.1612	4		10.1612	4		12.1612	4
0.03228	8		2.03228	0		4.1614	0		6.1614	4		8.1614	8		10.1614	4		12.1614	4
0.03232	4		2.03232	-4		4.1616	0		6.1616	8		8.1616	4		10.1616	4		12.1616	0
0.03236	4		2.03236	0		4.1618	0		6.1618	4		8.1618	4		10.1618	4		12.1618	4
0.0324	4		2.0324	-4		4.162	0		6.162	4		8.162	4		10.162	4		12.162	4
0.03244	4		2.03244	0		4.1622	-8		6.1622	4		8.1622	4		10.1622	4		12.1622	4
0.03248	4		2.03248	-4		4.1624	0		6.1624	4		8.1624	4		10.1624	4		12.1624	4
0.03252	4		2.03252	-4		4.1626	0		6.1626	8		8.1626	4		10.1626	4		12.1626	4
0.03256	4		2.03256	0		4.1628	0		6.1628	4		8.1628	4		10.1628	4		12.1628	4
0.0326	4		2.0326	-4		4.163	-8		6.163	4		8.163	8		10.163	8		12.163	4
0.03264	4		2.03264	0		4.1632	0		6.1632	4		8.1632	4		10.1632	4		12.1632	4
0.03268	4		2.03268	-4		4.1634	0		6.1634	4		8.1634	4		10.1634	4		12.1634	4
0.03272	4		2.03272	0		4.1636	0		6.1636	4		8.1636	8		10.1636	4		12.1636	4
0.03276	4		2.03276	-4		4.1638	0		6.1638	8		8.1638	4		10.1638	4		12.1638	4
0.0328	4		2.0328	0		4.164	0		6.164	8		8.164	4		10.164	4		12.164	4
0.03284	8		2.03284	-4		4.1642	0		6.1642	8		8.1642	4		10.1642	4		12.1642	4
0.03288	4		2.03288	-4		4.1644	0		6.1644	4		8.1644	4		10.1644	4		12.1644	4
0.03292	8		2.03292	-4		4.1646	0		6.1646	4		8.1646	4		10.1646	4		12.1646	0
0.03296	4		2.03296	0		4.1648	0		6.1648	4		8.1648	4		10.1648	4		12.1648	0
0.033	8		2.033	0		4.165	0		6.165	4		8.165	4		10.165	4		12.165	4
0.03304	8		2.03304	0		4.1652	0		6.1652	4		8.1652	4		10.1652	4		12.1652	4
0.03308	4		2.03308	0		4.1654	0		6.1654	4		8.1654	4		10.1654	4		12.1654	4
0.03312	4		2.03312	-4		4.1656	0		6.1656	4		8.1656	4		10.1656	8		12.1656	4
0.03316	4		2.03316	-4		4.1658	0		6.1658	4		8.1658	4		10.1658	4		12.1658	0
0.0332	8		2.0332	-4		4.166	0		6.166	4		8.166	4		10.166	4		12.166	0
0.03324	4		2.03324	0		4.1662	0		6.1662	8		8.1662	4		10.1662	4		12.1662	4
0.03328	8		2.03328	-4		4.1664	0		6.1664	4		8.1664	8		10.1664	4		12.1664	4
0.03332	4		2.03332	0		4.1666	0		6.1666	4		8.1666	4		10.1666	4		12.1666	4
0.03336	4		2.03336	0		4.1668	-8		6.1668	4		8.1668	4		10.1668	4		12.1668	4
0.0334	8		2.0334	-4		4.167	-8		6.167	4		8.167	4		10.167	8		12.167	4
0.03344	8		2.03344	-4		4.1672	-8		6.1672	8		8.1672	4		10.1672	4		12.1672	4
0.03348	8		2.03348	-4		4.1674	-8		6.1674	8		8.1674	4		10.1674	4		12.1674	4
0.03352	4		2.03352	-4		4.1676	0		6.1676	4		8.1676	4		10.1676	4		12.1676	4
0.03356	4		2.03356	0		4.1678	-8		6.1678	8		8.1678	4		10.1678	4		12.1678	4
0.0336	8		2.0336	-4		4.168	0		6.168	4		8.168	4		10.168	4		12.168	4
0.03364	4		2.03364	-4		4.1682	-8		6.1682	4		8.1682	4		10.1682	4		12.1682	4
0.03368	4		2.03368	0		4.1684	8		6.1684	4		8.1684	4		10.1684	8		12.1684	8
0.03372	4		2.03372	4		4.1686	0		6.1686	4		8.1686	4		10.1686	4		12.1686	4
0.03376	4		2.03376	-4		4.1688	0		6.1688	4		8.1688	4		10.1688	4		12.1688	4
0.0338	4		2.0338	0		4.169	-8		6.169	8		8.169	4		10.169	4		12.169	4
0.03384	4		2.03384	0		4.1692	0		6.1692	4		8.1692	4		10.1692	8		12.1692	4
0.03388	4		2.03388	-4		4.1694	-8		6.1694	8		8.1694	4		10.1694	4		12.1694	4
0.03392	8		2.03392	0		4.1696	0		6.1696	4		8.1696	4		10.1696	4		12.1696	4
0.03396	4		2.03396	-4		4.1698	0		6.1698	8		8.1698	4		10.1698	4		12.1698	4
0.034	4		2.034	0		4.17	0		6.17	8		8.17	4		10.17	4		12.17	4
0.03404	4		2.03404	0		4.1702	0		6.1702	8		8.1702	4		10.1702	4		12.1702	4
0.03408	4		2.03408	-4		4.1704	0		6.1704	4		8.1704	4		10.1704	8		12.1704	4
0.03412	4		2.03412	-4		4.1706	-8		6.1706	4		8.1706	4		10.1706	4		12.1706	4
0.03416	8		2.03416	0		4.1708	0		6.1708	4		8.1708	4		10.1708	4		12.1708	4
0.0342	4		2.0342	-8		4.171	0		6.171	4		8.171	4		10.171	4		12.171	4
0.03424	4		2.03424	-4		4.1712	0		6.1712	4		8.1712	4		10.1712	4		12.1712	4
0.03428	4		2.03428	0		4.1714	0		6.1714	4		8.1714	4		10.1714	4		12.1714	4
0.03432	4		2.03432	-4		4.1716	-8		6.1716	8		8.1716	4		10.1716	4		12.1716	4
0.03436	8		2.03436	-4		4.1718	0		6.1718	8		8.1718	4		10.1718	4		12.1718	4
0.0344	4		2.0344	-4		4.172	-8		6.172	4		8.172	4		10.172	4		12.172	4
0.03444	4		2.03444	0		4.1722	0		6.1722	4		8.1722	4		10.1722	4		12.1722	4
0.03448	4		2.03448	0		4.1724	-8		6.1724	8		8.1724	4		10.1724	4		12.1724	4
0.03452	4		2.03452	0		4.1726	0		6.1726	4		8.1726	4		10.1726	4		12.1726	4
0.03456	4		2.03456	-4		4.1728	0		6.1728	4		8.1728	8		10.1728	8		12.1728	4
0.0346	4		2.0346	-4		4.173	0		6.173	4		8.173	4		10.173	4		12.173	4
0.03464	4		2.03464	-4		4.1732	0		6.1732	4		8.1732	8		10.1732	4		12.1732	4
0.03468	8		2.03468	-4		4.1734	8		6.1734	4		8.1734	4		10.1734	4		12.1734	8
0.03472	4		2.03472	0		4.1736	-8		6.1736	8		8.1736	4		10.1736	4		12.1736	8
0.03476	4		2.03476	-4		4.1738	0		6.1738	4		8.1738	4		10.1738	4		12.1738	4
0.0348	8		2.0348	0		4.174	8		6.174	4		8.174	4		10.174	4		12.174	4
0.03484	4		2.03484	-4		4.1742	0		6.1742	4		8.1742	4		10.1742	4		12.1742	4
0.03488	4		2.03488	-8		4.1744	0		6.1744	4		8.1744	4		10.1744	8		12.1744	4
0.03492	4		2.03492	0		4.1746	0		6.1746	4		8.1746	4		10.1746	4		12.1746	4
0.03496	4		2.03496	0		4.1748	0		6.1748	4		8.1748	8		10.1748	8		12.1748	4
0.035	4		2.035	0		4.175	0		6.175	4		8.175	8		10.175	4		12.175	4
0.03504	4		2.03504	-4		4.1752	0		6.1752	4		8.1752	4		10.1752	8		12.1752	4
0.03508	4		2.03508	-4		4.1754	0		6.1754	4		8.1754	4		10.1754	4		12.1754	4
0.03512	8		2.03512	0		4.1756	0		6.1756	4		8.1756	4		10.1756	8		12.1756	4
0.03516	8		2.03516	-4		4.1758	0		6.1758	8		8.1758	4		10.1758	4		12.1758	4
0.0352	4		2.0352	-4		4.176	0		6.176	4		8.176	4		10.176	8		12.176	4
0.03524	4		2.03524	-4		4.1762	0		6.1762	4		8.1762	4		10.1762	4		12.1762	4
0.03528	4		2.03528	-4		4.1764	-8		6.1764	8		8.1764	8		10.1764	4		12.1764	4
0.03532	8		2.03532	0		4.1766	0		6.1766	4		8.1766	4		10.1766	4		12.1766	4
0.03536	4		2.03536	0		4.1768	0		6.1768	8		8.1768	4		10.1768	4		12.1768	4
0.0354	8		2.0354	-4		4.177	0		6.177	4		8.177	4		10.177	4		12.177	4
0.03544	4		2.03544	-4		4.1772	0		6.1772	4		8.1772	4		10.1772	4		12.1772	4
0.03548	8		2.03548	-4		4.1774	0		6.1774	8		8.1774	4		10.1774	4		12.1774	4
0.03552	4		2.03552	-4		4.1776	0		6.1776	4		8.1776	4		10.1776	4		12.1776	4
0.03556	4		2.03556	-4		4.1778	0		6.1778	8		8.1778	8		10.1778	4		12.1778	4
0.0356	8		2.0356	-4		4.178	0		6.178	4		8.178	4		10.178	4		12.178	4
0.03564	4		2.03564	0		4.1782	-8		6.1782	4		8.1782	4		10.1782	4		12.1782	4
0.03568	4		2.03568	-4		4.1784	0		6.1784	4		8.1784	4		10.1784	4		12.1784	4
0.03572	4		2.03572	-4		4.1786	-8		6.1786	4		8.1786	4		10.1786	4		12.1786	4
0.03576	8		2.03576	0		4.1788	0		6.1788	4		8.1788	8		10.1788	4		12.1788	4
0.0358	4		2.0358	-4		4.179	0		6.179	4		8.179	4		10.179	4		12.179	4
0.03584	8		2.03584	-4		4.1792	0		6.1792	8		8.1792	4		10.1792	4		12.1792	4
0.03588	4		2.03588	-4		4.1794	0		6.1794	8		8.1794	4		10.1794	4		12.1794	4
0.03592	8		2.03592	0		4.1796	0		6.1796	4		8.1796	4		10.1796	4		12.1796	8
0.03596	8		2.03596	-4		4.1798	0		6.1798	4		8.1798	4		10.1798	4		12.1798	4
0.036	4		2.036	0		4.18	-8		6.18	4		8.18	4		10.18	4		12.18	4
0.03604	4		2.03604	0		4.1802	0		6.1802	4		8.1802	4		10.1802	4		12.1802	4
0.03608	4		2.03608	0		4.1804	0		6.1804	4		8.1804	4		10.1804	4		12.1804	4
0.03612	4		2.03612	-4		4.1806	0		6.1806	8		8.1806	4		10.1806	4		12.1806	4
0.03616	4		2.03616	-4		4.1808	0		6.1808	8		8.1808	4		10.1808	4		12.1808	4
0.0362	4		2.0362	0		4.181	0		6.181	4		8.181	4		10.181	4		12.181	4
0.03624	4		2.03624	-4		4.1812	0		6.1812	8		8.1812	4		10.1812	4		12.1812	4
0.03628	4		2.03628	0		4.1814	0		6.1814	4		8.1814	4		10.1814	4		12.1814	4
0.03632	8		2.03632	0		4.1816	0		6.1816	4		8.1816	4		10.1816	4		12.1816	4
0.03636	4		2.03636	-4		4.1818	0		6.1818	4		8.1818	4		10.1818	4		12.1818	4
0.0364	4		2.0364	0		4.182	0		6.182	8		8.182	4		10.182	4		12.182	4
0.03644	8		2.03644	-4		4.1822	-8		6.1822	4		8.1822	4		10.1822	4		12.1822	4
0.03648	4		2.03648	-4		4.1824	0		6.1824	4		8.1824	4		10.1824	4		12.1824	4
0.03652	4		2.03652	0		4.1826	0		6.1826	4		8.1826	8		10.1826	4		12.1826	4
0.03656	4		2.03656	0		4.1828	-8		6.1828	4		8.1828	4		10.1828	4		12.1828	4
0.0366	4		2.0366	0		4.183	0		6.183	4		8.183	4		10.183	8		12.183	0
0.03664	4		2.03664	-4		4.1832	0		6.1832	4		8.1832	4		10.1832	8		12.1832	4
0.03668	4		2.03668	0		4.1834	0		6.1834	4		8.1834	4		10.1834	4		12.1834	4
0.03672	4		2.03672	0		4.1836	-8		6.1836	8		8.1836	4		10.1836	4		12.1836	4
0.03676	8		2.03676	0		4.1838	-8		6.1838	4		8.1838	4		10.1838	4		12.1838	4
0.0368	8		2.0368	-8		4.184	-8		6.184	4		8.184	4		10.184	4		12.184	4
0.03684	4		2.03684	0		4.1842	-8		6.1842	4		8.1842	4		10.1842	4		12.1842	4
0.03688	4		2.03688	-4		4.1844	-8		6.1844	4		8.1844	4		10.1844	4		12.1844	4
0.03692	4		2.03692	-4		4.1846	0		6.1846	4		8.1846	4		10.1846	4		12.1846	4
0.03696	4		2.03696	0		4.1848	-8		6.1848	8		8.1848	4		10.1848	4		12.1848	4
0.037	4		2.037	0		4.185	-8		6.185	8		8.185	8		10.185	4		12.185	4
0.03704	8		2.03704	0		4.1852	0		6.1852	4		8.1852	4		10.1852	4		12.1852	4
0.03708	4		2.03708	-4		4.1854	-8		6.1854	8		8.1854	8		10.1854	4		12.1854	4
0.03712	4		2.03712	0		4.1856	0		6.1856	4		8.1856	4		10.1856	4		12.1856	4
0.03716	4		2.03716	-4		4.1858	-8		6.1858	8		8.1858	4		10.1858	4		12.1858	4
0.0372	8		2.0372	-4		4.186	0		6.186	4		8.186	4		10.186	4		12.186	4
0.03724	4		2.03724	-4		4.1862	0		6.1862	4		8.1862	4		10.1862	4		12.1862	4
0.03728	4		2.03728	0		4.1864	0		6.1864	8		8.1864	4		10.1864	4		12.1864	4
0.03732	8		2.03732	0		4.1866	0		6.1866	4		8.1866	4		10.1866	8		12.1866	4
0.03736	4		2.03736	0		4.1868	0		6.1868	8		8.1868	4		10.1868	4		12.1868	4
0.0374	8		2.0374	-8		4.187	0		6.187	8		8.187	4		10.187	4		12.187	4
0.03744	8		2.03744	0		4.1872	0		6.1872	8		8.1872	4		10.1872	4		12.1872	4
0.03748	4		2.03748	-4		4.1874	8		6.1874	8		8.1874	8		10.1874	4		12.1874	4
0.03752	8		2.03752	-4		4.1876	0		6.1876	4		8.1876	4		10.1876	4		12.1876	4
0.03756	4		2.03756	0		4.1878	0		6.1878	4		8.1878	4		10.1878	4		12.1878	4
0.0376	8		2.0376	-4		4.188	-8		6.188	4		8.188	4		10.188	4		12.188	4
0.03764	4		2.03764	0		4.1882	-8		6.1882	4		8.1882	8		10.1882	4		12.1882	4
0.03768	4		2.03768	0		4.1884	-8		6.1884	4		8.1884	8		10.1884	4		12.1884	4
0.03772	8		2.03772	-4		4.1886	0		6.1886	4		8.1886	4		10.1886	4		12.1886	4
0.03776	4		2.03776	0		4.1888	-8		6.1888	4		8.1888	4		10.1888	4		12.1888	4
0.0378	4		2.0378	0		4.189	8		6.189	8		8.189	4		10.189	4		12.189	4
0.03784	4		2.03784	-4		4.1892	0		6.1892	4		8.1892	4		10.1892	4		12.1892	4
0.03788	8		2.03788	0		4.1894	8		6.1894	4		8.1894	4		10.1894	4		12.1894	4
0.03792	4		2.03792	-4		4.1896	0		6.1896	8		8.1896	4		10.1896	4		12.1896	4
0.03796	4		2.03796	-4		4.1898	0		6.1898	4		8.1898	4		10.1898	4		12.1898	4
0.038	8		2.038	-4		4.19	0		6.19	4		8.19	4		10.19	4		12.19	4
0.03804	8		2.03804	-4		4.1902	-8		6.1902	4		8.1902	8		10.1902	4		12.1902	4
0.03808	4		2.03808	0		4.1904	0		6.1904	4		8.1904	4		10.1904	4		12.1904	4
0.03812	4		2.03812	-4		4.1906	0		6.1906	8		8.1906	4		10.1906	4		12.1906	4
0.03816	4		2.03816	-4		4.1908	0		6.1908	8		8.1908	4		10.1908	4		12.1908	4
0.0382	8		2.0382	-4		4.191	-8		6.191	4		8.191	8		10.191	8		12.191	8
0.03824	8		2.03824	-4		4.1912	8		6.1912	8		8.1912	4		10.1912	4		12.1912	4
0.03828	4		2.03828	-4		4.1914	0		6.1914	4		8.1914	4		10.1914	4		12.1914	4
0.03832	8		2.03832	0		4.1916	0		6.1916	8		8.1916	4		10.1916	8		12.1916	4
0.03836	8		2.03836	0		4.1918	0		6.1918	8		8.1918	4		10.1918	4		12.1918	4
0.0384	4		2.0384	0		4.192	0		6.192	4		8.192	4		10.192	4		12.192	4
0.03844	4		2.03844	-4		4.1922	0		6.1922	4		8.1922	4		10.1922	4		12.1922	4
0.03848	4		2.03848	0		4.1924	0		6.1924	4		8.1924	4		10.1924	4		12.1924	4
0.03852	8		2.03852	-4		4.1926	0		6.1926	4		8.1926	4		10.1926	4		12.1926	4
0.03856	8		2.03856	-4		4.1928	-8		6.1928	4		8.1928	4		10.1928	4		12.1928	4
0.0386	8		2.0386	-4		4.193	0		6.193	8		8.193	4		10.193	4		12.193	4
0.03864	4		2.03864	0		4.1932	-8		6.1932	4		8.1932	4		10.1932	4		12.1932	4
0.03868	4		2.03868	-4		4.1934	-8		6.1934	8		8.1934	4		10.1934	4		12.1934	4
0.03872	4		2.03872	0		4.1936	-8		6.1936	4		8.1936	4		10.1936	4		12.1936	4
0.03876	4		2.03876	-4		4.1938	0		6.1938	4		8.1938	4		10.1938	4		12.1938	4
0.0388	4		2.0388	-4		4.194	0		6.194	4		8.194	4		10.194	4		12.194	4
0.03884	4		2.03884	-4		4.1942	0		6.1942	8		8.1942	4		10.1942	4		12.1942	4
0.03888	4		2.03888	-4		4.1944	0		6.1944	4		8.1944	4		10.1944	8		12.1944	4
0.03892	4		2.03892	0		4.1946	0		6.1946	4		8.1946	4		10.1946	4		12.1946	4
0.03896	4		2.03896	0		4.1948	-8		6.1948	4		8.1948	4		10.1948	4		12.1948	4
0.039	8		2.039	-4		4.195	0		6.195	4		8.195	4		10.195	4		12.195	4
0.03904	4		2.03904	0		4.1952	-8		6.1952	4		8.1952	8		10.1952	4		12.1952	4
0.03908	4		2.03908	-4		4.1954	0		6.1954	4		8.1954	4		10.1954	4		12.1954	8
0.03912	4		2.03912	-4		4.1956	0		6.1956	4		8.1956	4		10.1956	4		12.1956	4
0.03916	4		2.03916	-4		4.1958	0		6.1958	4		8.1958	4		10.1958	4		12.1958	4
0.0392	8		2.0392	-4		4.196	0		6.196	4		8.196	4		10.196	4		12.196	4
0.03924	4		2.03924	0		4.1962	0		6.1962	4		8.1962	4		10.1962	4		12.1962	4
0.03928	8		2.03928	-4		4.1964	0		6.1964	8		8.1964	8		10.1964	4		12.1964	4
0.03932	4		2.03932	-4		4.1966	-8		6.1966	4		8.1966	8		10.1966	4		12.1966	4
0.03936	4		2.03936	0		4.1968	0		6.1968	4		8.1968	4		10.1968	4		12.1968	4
0.0394	4		2.0394	-4		4.197	0		6.197	4		8.197	4		10.197	4		12.197	4
0.03944	8		2.03944	-4		4.1972	0		6.1972	4		8.1972	4		10.1972	4		12.1972	4
0.03948	4		2.03948	-4		4.1974	-8		6.1974	4		8.1974	4		10.1974	4		12.1974	4
0.03952	4		2.03952	-4		4.1976	-8		6.1976	4		8.1976	4		10.1976	4		12.1976	4
0.03956	4		2.03956	-4		4.1978	-8		6.1978	4		8.1978	4		10.1978	4		12.1978	8
0.0396	8		2.0396	0		4.198	8		6.198	4		8.198	4		10.198	4		12.198	4
0.03964	4		2.03964	-4		4.1982	0		6.1982	4		8.1982	4		10.1982	4		12.1982	4
0.03968	4		2.03968	-4		4.1984	0		6.1984	4		8.1984	4		10.1984	4		12.1984	4
0.03972	4		2.03972	-4		4.1986	0		6.1986	4		8.1986	4		10.1986	4		12.1986	4
0.03976	4		2.03976	-4		4.1988	-8		6.1988	4		8.1988	4		10.1988	4		12.1988	4
0.0398	4		2.0398	-4		4.199	0		6.199	8		8.199	8		10.199	4		12.199	0
0.03984	8		2.03984	-4		4.1992	0		6.1992	4		8.1992	4		10.1992	4		12.1992	4
0.03988	4		2.03988	0		4.1994	0		6.1994	4		8.1994	4		10.1994	8		12.1994	4
0.03992	4		2.03992	-8		4.1996	-8		6.1996	4		8.1996	4		10.1996	4		12.1996	8
0.03996	8		2.03996	-4		4.1998	-8		6.1998	8		8.1998	4		10.1998	4		12.1998	4
0.04	4		2.04	0		4.2	0		6.2	4		8.2	4		10.2	4		12.2	4
0.04004	4		2.04004	-4		4.2002	8		6.2002	4		8.2002	8		10.2002	4		12.2002	4
0.04008	4		2.04008	-4		4.2004	0		6.2004	8		8.2004	4		10.2004	8		12.2004	4
0.04012	8		2.04012	-4		4.2006	0		6.2006	4		8.2006	4		10.2006	4		12.2006	4
0.04016	4		2.04016	-4		4.2008	0		6.2008	4		8.2008	4		10.2008	4		12.2008	8
0.0402	4		2.0402	-4		4.201	0		6.201	4		8.201	4		10.201	4		12.201	4
0.04024	4		2.04024	-4		4.2012	-8		6.2012	4		8.2012	4		10.2012	4		12.2012	4
0.04028	4		2.04028	-4		4.2014	0		6.2014	4		8.2014	8		10.2014	0		12.2014	4
0.04032	8		2.04032	-4		4.2016	-8		6.2016	4		8.2016	4		10.2016	4		12.2016	4
0.04036	4		2.04036	0		4.2018	-8		6.2018	8		8.2018	4		10.2018	4		12.2018	4
0.0404	4		2.0404	-4		4.202	8		6.202	8		8.202	8		10.202	0		12.202	4
0.04044	8		2.04044	-4		4.2022	-8		6.2022	8		8.2022	4		10.2022	0		12.2022	4
0.04048	4		2.04048	0		4.2024	0		6.2024	8		8.2024	4		10.2024	-4		12.2024	4
0.04052	4		2.04052	-8		4.2026	0		6.2026	4		8.2026	4		10.2026	0		12.2026	4
0.04056	4		2.04056	-4		4.2028	-8		6.2028	8		8.2028	4		10.2028	0		12.2028	4
0.0406	4		2.0406	0		4.203	-8		6.203	4		8.203	4		10.203	0		12.203	4
0.04064	4		2.04064	0		4.2032	0		6.2032	4		8.2032	4		10.2032	0		12.2032	8
0.04068	8		2.04068	-4		4.2034	0		6.2034	8		8.2034	8		10.2034	0		12.2034	8
0.04072	4		2.04072	0		4.2036	0		6.2036	4		8.2036	4		10.2036	-4		12.2036	4
0.04076	4		2.04076	-4		4.2038	-8		6.2038	4		8.2038	4		10.2038	-4		12.2038	4
0.0408	4		2.0408	-4		4.204	0		6.204	4		8.204	4		10.204	-4		12.204	4
0.04084	4		2.04084	-4		4.2042	0		6.2042	4		8.2042	4		10.2042	0		12.2042	4
0.04088	4		2.04088	0		4.2044	0		6.2044	4		8.2044	4		10.2044	0		12.2044	4
0.04092	4		2.04092	-4		4.2046	-8		6.2046	4		8.2046	8		10.2046	0		12.2046	4
0.04096	4		2.04096	-4		4.2048	0		6.2048	8		8.2048	8		10.2048	0		12.2048	4
0.041	8		2.041	-4		4.205	0		6.205	4		8.205	4		10.205	4		12.205	4
0.04104	4		2.04104	-4		4.2052	-8		6.2052	8		8.2052	4		10.2052	0		12.2052	4
0.04108	4		2.04108	-4		4.2054	-8		6.2054	4		8.2054	4		10.2054	0		12.2054	4
0.04112	4		2.04112	-4		4.2056	-8		6.2056	4		8.2056	8		10.2056	0		12.2056	4
0.04116	4		2.04116	0		4.2058	0		6.2058	4		8.2058	4		10.2058	0		12.2058	4
0.0412	4		2.0412	-8		4.206	0		6.206	4		8.206	4		10.206	0		12.206	4
0.04124	4		2.04124	0		4.2062	0		6.2062	4		8.2062	4		10.2062	4		12.2062	4
0.04128	4		2.04128	-4		4.2064	0		6.2064	4		8.2064	4		10.2064	4		12.2064	4
0.04132	4		2.04132	-4		4.2066	-8		6.2066	8		8.2066	8		10.2066	0		12.2066	4
0.04136	4		2.04136	-4		4.2068	0		6.2068	4		8.2068	4		10.2068	0		12.2068	4
0.0414	4		2.0414	0		4.207	0		6.207	4		8.207	8		10.207	0		12.207	8
0.04144	4		2.04144	0		4.2072	0		6.2072	4		8.2072	4		10.2072	4		12.2072	4
0.04148	4		2.04148	0		4.2074	0		6.2074	4		8.2074	4		10.2074	4		12.2074	4
0.04152	4		2.04152	-4		4.2076	0		6.2076	4		8.2076	4		10.2076	4		12.2076	4
0.04156	4		2.04156	-4		4.2078	0		6.2078	4		8.2078	4		10.2078	4		12.2078	4
0.0416	4		2.0416	0		4.208	0		6.208	8		8.208	8		10.208	4		12.208	4
0.04164	8		2.04164	0		4.2082	0		6.2082	4		8.2082	4		10.2082	4		12.2082	4
0.04168	4		2.04168	-4		4.2084	0		6.2084	4		8.2084	4		10.2084	4		12.2084	4
0.04172	4		2.04172	-4		4.2086	-8		6.2086	4		8.2086	4		10.2086	4		12.2086	4
0.04176	4		2.04176	0		4.2088	0		6.2088	4		8.2088	4		10.2088	4		12.2088	4
0.0418	4		2.0418	0		4.209	0		6.209	4		8.209	4		10.209	4		12.209	4
0.04184	4		2.04184	0		4.2092	0		6.2092	4		8.2092	4		10.2092	4		12.2092	4
0.04188	4		2.04188	-4		4.2094	-8		6.2094	4		8.2094	4		10.2094	4		12.2094	4
0.04192	4		2.04192	-4		4.2096	0		6.2096	4		8.2096	4		10.2096	8		12.2096	4
0.04196	8		2.04196	-4		4.2098	0		6.2098	4		8.2098	4		10.2098	4		12.2098	4
0.042	4		2.042	-4		4.21	-8		6.21	8		8.21	8		10.21	8		12.21	4
0.04204	8		2.04204	-4		4.2102	0		6.2102	4		8.2102	4		10.2102	8		12.2102	4
0.04208	4		2.04208	-4		4.2104	0		6.2104	4		8.2104	4		10.2104	8		12.2104	8
0.04212	4		2.04212	-4		4.2106	0		6.2106	4		8.2106	4		10.2106	8		12.2106	4
0.04216	4		2.04216	0		4.2108	0		6.2108	4		8.2108	4		10.2108	8		12.2108	4
0.0422	8		2.0422	-4		4.211	0		6.211	4		8.211	4		10.211	8		12.211	4
0.04224	4		2.04224	-4		4.2112	0		6.2112	4		8.2112	4		10.2112	8		12.2112	4
0.04228	4		2.04228	-4		4.2114	0		6.2114	8		8.2114	4		10.2114	12		12.2114	4
0.04232	8		2.04232	-4		4.2116	0		6.2116	4		8.2116	4		10.2116	8		12.2116	4
0.04236	4		2.04236	-4		4.2118	0		6.2118	8		8.2118	4		10.2118	8		12.2118	4
0.0424	4		2.0424	-4		4.212	-8		6.212	4		8.212	4		10.212	236		12.212	4
0.04244	4		2.04244	-4		4.2122	0		6.2122	8		8.2122	4		10.2122	228		12.2122	4
0.04248	4		2.04248	-8		4.2124	0		6.2124	4		8.2124	4		10.2124	216		12.2124	4
0.04252	4		2.04252	0		4.2126	0		6.2126	4		8.2126	4		10.2126	208		12.2126	4
0.04256	4		2.04256	-4		4.2128	8		6.2128	4		8.2128	8		10.2128	196		12.2128	4
0.0426	4		2.0426	-4		4.213	-8		6.213	4		8.213	4		10.213	188		12.213	4
0.04264	4		2.04264	-4		4.2132	0		6.2132	4		8.2132	4		10.2132	176		12.2132	4
0.04268	4		2.04268	-4		4.2134	0		6.2134	4		8.2134	4		10.2134	168		12.2134	4
0.04272	4		2.04272	0		4.2136	-8		6.2136	8		8.2136	4		10.2136	160		12.2136	4
0.04276	8		2.04276	-8		4.2138	0		6.2138	4		8.2138	4		10.2138	148		12.2138	4
0.0428	4		2.0428	-8		4.214	0		6.214	8		8.214	4		10.214	140		12.214	4
0.04284	4		2.04284	-4		4.2142	-8		6.2142	4		8.2142	4		10.2142	132		12.2142	4
0.04288	4		2.04288	-4		4.2144	8		6.2144	4		8.2144	4		10.2144	128		12.2144	4
0.04292	4		2.04292	-4		4.2146	0		6.2146	4		8.2146	4		10.2146	120		12.2146	4
0.04296	4		2.04296	-4		4.2148	0		6.2148	4		8.2148	4		10.2148	112		12.2148	4
0.043	4		2.043	-4		4.215	0		6.215	4		8.215	4		10.215	104		12.215	4
0.04304	4		2.04304	-4		4.2152	0		6.2152	4		8.2152	4		10.2152	100		12.2152	4
0.04308	4		2.04308	-4		4.2154	0		6.2154	4		8.2154	4		10.2154	88		12.2154	4
0.04312	8		2.04312	-4		4.2156	0		6.2156	4		8.2156	4		10.2156	84		12.2156	4
0.04316	4		2.04316	-8		4.2158	0		6.2158	8		8.2158	8		10.2158	80		12.2158	4
0.0432	8		2.0432	-4		4.216	0		6.216	4		8.216	4		10.216	72		12.216	4
0.04324	4		2.04324	-4		4.2162	8		6.2162	4		8.2162	4		10.2162	68		12.2162	4
0.04328	4		2.04328	-8		4.2164	0		6.2164	4		8.2164	4		10.2164	60		12.2164	4
0.04332	4		2.04332	-4		4.2166	0		6.2166	4		8.2166	4		10.2166	56		12.2166	4
0.04336	4		2.04336	-4		4.2168	-8		6.2168	4		8.2168	8		10.2168	52		12.2168	4
0.0434	4		2.0434	-4		4.217	0		6.217	4		8.217	8		10.217	44		12.217	4
0.04344	4		2.04344	-4		4.2172	0		6.2172	4		8.2172	4		10.2172	40		12.2172	4
0.04348	4		2.04348	-4		4.2174	0		6.2174	4		8.2174	8		10.2174	32		12.2174	4
0.04352	4		2.04352	-4		4.2176	-8		6.2176	4		8.2176	4		10.2176	32		12.2176	4
0.04356	4		2.04356	-4		4.2178	0		6.2178	4		8.2178	4		10.2178	28		12.2178	4
0.0436	4		2.0436	-4		4.218	-8		6.218	4		8.218	4		10.218	24		12.218	4
0.04364	4		2.04364	-4		4.2182	-8		6.2182	8		8.2182	8		10.2182	20		12.2182	4
0.04368	4		2.04368	-4		4.2184	0		6.2184	4		8.2184	4		10.2184	16		12.2184	4
0.04372	4		2.04372	-4		4.2186	0		6.2186	8		8.2186	8		10.2186	8		12.2186	4
0.04376	4		2.04376	-4		4.2188	0		6.2188	4		8.2188	4		10.2188	8		12.2188	4
0.0438	4		2.0438	-4		4.219	-8		6.219	4		8.219	4		10.219	4		12.219	4
0.04384	4		2.04384	-4		4.2192	-8		6.2192	8		8.2192	4		10.2192	4		12.2192	4
0.04388	4		2.04388	-4		4.2194	0		6.2194	4		8.2194	4		10.2194	0		12.2194	4
0.04392	4		2.04392	-4		4.2196	0		6.2196	4		8.2196	4		10.2196	-4		12.2196	4
0.04396	4		2.04396	-4		4.2198	-8		6.2198	4		8.2198	4		10.2198	-12		12.2198	4
0.044	4		2.044	-4		4.22	-8		6.22	4		8.22	4		10.22	-12		12.22	4
0.04404	4		2.04404	-4		4.2202	0		6.2202	4		8.2202	4		10.2202	-12		12.2202	4
0.04408	4		2.04408	-4		4.2204	-8		6.2204	4		8.2204	4		10.2204	-16		12.2204	4
0.04412	8		2.04412	-4		4.2206	0		6.2206	4		8.2206	8		10.2206	-16		12.2206	4
0.04416	4		2.04416	-4		4.2208	0		6.2208	4		8.2208	4		10.2208	-20		12.2208	4
0.0442	4		2.0442	-8		4.221	-8		6.221	4		8.221	4		10.221	-20		12.221	4
0.04424	4		2.04424	-8		4.2212	0		6.2212	4		8.2212	4		10.2212	-24		12.2212	4
0.04428	4		2.04428	-4		4.2214	0		6.2214	4		8.2214	4		10.2214	-24		12.2214	4
0.04432	4		2.04432	-4		4.2216	0		6.2216	4		8.2216	8		10.2216	-28		12.2216	0
0.04436	4		2.04436	-8		4.2218	0		6.2218	4		8.2218	4		10.2218	-28		12.2218	4
0.0444	8		2.0444	-4		4.222	-8		6.222	4		8.222	4		10.222	-28		12.222	4
0.04444	8		2.04444	-4		4.2222	0		6.2222	4		8.2222	8		10.2222	-32		12.2222	4
0.04448	0		2.04448	-4		4.2224	0		6.2224	4		8.2224	4		10.2224	-36		12.2224	4
0.04452	8		2.04452	-4		4.2226	0		6.2226	4		8.2226	4		10.2226	-32		12.2226	4
0.04456	4		2.04456	-8		4.2228	0		6.2228	4		8.2228	8		10.2228	-40		12.2228	4
0.0446	4		2.0446	-4		4.223	0		6.223	4		8.223	4		10.223	-36		12.223	4
0.04464	0		2.04464	0		4.2232	0		6.2232	4		8.2232	4		10.2232	-40		12.2232	4
0.04468	4		2.04468	-4		4.2234	0		6.2234	4		8.2234	4		10.2234	-44		12.2234	4
0.04472	4		2.04472	-4		4.2236	0		6.2236	4		8.2236	8		10.2236	-40		12.2236	4
0.04476	4		2.04476	0		4.2238	-8		6.2238	4		8.2238	4		10.2238	-40		12.2238	4
0.0448	0		2.0448	-4		4.224	-8		6.224	4		8.224	4		10.224	-40		12.224	4
0.04484	4		2.04484	-4		4.2242	-8		6.2242	4		8.2242	8		10.2242	-44		12.2242	4
0.04488	8		2.04488	-4		4.2244	0		6.2244	4		8.2244	4		10.2244	-44		12.2244	4
0.04492	4		2.04492	0		4.2246	0		6.2246	4		8.2246	4		10.2246	-44		12.2246	4
0.04496	4		2.04496	-4		4.2248	0		6.2248	4		8.2248	8		10.2248	-44		12.2248	8
0.045	4		2.045	-4		4.225	0		6.225	4		8.225	4		10.225	-44		12.225	4
0.04504	4		2.04504	-4		4.2252	-8		6.2252	4		8.2252	4		10.2252	-44		12.2252	4
0.04508	4		2.04508	-4		4.2254	-8		6.2254	4		8.2254	4		10.2254	-44		12.2254	4
0.04512	4		2.04512	-4		4.2256	0		6.2256	4		8.2256	4		10.2256	-44		12.2256	4
0.04516	4		2.04516	-4		4.2258	-8		6.2258	4		8.2258	4		10.2258	-44		12.2258	4
0.0452	4		2.0452	-8		4.226	0		6.226	4		8.226	8		10.226	-44		12.226	4
0.04524	4		2.04524	-8		4.2262	0		6.2262	4		8.2262	4		10.2262	-44		12.2262	4
0.04528	4		2.04528	-4		4.2264	0		6.2264	4		8.2264	4		10.2264	-44		12.2264	4
0.04532	4		2.04532	-4		4.2266	0		6.2266	4		8.2266	4		10.2266	-44		12.2266	4
0.04536	4		2.04536	-4		4.2268	0		6.2268	8		8.2268	4		10.2268	-48		12.2268	4
0.0454	4		2.0454	-4		4.227	-8		6.227	4		8.227	4		10.227	-44		12.227	4
0.04544	4		2.04544	-4		4.2272	0		6.2272	4		8.2272	4		10.2272	-44		12.2272	4
0.04548	4		2.04548	-8		4.2274	0		6.2274	8		8.2274	4		10.2274	-44		12.2274	4
0.04552	4		2.04552	-4		4.2276	0		6.2276	4		8.2276	4		10.2276	-44		12.2276	4
0.04556	4		2.04556	-4		4.2278	0		6.2278	4		8.2278	4		10.2278	-40		12.2278	4
0.0456	4		2.0456	-4		4.228	0		6.228	8		8.228	4		10.228	-44		12.228	4
0.04564	4		2.04564	0		4.2282	-8		6.2282	4		8.2282	4		10.2282	-44		12.2282	4
0.04568	4		2.04568	-4		4.2284	0		6.2284	4		8.2284	4		10.2284	-40		12.2284	4
0.04572	4		2.04572	-8		4.2286	0		6.2286	4		8.2286	4		10.2286	-44		12.2286	4
0.04576	4		2.04576	-4		4.2288	0		6.2288	4		8.2288	4		10.2288	-40		12.2288	4
0.0458	4		2.0458	-4		4.229	-8		6.229	4		8.229	4		10.229	-40		12.229	4
0.04584	4		2.04584	-4		4.2292	0		6.2292	4		8.2292	4		10.2292	-40		12.2292	4
0.04588	4		2.04588	-4		4.2294	0		6.2294	8		8.2294	8		10.2294	-40		12.2294	4
0.04592	8		2.04592	-4		4.2296	-8		6.2296	4		8.2296	4		10.2296	-40		12.2296	4
0.04596	4		2.04596	0		4.2298	-8		6.2298	4		8.2298	4		10.2298	-40		12.2298	4
0.046	4		2.046	-4		4.23	0		6.23	4		8.23	4		10.23	-36		12.23	4
0.04604	4		2.04604	-4		4.2302	0		6.2302	4		8.2302	4		10.2302	-36		12.2302	4
0.04608	4		2.04608	-4		4.2304	0		6.2304	8		8.2304	4		10.2304	-36		12.2304	4
0.04612	4		2.04612	-8		4.2306	8		6.2306	4		8.2306	4		10.2306	-32		12.2306	4
0.04616	4		2.04616	-4		4.2308	0		6.2308	4		8.2308	4		10.2308	-32		12.2308	4
0.0462	0		2.0462	-4		4.231	0		6.231	4		8.231	4		10.231	-32		12.231	4
0.04624	4		2.04624	-4		4.2312	0		6.2312	8		8.2312	4		10.2312	-32		12.2312	4
0.04628	4		2.04628	-4		4.2314	0		6.2314	4		8.2314	4		10.2314	-28		12.2314	4
0.04632	4		2.04632	-8		4.2316	0		6.2316	4		8.2316	4		10.2316	-28		12.2316	4
0.04636	4		2.04636	-8		4.2318	0		6.2318	4		8.2318	4		10.2318	-28		12.2318	4
0.0464	4		2.0464	-4		4.232	0		6.232	4		8.232	4		10.232	-28		12.232	4
0.04644	0		2.04644	-4		4.2322	-8		6.2322	4		8.2322	4		10.2322	-24		12.2322	4
0.04648	4		2.04648	-4		4.2324	0		6.2324	4		8.2324	4		10.2324	-24		12.2324	4
0.04652	4		2.04652	-4		4.2326	0		6.2326	4		8.2326	4		10.2326	-24		12.2326	4
0.04656	4		2.04656	0		4.2328	-8		6.2328	4		8.2328	4		10.2328	-24		12.2328	8
0.0466	4		2.0466	-4		4.233	0		6.233	8		8.233	4		10.233	-20		12.233	4
0.04664	4		2.04664	-4		4.2332	0		6.2332	4		8.2332	4		10.2332	-20		12.2332	4
0.04668	4		2.04668	-4		4.2334	0		6.2334	4		8.2334	4		10.2334	-16		12.2334	4
0.04672	4		2.04672	-4		4.2336	0		6.2336	4		8.2336	4		10.2336	-20		12.2336	4
0.04676	4		2.04676	-4		4.2338	0		6.2338	4		8.2338	4		10.2338	-12		12.2338	4
0.0468	4		2.0468	-4		4.234	0		6.234	4		8.234	4		10.234	-16		12.234	4
0.04684	4		2.04684	0		4.2342	8		6.2342	4		8.2342	4		10.2342	-12		12.2342	4
0.04688	4		2.04688	-4		4.2344	0		6.2344	4		8.2344	4		10.2344	-16		12.2344	4
0.04692	4		2.04692	-4		4.2346	0		6.2346	4		8.2346	4		10.2346	-12		12.2346	4
0.04696	4		2.04696	-4		4.2348	0		6.2348	4		8.2348	4		10.2348	-12		12.2348	4
0.047	4		2.047	-8		4.235	-8		6.235	4		8.235	4		10.235	-12		12.235	8
0.04704	4		2.04704	-4		4.2352	0		6.2352	4		8.2352	4		10.2352	-12		12.2352	4
0.04708	4		2.04708	-4		4.2354	0		6.2354	8		8.2354	4		10.2354	-8		12.2354	4
0.04712	4		2.04712	-8		4.2356	0		6.2356	4		8.2356	4		10.2356	-8		12.2356	4
0.04716	4		2.04716	-4		4.2358	0		6.2358	4		8.2358	4		10.2358	-8		12.2358	4
0.0472	4		2.0472	-4		4.236	0		6.236	4		8.236	4		10.236	-4		12.236	4
0.04724	4		2.04724	-4		4.2362	0		6.2362	4		8.2362	4		10.2362	-8		12.2362	4
0.04728	4		2.04728	-4		4.2364	0		6.2364	4		8.2364	4		10.2364	-8		12.2364	4
0.04732	4		2.04732	-4		4.2366	0		6.2366	4		8.2366	4		10.2366	-4		12.2366	4
0.04736	4		2.04736	-4		4.2368	416		6.2368	4		8.2368	4		10.2368	-4		12.2368	4
0.0474	4		2.0474	0		4.237	408		6.237	4		8.237	4		10.237	-4		12.237	4
0.04744	4		2.04744	-4		4.2372	392		6.2372	4		8.2372	4		10.2372	0		12.2372	4
0.04748	0		2.04748	-4		4.2374	376		6.2374	4		8.2374	4		10.2374	-4		12.2374	4
0.04752	4		2.04752	0		4.2376	352		6.2376	4		8.2376	4		10.2376	-4		12.2376	4
0.04756	4		2.04756	-4		4.2378	328		6.2378	4		8.2378	8		10.2378	0		12.2378	4
0.0476	4		2.0476	-4		4.238	312		6.238	4		8.238	4		10.238	0		12.238	4
0.04764	4		2.04764	-4		4.2382	304		6.2382	4		8.2382	4		10.2382	0		12.2382	4
0.04768	0		2.04768	-4		4.2384	296		6.2384	4		8.2384	4		10.2384	-4		12.2384	4
0.04772	4		2.04772	-4		4.2386	280		6.2386	4		8.2386	8		10.2386	0		12.2386	4
0.04776	0		2.04776	-4		4.2388	272		6.2388	4		8.2388	4		10.2388	0		12.2388	4
0.0478	4		2.0478	-4		4.239	248		6.239	4		8.239	8		10.239	0		12.239	4
0.04784	0		2.04784	-8		4.2392	240		6.2392	4		8.2392	4		10.2392	0		12.2392	4
0.04788	0		2.04788	0		4.2394	232		6.2394	4		8.2394	4		10.2394	0		12.2394	4
0.04792	4		2.04792	0		4.2396	224		6.2396	4		8.2396	4		10.2396	4		12.2396	4
0.04796	0		2.04796	-8		4.2398	208		6.2398	4		8.2398	4		10.2398	4		12.2398	4
0.048	0		2.048	-4		4.24	200		6.24	4		8.24	4		10.24	4		12.24	4
0.04804	0		2.04804	-8		4.2402	192		6.2402	8		8.2402	8		10.2402	0		12.2402	4
0.04808	0		2.04808	0		4.2404	184		6.2404	4		8.2404	4		10.2404	4		12.2404	4
0.04812	0		2.04812	-8		4.2406	168		6.2406	8		8.2406	8		10.2406	4		12.2406	4
0.04816	0		2.04816	-4		4.2408	168		6.2408	8		8.2408	4		10.2408	4		12.2408	4
0.0482	0		2.0482	-4		4.241	152		6.241	8		8.241	4		10.241	4		12.241	4
0.04824	0		2.04824	-4		4.2412	144		6.2412	4		8.2412	8		10.2412	0		12.2412	4
0.04828	0		2.04828	-8		4.2414	128		6.2414	4		8.2414	4		10.2414	4		12.2414	4
0.04832	0		2.04832	-4		4.2416	120		6.2416	4		8.2416	4		10.2416	0		12.2416	4
0.04836	0		2.04836	-4		4.2418	104		6.2418	8		8.2418	4		10.2418	4		12.2418	4
0.0484	0		2.0484	-4		4.242	104		6.242	4		8.242	8		10.242	0		12.242	4
0.04844	0		2.04844	-4		4.2422	104		6.2422	8		8.2422	4		10.2422	4		12.2422	4
0.04848	0		2.04848	-8		4.2424	96		6.2424	4		8.2424	4		10.2424	4		12.2424	4
0.04852	0		2.04852	-4		4.2426	88		6.2426	8		8.2426	4		10.2426	4		12.2426	0
0.04856	0		2.04856	-4		4.2428	72		6.2428	4		8.2428	4		10.2428	4		12.2428	4
0.0486	0		2.0486	-4		4.243	72		6.243	4		8.243	8		10.243	4		12.243	4
0.04864	0		2.04864	-4		4.2432	64		6.2432	8		8.2432	8		10.2432	4		12.2432	0
0.04868	0		2.04868	-8		4.2434	48		6.2434	4		8.2434	4		10.2434	4		12.2434	4
0.04872	-4		2.04872	-8		4.2436	48		6.2436	4		8.2436	8		10.2436	4		12.2436	4
0.04876	-4		2.04876	-4		4.2438	40		6.2438	4		8.2438	4		10.2438	4		12.2438	4
0.0488	0		2.0488	-4		4.244	32		6.244	4		8.244	4		10.244	4		12.244	4
0.04884	-4		2.04884	-4		4.2442	32		6.2442	4		8.2442	4		10.2442	0		12.2442	4
0.04888	-4		2.04888	-4		4.2444	24		6.2444	4		8.2444	4		10.2444	0		12.2444	4
0.04892	0		2.04892	-4		4.2446	16		6.2446	4		8.2446	4		10.2446	4		12.2446	0
0.04896	0		2.04896	-4		4.2448	8		6.2448	8		8.2448	4		10.2448	0		12.2448	4
0.049	-4		2.049	-4		4.245	8		6.245	4		8.245	4		10.245	0		12.245	4
0.04904	0		2.04904	0		4.2452	8		6.2452	4		8.2452	0		10.2452	4		12.2452	0
0.04908	-4		2.04908	-4		4.2454	-8		6.2454	4		8.2454	4		10.2454	4		12.2454	4
0.04912	0		2.04912	0		4.2456	-16		6.2456	8		8.2456	4		10.2456	0		12.2456	4
0.04916	-8		2.04916	-4		4.2458	-16		6.2458	4		8.2458	4		10.2458	4		12.2458	4
0.0492	-4		2.0492	-4		4.246	-24		6.246	4		8.246	4		10.246	0		12.246	4
0.04924	-4		2.04924	-4		4.2462	-24		6.2462	8		8.2462	4		10.2462	4		12.2462	4
0.04928	-4		2.04928	-4		4.2464	-32		6.2464	8		8.2464	4		10.2464	0		12.2464	4
0.04932	-4		2.04932	0		4.2466	-32		6.2466	4		8.2466	4		10.2466	4		12.2466	4
0.04936	-8		2.04936	-4		4.2468	-40		6.2468	8		8.2468	8		10.2468	4		12.2468	4
0.0494	-8		2.0494	-4		4.247	-40		6.247	4		8.247	4		10.247	0		12.247	4
0.04944	-8		2.04944	-4		4.2472	-48		6.2472	4		8.2472	4		10.2472	4		12.2472	4
0.04948	-8		2.04948	-4		4.2474	-48		6.2474	4		8.2474	4		10.2474	4		12.2474	4
0.04952	-8		2.04952	-4		4.2476	-48		6.2476	8		8.2476	8		10.2476	0		12.2476	4
0.04956	-12		2.04956	-4		4.2478	-56		6.2478	4		8.2478	4		10.2478	0		12.2478	4
0.0496	-12		2.0496	-4		4.248	-56		6.248	4		8.248	4		10.248	0		12.248	4
0.04964	-12		2.04964	-4		4.2482	-64		6.2482	4		8.2482	4		10.2482	0		12.2482	4
0.04968	-12		2.04968	0		4.2484	-64		6.2484	4		8.2484	8		10.2484	4		12.2484	4
0.04972	-12		2.04972	-4		4.2486	-64		6.2486	4		8.2486	8		10.2486	4		12.2486	4
0.04976	-12		2.04976	-4		4.2488	-64		6.2488	4		8.2488	8		10.2488	0		12.2488	4
0.0498	-16		2.0498	0		4.249	-72		6.249	4		8.249	4		10.249	4		12.249	4
0.04984	-16		2.04984	-4		4.2492	-72		6.2492	8		8.2492	4		10.2492	0		12.2492	4
0.04988	-12		2.04988	-4		4.2494	-72		6.2494	4		8.2494	4		10.2494	0		12.2494	0
0.04992	-16		2.04992	-4		4.2496	-80		6.2496	4		8.2496	4		10.2496	4		12.2496	4
0.04996	-16		2.04996	-4		4.2498	-80		6.2498	8		8.2498	4		10.2498	4		12.2498	4
0.05	-12		2.05	-4		4.25	-80		6.25	4		8.25	8		10.25	0		12.25	8
0.05004	-16		2.05004	-4		4.2502	-88		6.2502	4		8.2502	4		10.2502	4		12.2502	4
0.05008	-16		2.05008	-4		4.2504	-80		6.2504	4		8.2504	4		10.2504	0		12.2504	4
0.05012	-20		2.05012	-4		4.2506	-88		6.2506	4		8.2506	4		10.2506	4		12.2506	4
0.05016	-16		2.05016	-8		4.2508	-88		6.2508	8		8.2508	4		10.2508	4		12.2508	4
0.0502	-16		2.0502	-4		4.251	-88		6.251	4		8.251	4		10.251	4		12.251	4
0.05024	-16		2.05024	-4		4.2512	-96		6.2512	4		8.2512	8		10.2512	4		12.2512	4
0.05028	-16		2.05028	-4		4.2514	-88		6.2514	4		8.2514	4		10.2514	4		12.2514	4
0.05032	-16		2.05032	0		4.2516	-96		6.2516	8		8.2516	4		10.2516	4		12.2516	4
0.05036	-20		2.05036	0		4.2518	-96		6.2518	4		8.2518	4		10.2518	4		12.2518	4
0.0504	-16		2.0504	-4		4.252	-96		6.252	4		8.252	4		10.252	4		12.252	4
0.05044	-16		2.05044	-4		4.2522	-104		6.2522	4		8.2522	4		10.2522	4		12.2522	4
0.05048	-16		2.05048	0		4.2524	-96		6.2524	4		8.2524	8		10.2524	8		12.2524	4
0.05052	-20		2.05052	-4		4.2526	-96		6.2526	4		8.2526	4		10.2526	4		12.2526	4
0.05056	-12		2.05056	-4		4.2528	-96		6.2528	8		8.2528	4		10.2528	4		12.2528	4
0.0506	-20		2.0506	-4		4.253	-96		6.253	4		8.253	4		10.253	4		12.253	4
0.05064	-12		2.05064	-4		4.2532	-96		6.2532	4		8.2532	4		10.2532	4		12.2532	4
0.05068	-16		2.05068	-4		4.2534	-96		6.2534	4		8.2534	4		10.2534	4		12.2534	4
0.05072	-16		2.05072	-4		4.2536	-104		6.2536	8		8.2536	8		10.2536	4		12.2536	4
0.05076	-16		2.05076	-8		4.2538	-96		6.2538	4		8.2538	4		10.2538	4		12.2538	4
0.0508	-20		2.0508	-4		4.254	-96		6.254	4		8.254	4		10.254	4		12.254	4
0.05084	-20		2.05084	-4		4.2542	-96		6.2542	8		8.2542	4		10.2542	4		12.2542	4
0.05088	-20		2.05088	0		4.2544	-96		6.2544	4		8.2544	0		10.2544	4		12.2544	4
0.05092	-20		2.05092	0		4.2546	-104		6.2546	8		8.2546	4		10.2546	4		12.2546	4
0.05096	-16		2.05096	-4		4.2548	-96		6.2548	8		8.2548	4		10.2548	4		12.2548	4
0.051	-12		2.051	0		4.255	-104		6.255	4		8.255	4		10.255	8		12.255	0
0.05104	-20		2.05104	-4		4.2552	-96		6.2552	4		8.2552	4		10.2552	4		12.2552	4
0.05108	-16		2.05108	0		4.2554	-96		6.2554	4		8.2554	4		10.2554	4		12.2554	0
0.05112	-16		2.05112	0		4.2556	-96		6.2556	4		8.2556	4		10.2556	4		12.2556	4
0.05116	-16		2.05116	0		4.2558	-96		6.2558	4		8.2558	4		10.2558	4		12.2558	4
0.0512	-16		2.0512	-4		4.256	-96		6.256	4		8.256	4		10.256	4		12.256	4
0.05124	-16		2.05124	-4		4.2562	-96		6.2562	4		8.2562	8		10.2562	4		12.2562	4
0.05128	-12		2.05128	-4		4.2564	-88		6.2564	4		8.2564	4		10.2564	4		12.2564	4
0.05132	-16		2.05132	0		4.2566	-96		6.2566	4		8.2566	4		10.2566	4		12.2566	4
0.05136	-12		2.05136	0		4.2568	-88		6.2568	4		8.2568	4		10.2568	8		12.2568	4
0.0514	-16		2.0514	-4		4.257	-88		6.257	4		8.257	4		10.257	4		12.257	4
0.05144	-12		2.05144	-4		4.2572	-88		6.2572	4		8.2572	4		10.2572	4		12.2572	4
0.05148	-16		2.05148	-4		4.2574	-88		6.2574	4		8.2574	4		10.2574	4		12.2574	4
0.05152	-16		2.05152	-4		4.2576	-88		6.2576	4		8.2576	4		10.2576	4		12.2576	4
0.05156	-16		2.05156	-4		4.2578	-88		6.2578	8		8.2578	4		10.2578	4		12.2578	4
0.0516	-16		2.0516	-4		4.258	-88		6.258	8		8.258	4		10.258	4		12.258	0
0.05164	-12		2.05164	0		4.2582	-88		6.2582	8		8.2582	4		10.2582	4		12.2582	4
0.05168	-12		2.05168	-4		4.2584	-80		6.2584	4		8.2584	4		10.2584	4		12.2584	4
0.05172	-12		2.05172	-4		4.2586	-80		6.2586	4		8.2586	4		10.2586	8		12.2586	4
0.05176	-12		2.05176	-4		4.2588	-80		6.2588	4		8.2588	4		10.2588	4		12.2588	4
0.0518	-12		2.0518	-4		4.259	-80		6.259	4		8.259	4		10.259	0		12.259	4
0.05184	-12		2.05184	0		4.2592	-80		6.2592	4		8.2592	8		10.2592	4		12.2592	0
0.05188	-12		2.05188	-4		4.2594	-80		6.2594	4		8.2594	4		10.2594	4		12.2594	4
0.05192	-12		2.05192	-4		4.2596	-80		6.2596	4		8.2596	4		10.2596	4		12.2596	4
0.05196	-12		2.05196	-4		4.2598	-72		6.2598	4		8.2598	4		10.2598	4		12.2598	4
0.052	-12		2.052	0		4.26	-72		6.26	4		8.26	4		10.26	4		12.26	4
0.05204	-8		2.05204	-4		4.2602	-72		6.2602	4		8.2602	4		10.2602	4		12.2602	4
0.05208	-12		2.05208	-4		4.2604	-64		6.2604	4		8.2604	8		10.2604	4		12.2604	4
0.05212	-8		2.05212	-4		4.2606	-72		6.2606	4		8.2606	4		10.2606	4		12.2606	4
0.05216	-12		2.05216	-4		4.2608	-64		6.2608	8		8.2608	4		10.2608	4		12.2608	4
0.0522	-8		2.0522	0		4.261	-64		6.261	8		8.261	4		10.261	4		12.261	4
0.05224	-12		2.05224	-4		4.2612	-64		6.2612	4		8.2612	4		10.2612	4		12.2612	4
0.05228	-12		2.05228	-4		4.2614	-56		6.2614	4		8.2614	4		10.2614	8		12.2614	4
0.05232	-12		2.05232	0		4.2616	-64		6.2616	4		8.2616	4		10.2616	4		12.2616	4
0.05236	-12		2.05236	-4		4.2618	-56		6.2618	8		8.2618	8		10.2618	4		12.2618	4
0.0524	-8		2.0524	-8		4.262	-64		6.262	4		8.262	4		10.262	4		12.262	4
0.05244	-8		2.05244	-4		4.2622	-56		6.2622	8		8.2622	4		10.2622	4		12.2622	4
0.05248	-12		2.05248	-4		4.2624	-56		6.2624	4		8.2624	4		10.2624	4		12.2624	4
0.05252	-12		2.05252	-4		4.2626	-56		6.2626	8		8.2626	4		10.2626	4		12.2626	4
0.05256	-8		2.05256	0		4.2628	-56		6.2628	4		8.2628	4		10.2628	4		12.2628	4
0.0526	-8		2.0526	-4		4.263	-56		6.263	4		8.263	4		10.263	4		12.263	4
0.05264	-12		2.05264	-4		4.2632	-56		6.2632	4		8.2632	4		10.2632	4		12.2632	4
0.05268	-8		2.05268	0		4.2634	-48		6.2634	4		8.2634	4		10.2634	4		12.2634	8
0.05272	-8		2.05272	0		4.2636	-48		6.2636	4		8.2636	8		10.2636	4		12.2636	4
0.05276	-8		2.05276	-4		4.2638	-48		6.2638	4		8.2638	4		10.2638	4		12.2638	4
0.0528	-8		2.0528	-4		4.264	-48		6.264	4		8.264	4		10.264	4		12.264	4
0.05284	-8		2.05284	0		4.2642	-48		6.2642	8		8.2642	4		10.2642	4		12.2642	4
0.05288	-8		2.05288	-4		4.2644	-40		6.2644	4		8.2644	4		10.2644	4		12.2644	4
0.05292	-8		2.05292	-4		4.2646	-40		6.2646	4		8.2646	4		10.2646	4		12.2646	4
0.05296	-8		2.05296	-4		4.2648	-40		6.2648	8		8.2648	4		10.2648	4		12.2648	4
0.053	-8		2.053	-4		4.265	-40		6.265	4		8.265	8		10.265	4		12.265	4
0.05304	-8		2.05304	-4		4.2652	-40		6.2652	4		8.2652	4		10.2652	4		12.2652	4
0.05308	-4		2.05308	-4		4.2654	-32		6.2654	4		8.2654	4		10.2654	4		12.2654	4
0.05312	-8		2.05312	-4		4.2656	-32		6.2656	8		8.2656	4		10.2656	4		12.2656	4
0.05316	-8		2.05316	-4		4.2658	-32		6.2658	4		8.2658	8		10.2658	4		12.2658	4
0.0532	-4		2.0532	-4		4.266	-32		6.266	8		8.266	4		10.266	4		12.266	4
0.05324	-4		2.05324	0		4.2662	-32		6.2662	8		8.2662	4		10.2662	4		12.2662	4
0.05328	-8		2.05328	-4		4.2664	-32		6.2664	4		8.2664	4		10.2664	4		12.2664	8
0.05332	-4		2.05332	-4		4.2666	-24		6.2666	4		8.2666	8		10.2666	4		12.2666	4
0.05336	-8		2.05336	0		4.2668	-24		6.2668	4		8.2668	4		10.2668	4		12.2668	4
0.0534	-4		2.0534	-4		4.267	-24		6.267	4		8.267	4		10.267	4		12.267	4
0.05344	-8		2.05344	0		4.2672	-24		6.2672	8		8.2672	4		10.2672	4		12.2672	4
0.05348	-4		2.05348	-4		4.2674	-24		6.2674	8		8.2674	4		10.2674	4		12.2674	4
0.05352	-4		2.05352	-4		4.2676	-24		6.2676	8		8.2676	4		10.2676	4		12.2676	4
0.05356	-8		2.05356	-4		4.2678	-24		6.2678	8		8.2678	4		10.2678	4		12.2678	4
0.0536	-4		2.0536	-4		4.268	-24		6.268	8		8.268	8		10.268	4		12.268	4
0.05364	-4		2.05364	0		4.2682	-16		6.2682	4		8.2682	4		10.2682	4		12.2682	4
0.05368	-4		2.05368	0		4.2684	-24		6.2684	4		8.2684	4		10.2684	4		12.2684	4
0.05372	-4		2.05372	4		4.2686	-24		6.2686	4		8.2686	8		10.2686	4		12.2686	4
0.05376	-8		2.05376	0		4.2688	-16		6.2688	8		8.2688	4		10.2688	4		12.2688	4
0.0538	-4		2.0538	-4		4.269	-16		6.269	8		8.269	4		10.269	4		12.269	4
0.05384	-4		2.05384	-4		4.2692	-16		6.2692	4		8.2692	8		10.2692	4		12.2692	4
0.05388	-4		2.05388	0		4.2694	-16		6.2694	4		8.2694	4		10.2694	4		12.2694	4
0.05392	0		2.05392	-4		4.2696	-16		6.2696	4		8.2696	4		10.2696	4		12.2696	0
0.05396	-4		2.05396	0		4.2698	-16		6.2698	4		8.2698	4		10.2698	4		12.2698	4
0.054	0		2.054	-4		4.27	-16		6.27	4		8.27	4		10.27	4		12.27	4
0.05404	-4		2.05404	0		4.2702	-16		6.2702	4		8.2702	4		10.2702	4		12.2702	4
0.05408	4		2.05408	0		4.2704	-8		6.2704	8		8.2704	4		10.2704	4		12.2704	4
0.05412	4		2.05412	0		4.2706	-8		6.2706	4		8.2706	4		10.2706	4		12.2706	4
0.05416	4		2.05416	-4		4.2708	-16		6.2708	4		8.2708	8		10.2708	4		12.2708	4
0.0542	4		2.0542	0		4.271	-8		6.271	4		8.271	4		10.271	4		12.271	4
0.05424	4		2.05424	-4		4.2712	-16		6.2712	8		8.2712	4		10.2712	4		12.2712	4
0.05428	4		2.05428	0		4.2714	-8		6.2714	4		8.2714	4		10.2714	4		12.2714	4
0.05432	4		2.05432	-4		4.2716	-8		6.2716	4		8.2716	332		10.2716	4		12.2716	4
0.05436	4		2.05436	-4		4.2718	-16		6.2718	4		8.2718	316		10.2718	4		12.2718	4
0.0544	0		2.0544	-4		4.272	-8		6.272	8		8.272	304		10.272	4		12.272	4
0.05444	0		2.05444	-4		4.2722	-8		6.2722	8		8.2722	296		10.2722	4		12.2722	4
0.05448	4		2.05448	-4		4.2724	-8		6.2724	4		8.2724	284		10.2724	4		12.2724	4
0.05452	4		2.05452	-4		4.2726	-8		6.2726	4		8.2726	272		10.2726	4		12.2726	4
0.05456	4		2.05456	0		4.2728	-8		6.2728	4		8.2728	260		10.2728	4		12.2728	4
0.0546	4		2.0546	0		4.273	-8		6.273	4		8.273	248		10.273	4		12.273	4
0.05464	4		2.05464	-4		4.2732	0		6.2732	4		8.2732	240		10.2732	4		12.2732	4
0.05468	4		2.05468	0		4.2734	0		6.2734	4		8.2734	224		10.2734	4		12.2734	4
0.05472	4		2.05472	-8		4.2736	0		6.2736	4		8.2736	216		10.2736	4		12.2736	4
0.05476	4		2.05476	-4		4.2738	0		6.2738	4		8.2738	204		10.2738	8		12.2738	4
0.0548	4		2.0548	-4		4.274	0		6.274	4		8.274	196		10.274	4		12.274	4
0.05484	4		2.05484	-8		4.2742	0		6.2742	4		8.2742	184		10.2742	8		12.2742	4
0.05488	4		2.05488	0		4.2744	0		6.2744	4		8.2744	176		10.2744	4		12.2744	4
0.05492	4		2.05492	-4		4.2746	0		6.2746	4		8.2746	164		10.2746	4		12.2746	4
0.05496	4		2.05496	0		4.2748	-8		6.2748	4		8.2748	156		10.2748	8		12.2748	4
0.055	4		2.055	-4		4.275	0		6.275	4		8.275	148		10.275	0		12.275	4
0.05504	8		2.05504	0		4.2752	-8		6.2752	8		8.2752	140		10.2752	4		12.2752	4
0.05508	68		2.05508	-4		4.2754	0		6.2754	4		8.2754	128		10.2754	4		12.2754	4
0.05512	136		2.05512	0		4.2756	0		6.2756	4		8.2756	120		10.2756	4		12.2756	4
0.05516	184		2.05516	-4		4.2758	-8		6.2758	8		8.2758	116		10.2758	8		12.2758	4
0.0552	216		2.0552	0		4.276	0		6.276	4		8.276	104		10.276	4		12.276	4
0.05524	236		2.05524	0		4.2762	-8		6.2762	4		8.2762	96		10.2762	4		12.2762	4
0.05528	248		2.05528	0		4.2764	0		6.2764	4		8.2764	88		10.2764	4		12.2764	4
0.05532	252		2.05532	-4		4.2766	0		6.2766	4		8.2766	80		10.2766	4		12.2766	4
0.05536	260		2.05536	-4		4.2768	0		6.2768	4		8.2768	72		10.2768	4		12.2768	4
0.0554	256		2.0554	0		4.277	0		6.277	4		8.277	68		10.277	4		12.277	4
0.05544	256		2.05544	-4		4.2772	0		6.2772	4		8.2772	60		10.2772	4		12.2772	4
0.05548	252		2.05548	-4		4.2774	0		6.2774	4		8.2774	52		10.2774	4		12.2774	4
0.05552	252		2.05552	-4		4.2776	0		6.2776	4		8.2776	40		10.2776	4		12.2776	0
0.05556	244		2.05556	0		4.2778	-8		6.2778	4		8.2778	40		10.2778	4		12.2778	4
0.0556	244		2.0556	0		4.278	-8		6.278	4		8.278	36		10.278	4		12.278	4
0.05564	240		2.05564	-4		4.2782	0		6.2782	4		8.2782	24		10.2782	4		12.2782	4
0.05568	240		2.05568	0		4.2784	0		6.2784	4		8.2784	20		10.2784	4		12.2784	4
0.05572	236		2.05572	0		4.2786	0		6.2786	4		8.2786	20		10.2786	4		12.2786	4
0.05576	232		2.05576	0		4.2788	0		6.2788	4		8.2788	12		10.2788	4		12.2788	4
0.0558	232		2.0558	-4		4.279	0		6.279	8		8.279	4		10.279	4		12.279	4
0.05584	228		2.05584	0		4.2792	-8		6.2792	4		8.2792	4		10.2792	4		12.2792	4
0.05588	228		2.05588	-4		4.2794	0		6.2794	4		8.2794	-4		10.2794	4		12.2794	4
0.05592	220		2.05592	0		4.2796	-8		6.2796	4		8.2796	-8		10.2796	4		12.2796	4
0.05596	220		2.05596	4		4.2798	0		6.2798	4		8.2798	-12		10.2798	8		12.2798	4
0.056	216		2.056	-4		4.28	0		6.28	0		8.28	-16		10.28	4		12.28	4
0.05604	216		2.05604	0		4.2802	0		6.2802	0		8.2802	-24		10.2802	4		12.2802	4
0.05608	216		2.05608	-4		4.2804	0		6.2804	0		8.2804	-24		10.2804	4		12.2804	4
0.05612	212		2.05612	0		4.2806	-8		6.2806	-4		8.2806	-28		10.2806	4		12.2806	4
0.05616	212		2.05616	0		4.2808	-8		6.2808	-8		8.2808	-36		10.2808	4		12.2808	4
0.0562	208		2.0562	0		4.281	0		6.281	-4		8.281	-36		10.281	4		12.281	4
0.05624	204		2.05624	0		4.2812	0		6.2812	-4		8.2812	-44		10.2812	4		12.2812	4
0.05628	204		2.05628	-4		4.2814	-8		6.2814	-8		8.2814	-44		10.2814	4		12.2814	0
0.05632	200		2.05632	0		4.2816	0		6.2816	-8		8.2816	-48		10.2816	4		12.2816	4
0.05636	196		2.05636	-4		4.2818	-8		6.2818	-8		8.2818	-52		10.2818	4		12.2818	4
0.0564	196		2.0564	0		4.282	0		6.282	-8		8.282	-56		10.282	4		12.282	4
0.05644	192		2.05644	-4		4.2822	-8		6.2822	-8		8.2822	-56		10.2822	4		12.2822	4
0.05648	188		2.05648	0		4.2824	-8		6.2824	-8		8.2824	-60		10.2824	4		12.2824	4
0.05652	188		2.05652	-4		4.2826	-8		6.2826	-8		8.2826	-60		10.2826	4		12.2826	4
0.05656	184		2.05656	0		4.2828	-8		6.2828	-4		8.2828	-64		10.2828	4		12.2828	0
0.0566	184		2.0566	-4		4.283	-8		6.283	-4		8.283	-64		10.283	4		12.283	4
0.05664	180		2.05664	-4		4.2832	-8		6.2832	-4		8.2832	-68		10.2832	4		12.2832	4
0.05668	180		2.05668	0		4.2834	-8		6.2834	-4		8.2834	-68		10.2834	4		12.2834	4
0.05672	176		2.05672	-4		4.2836	-8		6.2836	-4		8.2836	-72		10.2836	4		12.2836	4
0.05676	176		2.05676	-4		4.2838	0		6.2838	0		8.2838	-72		10.2838	4		12.2838	4
0.0568	176		2.0568	0		4.284	0		6.284	0		8.284	-72		10.284	4		12.284	8
0.05684	172		2.05684	4		4.2842	-8		6.2842	0		8.2842	-76		10.2842	4		12.2842	4
0.05688	172		2.05688	-4		4.2844	0		6.2844	4		8.2844	-76		10.2844	4		12.2844	4
0.05692	168		2.05692	-4		4.2846	0		6.2846	0		8.2846	-76		10.2846	8		12.2846	4
0.05696	164		2.05696	0		4.2848	0		6.2848	-4		8.2848	-76		10.2848	4		12.2848	0
0.057	164		2.057	0		4.285	-8		6.285	4		8.285	-76		10.285	4		12.285	4
0.05704	164		2.05704	-4		4.2852	0		6.2852	0		8.2852	-76		10.2852	8		12.2852	4
0.05708	160		2.05708	-4		4.2854	0		6.2854	4		8.2854	-80		10.2854	4		12.2854	4
0.05712	160		2.05712	-4		4.2856	0		6.2856	0		8.2856	-80		10.2856	4		12.2856	4
0.05716	160		2.05716	-4		4.2858	-8		6.2858	4		8.2858	-80		10.2858	4		12.2858	4
0.0572	156		2.0572	-4		4.286	0		6.286	4		8.286	-80		10.286	4		12.286	4
0.05724	152		2.05724	0		4.2862	0		6.2862	4		8.2862	-80		10.2862	4		12.2862	4
0.05728	152		2.05728	-4		4.2864	0		6.2864	4		8.2864	-80		10.2864	4		12.2864	4
0.05732	152		2.05732	-4		4.2866	0		6.2866	4		8.2866	-76		10.2866	4		12.2866	8
0.05736	152		2.05736	0		4.2868	0		6.2868	4		8.2868	-80		10.2868	4		12.2868	4
0.0574	148		2.0574	0		4.287	-8		6.287	4		8.287	-80		10.287	4		12.287	4
0.05744	140		2.05744	-4		4.2872	-8		6.2872	4		8.2872	-76		10.2872	4		12.2872	4
0.05748	144		2.05748	-4		4.2874	0		6.2874	4		8.2874	-76		10.2874	4		12.2874	4
0.05752	140		2.05752	0		4.2876	0		6.2876	4		8.2876	-72		10.2876	4		12.2876	8
0.05756	140		2.05756	-4		4.2878	-8		6.2878	4		8.2878	-72		10.2878	8		12.2878	4
0.0576	140		2.0576	-4		4.288	-8		6.288	4		8.288	-68		10.288	4		12.288	4
0.05764	136		2.05764	-4		4.2882	0		6.2882	8		8.2882	-68		10.2882	4		12.2882	4
0.05768	136		2.05768	-4		4.2884	0		6.2884	4		8.2884	-68		10.2884	4		12.2884	0
0.05772	132		2.05772	-4		4.2886	0		6.2886	8		8.2886	-68		10.2886	4		12.2886	4
0.05776	132		2.05776	-4		4.2888	0		6.2888	4		8.2888	-68		10.2888	4		12.2888	4
0.0578	132		2.0578	0		4.289	0		6.289	380		8.289	-64		10.289	4		12.289	4
0.05784	128		2.05784	-4		4.2892	0		6.2892	364		8.2892	-60		10.2892	4		12.2892	4
0.05788	132		2.05788	-4		4.2894	8		6.2894	348		8.2894	-60		10.2894	4		12.2894	4
0.05792	128		2.05792	0		4.2896	-8		6.2896	332		8.2896	-56		10.2896	4		12.2896	4
0.05796	124		2.05796	0		4.2898	0		6.2898	316		8.2898	-56		10.2898	4		12.2898	4
0.058	124		2.058	-4		4.29	0		6.29	300		8.29	-56		10.29	8		12.29	0
0.05804	120		2.05804	4		4.2902	0		6.2902	284		8.2902	-52		10.2902	4		12.2902	4
0.05808	120		2.05808	-4		4.2904	0		6.2904	272		8.2904	-48		10.2904	4		12.2904	4
0.05812	116		2.05812	-4		4.2906	-8		6.2906	256		8.2906	-48		10.2906	8		12.2906	4
0.05816	116		2.05816	0		4.2908	-8		6.2908	244		8.2908	-48		10.2908	4		12.2908	4
0.0582	116		2.0582	-4		4.291	0		6.291	232		8.291	-44		10.291	4		12.291	4
0.05824	116		2.05824	-4		4.2912	0		6.2912	220		8.2912	-44		10.2912	8		12.2912	4
0.05828	112		2.05828	0		4.2914	0		6.2914	208		8.2914	-40		10.2914	4		12.2914	4
0.05832	112		2.05832	-4		4.2916	0		6.2916	196		8.2916	-40		10.2916	4		12.2916	4
0.05836	108		2.05836	-4		4.2918	-8		6.2918	184		8.2918	-36		10.2918	4		12.2918	4
0.0584	108		2.0584	0		4.292	-8		6.292	176		8.292	-36		10.292	8		12.292	4
0.05844	112		2.05844	0		4.2922	0		6.2922	164		8.2922	-32		10.2922	4		12.2922	4
0.05848	108		2.05848	0		4.2924	0		6.2924	152		8.2924	-32		10.2924	8		12.2924	4
0.05852	104		2.05852	0		4.2926	0		6.2926	144		8.2926	-28		10.2926	4		12.2926	4
0.05856	104		2.05856	0		4.2928	-8		6.2928	132		8.2928	-28		10.2928	4		12.2928	4
0.0586	100		2.0586	-4		4.293	0		6.293	124		8.293	-28		10.293	8		12.293	4
0.05864	100		2.05864	0		4.2932	-8		6.2932	116		8.2932	-28		10.2932	8		12.2932	4
0.05868	100		2.05868	-4		4.2934	0		6.2934	108		8.2934	-28		10.2934	4		12.2934	4
0.05872	100		2.05872	0		4.2936	-8		6.2936	100		8.2936	-24		10.2936	8		12.2936	4
0.05876	96		2.05876	-4		4.2938	-8		6.2938	92		8.2938	-20		10.2938	8		12.2938	4
0.0588	96		2.0588	0		4.294	-8		6.294	80		8.294	-20		10.294	4		12.294	4
0.05884	96		2.05884	0		4.2942	-8		6.2942	76		8.2942	-16		10.2942	8		12.2942	4
0.05888	96		2.05888	0		4.2944	0		6.2944	68		8.2944	-16		10.2944	4		12.2944	4
0.05892	92		2.05892	0		4.2946	0		6.2946	64		8.2946	-12		10.2946	4		12.2946	4
0.05896	92		2.05896	-4		4.2948	-8		6.2948	52		8.2948	-16		10.2948	4		12.2948	4
0.059	88		2.059	-4		4.295	-8		6.295	48		8.295	-12		10.295	8		12.295	4
0.05904	92		2.05904	-4		4.2952	0		6.2952	40		8.2952	-12		10.2952	4		12.2952	4
0.05908	88		2.05908	-4		4.2954	0		6.2954	32		8.2954	-12		10.2954	4		12.2954	4
0.05912	88		2.05912	0		4.2956	0		6.2956	28		8.2956	-8		10.2956	4		12.2956	4
0.05916	84		2.05916	0		4.2958	8		6.2958	24		8.2958	-8		10.2958	4		12.2958	4
0.0592	84		2.0592	-4		4.296	0		6.296	16		8.296	-12		10.296	4		12.296	232
0.05924	84		2.05924	0		4.2962	0		6.2962	16		8.2962	-8		10.2962	4		12.2962	228
0.05928	84		2.05928	0		4.2964	0		6.2964	8		8.2964	-8		10.2964	4		12.2964	224
0.05932	84		2.05932	0		4.2966	0		6.2966	4		8.2966	-4		10.2966	4		12.2966	216
0.05936	84		2.05936	-4		4.2968	-8		6.2968	0		8.2968	-8		10.2968	4		12.2968	208
0.0594	80		2.0594	-4		4.297	-8		6.297	-8		8.297	-4		10.297	4		12.297	200
0.05944	80		2.05944	-4		4.2972	0		6.2972	-12		8.2972	-4		10.2972	4		12.2972	196
0.05948	76		2.05948	0		4.2974	0		6.2974	-12		8.2974	-4		10.2974	4		12.2974	188
0.05952	76		2.05952	0		4.2976	0		6.2976	-20		8.2976	-4		10.2976	8		12.2976	184
0.05956	76		2.05956	0		4.2978	0		6.2978	-24		8.2978	-4		10.2978	4		12.2978	176
0.0596	72		2.0596	-4		4.298	0		6.298	-24		8.298	0		10.298	4		12.298	172
0.05964	76		2.05964	0		4.2982	0		6.2982	-28		8.2982	0		10.2982	4		12.2982	168
0.05968	72		2.05968	-4		4.2984	8		6.2984	-32		8.2984	0		10.2984	4		12.2984	164
0.05972	72		2.05972	0		4.2986	-8		6.2986	-36		8.2986	0		10.2986	4		12.2986	156
0.05976	68		2.05976	-4		4.2988	0		6.2988	-36		8.2988	0		10.2988	4		12.2988	152
0.0598	72		2.0598	-4		4.299	0		6.299	-40		8.299	-4		10.299	4		12.299	144
0.05984	68		2.05984	-4		4.2992	0		6.2992	-40		8.2992	0		10.2992	8		12.2992	136
0.05988	68		2.05988	-4		4.2994	0		6.2994	-48		8.2994	-4		10.2994	4		12.2994	128
0.05992	68		2.05992	-4		4.2996	0		6.2996	-48		8.2996	0		10.2996	4		12.2996	124
0.05996	64		2.05996	-4		4.2998	0		6.2998	-52		8.2998	-4		10.2998	4		12.2998	120
0.06	64		2.06	-4		4.3	0		6.3	-52		8.3	-4		10.3	8		12.3	116
0.06004	60		2.06004	-4		4.3002	0		6.3002	-52		8.3002	0		10.3002	4		12.3002	108
0.06008	64		2.06008	-4		4.3004	0		6.3004	-60		8.3004	0		10.3004	4		12.3004	112
0.06012	64		2.06012	-4		4.3006	0		6.3006	-56		8.3006	0		10.3006	8		12.3006	100
0.06016	60		2.06016	-4		4.3008	0		6.3008	-60		8.3008	-4		10.3008	4		12.3008	92
0.0602	60		2.0602	-4		4.301	0		6.301	-64		8.301	0		10.301	4		12.301	88
0.06024	60		2.06024	0		4.3012	-8		6.3012	-60		8.3012	-4		10.3012	4		12.3012	84
0.06028	60		2.06028	-4		4.3014	0		6.3014	-64		8.3014	-4		10.3014	4		12.3014	76
0.06032	56		2.06032	-4		4.3016	0		6.3016	-64		8.3016	0		10.3016	4		12.3016	76
0.06036	56		2.06036	-4		4.3018	0		6.3018	-68		8.3018	-4		10.3018	8		12.3018	68
0.0604	56		2.0604	-8		4.302	0		6.302	-68		8.302	-4		10.302	4		12.302	68
0.06044	56		2.06044	0		4.3022	8		6.3022	-72		8.3022	-4		10.3022	4		12.3022	64
0.06048	52		2.06048	-4		4.3024	-8		6.3024	-72		8.3024	-4		10.3024	4		12.3024	52
0.06052	52		2.06052	0		4.3026	-8		6.3026	-76		8.3026	-4		10.3026	4		12.3026	52
0.06056	52		2.06056	-4		4.3028	0		6.3028	-76		8.3028	-4		10.3028	4		12.3028	48
0.0606	52		2.0606	-4		4.303	0		6.303	-76		8.303	0		10.303	4		12.303	44
0.06064	52		2.06064	-4		4.3032	0		6.3032	-80		8.3032	0		10.3032	4		12.3032	40
0.06068	52		2.06068	-4		4.3034	0		6.3034	-80		8.3034	0		10.3034	4		12.3034	36
0.06072	52		2.06072	-4		4.3036	0		6.3036	-80		8.3036	-4		10.3036	4		12.3036	32
0.06076	48		2.06076	-4		4.3038	0		6.3038	-80		8.3038	-4		10.3038	4		12.3038	28
0.0608	48		2.0608	-4		4.304	0		6.304	-80		8.304	-4		10.304	4		12.304	24
0.06084	44		2.06084	-4		4.3042	0		6.3042	-84		8.3042	0		10.3042	4		12.3042	20
0.06088	48		2.06088	-4		4.3044	0		6.3044	-80		8.3044	-4		10.3044	4		12.3044	16
0.06092	44		2.06092	-4		4.3046	0		6.3046	-80		8.3046	-4		10.3046	4		12.3046	16
0.06096	44		2.06096	0		4.3048	-8		6.3048	-84		8.3048	0		10.3048	4		12.3048	8
0.061	44		2.061	0		4.305	0		6.305	-84		8.305	-4		10.305	4		12.305	8
0.06104	44		2.06104	0		4.3052	-8		6.3052	-84		8.3052	-4		10.3052	4		12.3052	0
0.06108	44		2.06108	-4		4.3054	-8		6.3054	-84		8.3054	-4		10.3054	4		12.3054	-4
0.06112	44		2.06112	-4		4.3056	0		6.3056	-80		8.3056	-4		10.3056	4		12.3056	-4
0.06116	40		2.06116	-8		4.3058	-8		6.3058	-80		8.3058	-4		10.3058	4		12.3058	-8
0.0612	44		2.0612	-4		4.306	-8		6.306	-80		8.306	-4		10.306	4		12.306	-12
0.06124	40		2.06124	-4		4.3062	0		6.3062	-80		8.3062	-4		10.3062	8		12.3062	-12
0.06128	40		2.06128	-4		4.3064	0		6.3064	-80		8.3064	-4		10.3064	4		12.3064	-16
0.06132	36		2.06132	-4		4.3066	0		6.3066	-80		8.3066	-8		10.3066	4		12.3066	-20
0.06136	40		2.06136	-8		4.3068	0		6.3068	-80		8.3068	-4		10.3068	4		12.3068	-20
0.0614	36		2.0614	-4		4.307	0		6.307	-76		8.307	-4		10.307	4		12.307	-20
0.06144	40		2.06144	0		4.3072	0		6.3072	-76		8.3072	-4		10.3072	4		12.3072	-24
0.06148	40		2.06148	-4		4.3074	0		6.3074	-76		8.3074	0		10.3074	4		12.3074	-28
0.06152	36		2.06152	-4		4.3076	0		6.3076	-72		8.3076	-8		10.3076	4		12.3076	-28
0.06156	36		2.06156	-4		4.3078	0		6.3078	-72		8.3078	-4		10.3078	4		12.3078	-28
0.0616	40		2.0616	-4		4.308	0		6.308	-68		8.308	0		10.308	4		12.308	-36
0.06164	36		2.06164	-4		4.3082	0		6.3082	-64		8.3082	0		10.3082	4		12.3082	-36
0.06168	36		2.06168	-4		4.3084	0		6.3084	-64		8.3084	-4		10.3084	4		12.3084	-36
0.06172	36		2.06172	-4		4.3086	-8		6.3086	-64		8.3086	-4		10.3086	4		12.3086	-40
0.06176	36		2.06176	-8		4.3088	-8		6.3088	-60		8.3088	-4		10.3088	4		12.3088	-40
0.0618	36		2.0618	-4		4.309	0		6.309	-56		8.309	-4		10.309	4		12.309	-40
0.06184	32		2.06184	-4		4.3092	8		6.3092	-52		8.3092	-4		10.3092	4		12.3092	-44
0.06188	32		2.06188	0		4.3094	0		6.3094	-52		8.3094	0		10.3094	4		12.3094	-44
0.06192	32		2.06192	-4		4.3096	0		6.3096	-52		8.3096	0		10.3096	4		12.3096	-44
0.06196	28		2.06196	-4		4.3098	0		6.3098	-44		8.3098	0		10.3098	4		12.3098	-44
0.062	28		2.062	-4		4.31	0		6.31	-44		8.31	0		10.31	4		12.31	-48
0.06204	32		2.06204	-4		4.3102	0		6.3102	-44		8.3102	-4		10.3102	8		12.3102	-44
0.06208	28		2.06208	-4		4.3104	0		6.3104	-40		8.3104	0		10.3104	4		12.3104	-48
0.06212	32		2.06212	0		4.3106	-8		6.3106	-40		8.3106	0		10.3106	4		12.3106	-52
0.06216	24		2.06216	-4		4.3108	-8		6.3108	-40		8.3108	-4		10.3108	4		12.3108	-52
0.0622	28		2.0622	-4		4.311	-8		6.311	-36		8.311	0		10.311	8		12.311	-52
0.06224	28		2.06224	-4		4.3112	0		6.3112	-36		8.3112	0		10.3112	4		12.3112	-52
0.06228	28		2.06228	-4		4.3114	0		6.3114	-28		8.3114	0		10.3114	4		12.3114	-52
0.06232	28		2.06232	-4		4.3116	0		6.3116	-28		8.3116	0		10.3116	4		12.3116	-52
0.06236	24		2.06236	-4		4.3118	0		6.3118	-28		8.3118	4		10.3118	4		12.3118	-56
0.0624	24		2.0624	-4		4.312	0		6.312	-24		8.312	4		10.312	4		12.312	-60
0.06244	24		2.06244	-4		4.3122	-8		6.3122	-24		8.3122	4		10.3122	4		12.3122	-60
0.06248	24		2.06248	-4		4.3124	0		6.3124	-20		8.3124	4		10.3124	4		12.3124	-56
0.06252	24		2.06252	-4		4.3126	0		6.3126	-20		8.3126	4		10.3126	4		12.3126	-60
0.06256	24		2.06256	-4		4.3128	0		6.3128	-16		8.3128	4		10.3128	4		12.3128	-56
0.0626	24		2.0626	-4		4.313	8		6.313	-12		8.313	4		10.313	4		12.313	-56
0.06264	24		2.06264	-8		4.3132	-8		6.3132	-12		8.3132	0		10.3132	4		12.3132	-56
0.06268	20		2.06268	-4		4.3134	0		6.3134	-8		8.3134	4		10.3134	4		12.3134	-60
0.06272	20		2.06272	-4		4.3136	0		6.3136	-8		8.3136	4		10.3136	4		12.3136	-56
0.06276	20		2.06276	-4		4.3138	-8		6.3138	-8		8.3138	4		10.3138	4		12.3138	-56
0.0628	20		2.0628	-4		4.314	0		6.314	-4		8.314	4		10.314	4		12.314	-56
0.06284	20		2.06284	0		4.3142	-8		6.3142	-4		8.3142	4		10.3142	4		12.3142	-56
0.06288	20		2.06288	-4		4.3144	0		6.3144	-4		8.3144	4		10.3144	4		12.3144	-56
0.06292	20		2.06292	-4		4.3146	0		6.3146	-4		8.3146	4		10.3146	4		12.3146	-56
0.06296	20		2.06296	-8		4.3148	0		6.3148	-4		8.3148	4		10.3148	4		12.3148	-56
0.063	16		2.063	0		4.315	0		6.315	-4		8.315	4		10.315	4		12.315	-56
0.06304	16		2.06304	-4		4.3152	0		6.3152	0		8.3152	4		10.3152	4		12.3152	-52
0.06308	20		2.06308	-4		4.3154	0		6.3154	4		8.3154	4		10.3154	4		12.3154	-56
0.06312	16		2.06312	-4		4.3156	-8		6.3156	0		8.3156	4		10.3156	4		12.3156	-52
0.06316	16		2.06316	-4		4.3158	-8		6.3158	4		8.3158	4		10.3158	4		12.3158	-52
0.0632	20		2.0632	-4		4.316	0		6.316	4		8.316	4		10.316	4		12.316	-48
0.06324	16		2.06324	-8		4.3162	0		6.3162	4		8.3162	4		10.3162	4		12.3162	-52
0.06328	16		2.06328	-4		4.3164	0		6.3164	0		8.3164	4		10.3164	4		12.3164	-52
0.06332	16		2.06332	-4		4.3166	0		6.3166	4		8.3166	0		10.3166	4		12.3166	-48
0.06336	20		2.06336	-8		4.3168	-8		6.3168	0		8.3168	4		10.3168	4		12.3168	-44
0.0634	12		2.0634	-4		4.317	0		6.317	4		8.317	4		10.317	4		12.317	-48
0.06344	12		2.06344	-4		4.3172	0		6.3172	4		8.3172	8		10.3172	4		12.3172	-44
0.06348	12		2.06348	-4		4.3174	0		6.3174	4		8.3174	8		10.3174	4		12.3174	-44
0.06352	16		2.06352	-4		4.3176	0		6.3176	8		8.3176	4		10.3176	4		12.3176	-44
0.06356	16		2.06356	-4		4.3178	0		6.3178	4		8.3178	4		10.3178	4		12.3178	-44
0.0636	12		2.0636	-4		4.318	0		6.318	4		8.318	4		10.318	4		12.318	-40
0.06364	12		2.06364	-4		4.3182	-8		6.3182	4		8.3182	4		10.3182	4		12.3182	-40
0.06368	12		2.06368	-4		4.3184	0		6.3184	4		8.3184	4		10.3184	4		12.3184	-40
0.06372	8		2.06372	-4		4.3186	0		6.3186	0		8.3186	4		10.3186	4		12.3186	-40
0.06376	16		2.06376	-4		4.3188	0		6.3188	0		8.3188	4		10.3188	4		12.3188	-36
0.0638	12		2.0638	-4		4.319	0		6.319	4		8.319	4		10.319	4		12.319	-36
0.06384	8		2.06384	-4		4.3192	-8		6.3192	0		8.3192	4		10.3192	4		12.3192	-36
0.06388	8		2.06388	-4		4.3194	0		6.3194	0		8.3194	4		10.3194	4		12.3194	-36
0.06392	12		2.06392	-4		4.3196	-8		6.3196	4		8.3196	8		10.3196	4		12.3196	-36
0.06396	8		2.06396	-4		4.3198	-8		6.3198	0		8.3198	4		10.3198	4		12.3198	-32
0.064	4		2.064	-4		4.32	-8		6.32	0		8.32	8		10.32	8		12.32	-28
0.06404	8		2.06404	-4		4.3202	0		6.3202	-4		8.3202	4		10.3202	8		12.3202	-32
0.06408	8		2.06408	-4		4.3204	0		6.3204	0		8.3204	4		10.3204	4		12.3204	-28
0.06412	8		2.06412	-4		4.3206	0		6.3206	0		8.3206	4		10.3206	4		12.3206	-28
0.06416	8		2.06416	-4		4.3208	0		6.3208	0		8.3208	4		10.3208	4		12.3208	-28
0.0642	4		2.0642	-4		4.321	0		6.321	-4		8.321	4		10.321	4		12.321	-28
0.06424	8		2.06424	-8		4.3212	0		6.3212	-8		8.3212	8		10.3212	4		12.3212	-24
0.06428	4		2.06428	-4		4.3214	0		6.3214	-4		8.3214	4		10.3214	8		12.3214	-24
0.06432	8		2.06432	-4		4.3216	8		6.3216	-4		8.3216	4		10.3216	4		12.3216	-24
0.06436	8		2.06436	0		4.3218	0		6.3218	-8		8.3218	4		10.3218	4		12.3218	-24
0.0644	4		2.0644	-4		4.322	0		6.322	-4		8.322	4		10.322	8		12.322	-20
0.06444	8		2.06444	0		4.3222	-8		6.3222	-8		8.3222	4		10.3222	4		12.3222	-20
0.06448	4		2.06448	-8		4.3224	8		6.3224	-4		8.3224	4		10.3224	4		12.3224	-16
0.06452	4		2.06452	-4		4.3226	0		6.3226	-8		8.3226	4		10.3226	4		12.3226	-16
0.06456	4		2.06456	-8		4.3228	0		6.3228	-4		8.3228	8		10.3228	4		12.3228	-16
0.0646	4		2.0646	-8		4.323	0		6.323	-8		8.323	4		10.323	8		12.323	-20
0.06464	4		2.06464	-4		4.3232	0		6.3232	-8		8.3232	4		10.3232	4		12.3232	-16
0.06468	4		2.06468	-4		4.3234	-8		6.3234	-8		8.3234	4		10.3234	4		12.3234	-12
0.06472	4		2.06472	-4		4.3236	-8		6.3236	-8		8.3236	8		10.3236	4		12.3236	-12
0.06476	4		2.06476	-8		4.3238	-8		6.3238	-8		8.3238	4		10.3238	4		12.3238	-12
0.0648	0		2.0648	0		4.324	0		6.324	-4		8.324	4		10.324	4		12.324	-12
0.06484	4		2.06484	-4		4.3242	0		6.3242	-4		8.3242	8		10.3242	4		12.3242	-12
0.06488	4		2.06488	0		4.3244	0		6.3244	-8		8.3244	4		10.3244	4		12.3244	-8
0.06492	4		2.06492	-8		4.3246	-8		6.3246	-4		8.3246	8		10.3246	4		12.3246	-8
0.06496	4		2.06496	-4		4.3248	0		6.3248	-4		8.3248	4		10.3248	4		12.3248	-12
0.065	4		2.065	-4		4.325	0		6.325	-8		8.325	4		10.325	4		12.325	-8
0.06504	0		2.06504	-4		4.3252	0		6.3252	-4		8.3252	4		10.3252	4		12.3252	-8
0.06508	0		2.06508	-4		4.3254	0		6.3254	-4		8.3254	4		10.3254	4		12.3254	-12
0.06512	4		2.06512	-4		4.3256	0		6.3256	-4		8.3256	4		10.3256	4		12.3256	-8
0.06516	4		2.06516	-4		4.3258	0		6.3258	-4		8.3258	4		10.3258	4		12.3258	-12
0.0652	0		2.0652	-4		4.326	-8		6.326	-4		8.326	8		10.326	8		12.326	-8
0.06524	0		2.06524	-8		4.3262	-8		6.3262	0		8.3262	8		10.3262	8		12.3262	-8
0.06528	0		2.06528	-4		4.3264	0		6.3264	-4		8.3264	4		10.3264	4		12.3264	-8
0.06532	0		2.06532	-4		4.3266	0		6.3266	0		8.3266	4		10.3266	4		12.3266	-8
0.06536	0		2.06536	-4		4.3268	0		6.3268	0		8.3268	4		10.3268	4		12.3268	-8
0.0654	0		2.0654	-4		4.327	0		6.327	0		8.327	4		10.327	4		12.327	-4
0.06544	0		2.06544	-4		4.3272	0		6.3272	0		8.3272	4		10.3272	4		12.3272	-8
0.06548	0		2.06548	-4		4.3274	0		6.3274	4		8.3274	4		10.3274	4		12.3274	-8
0.06552	-4		2.06552	0		4.3276	8		6.3276	4		8.3276	4		10.3276	4		12.3276	-8
0.06556	0		2.06556	-4		4.3278	0		6.3278	0		8.3278	4		10.3278	4		12.3278	-4
0.0656	-4		2.0656	-4		4.328	-8		6.328	4		8.328	4		10.328	4		12.328	-8
0.06564	-4		2.06564	-4		4.3282	0		6.3282	4		8.3282	4		10.3282	4		12.3282	-8
0.06568	-4		2.06568	-4		4.3284	0		6.3284	4		8.3284	4		10.3284	4		12.3284	-8
0.06572	-4		2.06572	-4		4.3286	0		6.3286	4		8.3286	4		10.3286	4		12.3286	-4
0.06576	-4		2.06576	-4		4.3288	8		6.3288	4		8.3288	4		10.3288	4		12.3288	-4
0.0658	-4		2.0658	-8		4.329	0		6.329	4		8.329	4		10.329	4		12.329	-4
0.06584	-4		2.06584	-4		4.3292	-8		6.3292	4		8.3292	4		10.3292	4		12.3292	-4
0.06588	-4		2.06588	-4		4.3294	0		6.3294	4		8.3294	4		10.3294	4		12.3294	-8
0.06592	-8		2.06592	-8		4.3296	0		6.3296	4		8.3296	4		10.3296	4		12.3296	-4
0.06596	-4		2.06596	-4		4.3298	-8		6.3298	4		8.3298	4		10.3298	4		12.3298	-4
0.066	-4		2.066	-4		4.33	0		6.33	4		8.33	4		10.33	4		12.33	-4
0.06604	-4		2.06604	-4		4.3302	-8		6.3302	4		8.3302	4		10.3302	4		12.3302	-4
0.06608	-4		2.06608	-8		4.3304	0		6.3304	4		8.3304	4		10.3304	4		12.3304	0
0.06612	-8		2.06612	-4		4.3306	0		6.3306	4		8.3306	4		10.3306	4		12.3306	-4
0.06616	-4		2.06616	-4		4.3308	0		6.3308	4		8.3308	4		10.3308	4		12.3308	-4
0.0662	-4		2.0662	-4		4.331	0		6.331	4		8.331	4		10.331	4		12.331	0
0.06624	-8		2.06624	-4		4.3312	0		6.3312	4		8.3312	4		10.3312	8		12.3312	-4
0.06628	-8		2.06628	-4		4.3314	0		6.3314	4		8.3314	4		10.3314	4		12.3314	0
0.06632	-4		2.06632	-4		4.3316	-8		6.3316	4		8.3316	4		10.3316	4		12.3316	0
0.06636	-8		2.06636	-4		4.3318	0		6.3318	4		8.3318	4		10.3318	8		12.3318	-4
0.0664	-8		2.0664	0		4.332	0		6.332	4		8.332	4		10.332	4		12.332	0
0.06644	-4		2.06644	-4		4.3322	-8		6.3322	4		8.3322	4		10.3322	4		12.3322	4
0.06648	-8		2.06648	-8		4.3324	-8		6.3324	4		8.3324	4		10.3324	4		12.3324	0
0.06652	-8		2.06652	-8		4.3326	0		6.3326	4		8.3326	8		10.3326	4		12.3326	0
0.06656	-8		2.06656	-4		4.3328	-8		6.3328	8		8.3328	4		10.3328	4		12.3328	4
0.0666	-8		2.0666	0		4.333	0		6.333	8		8.333	4		10.333	4		12.333	0
0.06664	-8		2.06664	-4		4.3332	0		6.3332	4		8.3332	4		10.3332	4		12.3332	0
0.06668	-12		2.06668	-8		4.3334	0		6.3334	4		8.3334	4		10.3334	4		12.3334	0
0.06672	-8		2.06672	-4		4.3336	0		6.3336	4		8.3336	8		10.3336	4		12.3336	4
0.06676	-8		2.06676	-4		4.3338	8		6.3338	4		8.3338	4		10.3338	4		12.3338	4
0.0668	-8		2.0668	0		4.334	0		6.334	4		8.334	4		10.334	4		12.334	0
0.06684	-8		2.06684	-8		4.3342	0		6.3342	4		8.3342	4		10.3342	8		12.3342	4
0.06688	-8		2.06688	-4		4.3344	0		6.3344	4		8.3344	4		10.3344	4		12.3344	0
0.06692	-12		2.06692	-8		4.3346	0		6.3346	4		8.3346	4		10.3346	4		12.3346	0
0.06696	-8		2.06696	-4		4.3348	-8		6.3348	4		8.3348	8		10.3348	4		12.3348	4
0.067	-12		2.067	0		4.335	0		6.335	4		8.335	4		10.335	4		12.335	0
0.06704	-12		2.06704	-8		4.3352	-8		6.3352	8		8.3352	4		10.3352	4		12.3352	0
0.06708	-8		2.06708	-8		4.3354	-8		6.3354	4		8.3354	4		10.3354	4		12.3354	4
0.06712	-8		2.06712	-4		4.3356	-8		6.3356	8		8.3356	4		10.3356	4		12.3356	4
0.06716	-8		2.06716	-4		4.3358	0		6.3358	4		8.3358	4		10.3358	4		12.3358	0
0.0672	-12		2.0672	-4		4.336	-8		6.336	4		8.336	8		10.336	4		12.336	4
0.06724	-12		2.06724	-8		4.3362	0		6.3362	4		8.3362	4		10.3362	4		12.3362	4
0.06728	-12		2.06728	-4		4.3364	0		6.3364	4		8.3364	4		10.3364	4		12.3364	4
0.06732	-12		2.06732	-4		4.3366	-8		6.3366	4		8.3366	8		10.3366	0		12.3366	4
0.06736	-8		2.06736	0		4.3368	0		6.3368	4		8.3368	4		10.3368	4		12.3368	4
0.0674	-12		2.0674	-4		4.337	0		6.337	4		8.337	4		10.337	4		12.337	4
0.06744	-12		2.06744	0		4.3372	-8		6.3372	4		8.3372	4		10.3372	4		12.3372	0
0.06748	-12		2.06748	-4		4.3374	0		6.3374	4		8.3374	4		10.3374	4		12.3374	4
0.06752	-12		2.06752	-4		4.3376	0		6.3376	4		8.3376	4		10.3376	4		12.3376	4
0.06756	-12		2.06756	-4		4.3378	0		6.3378	4		8.3378	4		10.3378	4		12.3378	4
0.0676	-12		2.0676	-4		4.338	0		6.338	4		8.338	4		10.338	4		12.338	4
0.06764	-16		2.06764	-4		4.3382	-8		6.3382	4		8.3382	4		10.3382	4		12.3382	4
0.06768	-12		2.06768	0		4.3384	-8		6.3384	4		8.3384	4		10.3384	4		12.3384	4
0.06772	-12		2.06772	-4		4.3386	0		6.3386	4		8.3386	4		10.3386	4		12.3386	4
0.06776	-12		2.06776	-8		4.3388	0		6.3388	4		8.3388	4		10.3388	4		12.3388	4
0.0678	-12		2.0678	-4		4.339	8		6.339	4		8.339	4		10.339	4		12.339	4
0.06784	-16		2.06784	-8		4.3392	0		6.3392	4		8.3392	8		10.3392	4		12.3392	4
0.06788	-12		2.06788	-4		4.3394	0		6.3394	4		8.3394	4		10.3394	4		12.3394	0
0.06792	-16		2.06792	-8		4.3396	0		6.3396	4		8.3396	4		10.3396	4		12.3396	4
0.06796	-16		2.06796	-4		4.3398	-8		6.3398	4		8.3398	8		10.3398	4		12.3398	4
0.068	-16		2.068	-4		4.34	0		6.34	4		8.34	4		10.34	4		12.34	0
0.06804	-16		2.06804	-4		4.3402	-8		6.3402	4		8.3402	4		10.3402	4		12.3402	4
0.06808	-16		2.06808	-4		4.3404	0		6.3404	4		8.3404	4		10.3404	4		12.3404	4
0.06812	-16		2.06812	-4		4.3406	-8		6.3406	4		8.3406	4		10.3406	4		12.3406	4
0.06816	-16		2.06816	-4		4.3408	0		6.3408	4		8.3408	8		10.3408	4		12.3408	4
0.0682	-20		2.0682	0		4.341	0		6.341	4		8.341	4		10.341	4		12.341	4
0.06824	-16		2.06824	-8		4.3412	-8		6.3412	4		8.3412	8		10.3412	4		12.3412	4
0.06828	-16		2.06828	-4		4.3414	-8		6.3414	4		8.3414	4		10.3414	4		12.3414	4
0.06832	-16		2.06832	-8		4.3416	0		6.3416	8		8.3416	4		10.3416	4		12.3416	4
0.06836	-16		2.06836	-4		4.3418	0		6.3418	4		8.3418	4		10.3418	8		12.3418	4
0.0684	-16		2.0684	0		4.342	0		6.342	4		8.342	4		10.342	4		12.342	4
0.06844	-12		2.06844	-4		4.3422	0		6.3422	4		8.3422	4		10.3422	4		12.3422	4
0.06848	-20		2.06848	-8		4.3424	0		6.3424	4		8.3424	4		10.3424	4		12.3424	4
0.06852	-16		2.06852	-4		4.3426	0		6.3426	4		8.3426	4		10.3426	4		12.3426	4
0.06856	-16		2.06856	-8		4.3428	8		6.3428	4		8.3428	4		10.3428	4		12.3428	4
0.0686	-16		2.0686	-4		4.343	0		6.343	4		8.343	4		10.343	4		12.343	4
0.06864	-16		2.06864	-4		4.3432	0		6.3432	4		8.3432	4		10.3432	4		12.3432	4
0.06868	-16		2.06868	-4		4.3434	0		6.3434	4		8.3434	4		10.3434	4		12.3434	4
0.06872	-16		2.06872	-4		4.3436	-8		6.3436	4		8.3436	4		10.3436	4		12.3436	4
0.06876	-20		2.06876	-4		4.3438	8		6.3438	4		8.3438	4		10.3438	4		12.3438	4
0.0688	-16		2.0688	-4		4.344	0		6.344	4		8.344	4		10.344	4		12.344	4
0.06884	-20		2.06884	-4		4.3442	-8		6.3442	4		8.3442	4		10.3442	4		12.3442	4
0.06888	-20		2.06888	-4		4.3444	0		6.3444	4		8.3444	4		10.3444	4		12.3444	4
0.06892	-20		2.06892	-8		4.3446	-8		6.3446	4		8.3446	4		10.3446	4		12.3446	4
0.06896	-20		2.06896	-4		4.3448	0		6.3448	4		8.3448	4		10.3448	4		12.3448	4
0.069	-20		2.069	-4		4.345	0		6.345	4		8.345	4		10.345	4		12.345	4
0.06904	-20		2.06904	-8		4.3452	8		6.3452	4		8.3452	8		10.3452	4		12.3452	8
0.06908	-20		2.06908	-4		4.3454	-8		6.3454	4		8.3454	4		10.3454	4		12.3454	0
0.06912	-20		2.06912	-4		4.3456	0		6.3456	4		8.3456	4		10.3456	8		12.3456	0
0.06916	-20		2.06916	0		4.3458	8		6.3458	4		8.3458	4		10.3458	4		12.3458	4
0.0692	-24		2.0692	-4		4.346	0		6.346	4		8.346	4		10.346	4		12.346	4
0.06924	-24		2.06924	-4		4.3462	-8		6.3462	4		8.3462	8		10.3462	4		12.3462	4
0.06928	-20		2.06928	-8		4.3464	0		6.3464	4		8.3464	4		10.3464	4		12.3464	4
0.06932	-24		2.06932	-4		4.3466	0		6.3466	4		8.3466	4		10.3466	4		12.3466	4
0.06936	-24		2.06936	-8		4.3468	-8		6.3468	4		8.3468	8		10.3468	4		12.3468	4
0.0694	-24		2.0694	-4		4.347	0		6.347	4		8.347	4		10.347	4		12.347	4
0.06944	-24		2.06944	-4		4.3472	-8		6.3472	4		8.3472	4		10.3472	4		12.3472	4
0.06948	-24		2.06948	-4		4.3474	0		6.3474	8		8.3474	4		10.3474	4		12.3474	4
0.06952	-20		2.06952	-4		4.3476	0		6.3476	4		8.3476	4		10.3476	4		12.3476	4
0.06956	-24		2.06956	-4		4.3478	0		6.3478	4		8.3478	8		10.3478	4		12.3478	4
0.0696	-28		2.0696	0		4.348	-8		6.348	8		8.348	4		10.348	4		12.348	4
0.06964	-24		2.06964	-4		4.3482	0		6.3482	8		8.3482	4		10.3482	4		12.3482	-4
0.06968	-24		2.06968	-8		4.3484	0		6.3484	4		8.3484	4		10.3484	4		12.3484	-4
0.06972	-28		2.06972	-4		4.3486	-8		6.3486	4		8.3486	4		10.3486	4		12.3486	0
0.06976	-28		2.06976	-4		4.3488	0		6.3488	4		8.3488	4		10.3488	4		12.3488	0
0.0698	-24		2.0698	0		4.349	0		6.349	4		8.349	4		10.349	4		12.349	0
0.06984	-24		2.06984	-4		4.3492	0		6.3492	4		8.3492	8		10.3492	4		12.3492	0
0.06988	-24		2.06988	-4		4.3494	0		6.3494	4		8.3494	8		10.3494	4		12.3494	4
0.06992	-24		2.06992	-4		4.3496	0		6.3496	8		8.3496	4		10.3496	4		12.3496	4
0.06996	-28		2.06996	-4		4.3498	-8		6.3498	4		8.3498	4		10.3498	4		12.3498	0
0.07	-28		2.07	-4		4.35	0		6.35	4		8.35	4		10.35	4		12.35	0
0.07004	-28		2.07004	-8		4.3502	0		6.3502	4		8.3502	8		10.3502	4		12.3502	4
0.07008	-28		2.07008	-4		4.3504	0		6.3504	4		8.3504	8		10.3504	4		12.3504	0
0.07012	-24		2.07012	0		4.3506	-8		6.3506	4		8.3506	4		10.3506	4		12.3506	4
0.07016	-28		2.07016	-4		4.3508	-8		6.3508	8		8.3508	4		10.3508	4		12.3508	4
0.0702	-24		2.0702	0		4.351	-8		6.351	4		8.351	4		10.351	4		12.351	4
0.07024	-28		2.07024	-4		4.3512	0		6.3512	4		8.3512	4		10.3512	4		12.3512	4
0.07028	-28		2.07028	-4		4.3514	8		6.3514	4		8.3514	4		10.3514	4		12.3514	4
0.07032	-28		2.07032	-4		4.3516	8		6.3516	4		8.3516	4		10.3516	4		12.3516	0
0.07036	-28		2.07036	-4		4.3518	0		6.3518	4		8.3518	4		10.3518	4		12.3518	4
0.0704	-32		2.0704	-4		4.352	8		6.352	4		8.352	4		10.352	4		12.352	4
0.07044	-28		2.07044	-4		4.3522	0		6.3522	4		8.3522	4		10.3522	4		12.3522	4
0.07048	-28		2.07048	-4		4.3524	-8		6.3524	4		8.3524	4		10.3524	4		12.3524	4
0.07052	-28		2.07052	0		4.3526	0		6.3526	4		8.3526	4		10.3526	4		12.3526	0
0.07056	-28		2.07056	-4		4.3528	0		6.3528	4		8.3528	4		10.3528	4		12.3528	4
0.0706	-28		2.0706	-4		4.353	-8		6.353	4		8.353	4		10.353	4		12.353	0
0.07064	-28		2.07064	-8		4.3532	0		6.3532	4		8.3532	4		10.3532	4		12.3532	4
0.07068	-28		2.07068	-4		4.3534	-8		6.3534	4		8.3534	4		10.3534	4		12.3534	4
0.07072	-32		2.07072	-4		4.3536	0		6.3536	4		8.3536	4		10.3536	4		12.3536	4
0.07076	-32		2.07076	-4		4.3538	0		6.3538	4		8.3538	4		10.3538	4		12.3538	4
0.0708	-36		2.0708	-4		4.354	-8		6.354	4		8.354	4		10.354	4		12.354	4
0.07084	-32		2.07084	-4		4.3542	0		6.3542	4		8.3542	4		10.3542	4		12.3542	4
0.07088	-36		2.07088	0		4.3544	0		6.3544	4		8.3544	4		10.3544	4		12.3544	4
0.07092	-32		2.07092	-8		4.3546	0		6.3546	4		8.3546	4		10.3546	4		12.3546	0
0.07096	-32		2.07096	0		4.3548	0		6.3548	8		8.3548	4		10.3548	4		12.3548	4
0.071	-28		2.071	-4		4.355	0		6.355	4		8.355	4		10.355	4		12.355	4
0.07104	-36		2.07104	-4		4.3552	0		6.3552	4		8.3552	4		10.3552	4		12.3552	4
0.07108	-36		2.07108	0		4.3554	-8		6.3554	8		8.3554	4		10.3554	4		12.3554	4
0.07112	-36		2.07112	-8		4.3556	-8		6.3556	4		8.3556	4		10.3556	4		12.3556	4
0.07116	-36		2.07116	-8		4.3558	0		6.3558	4		8.3558	4		10.3558	4		12.3558	4
0.0712	-36		2.0712	-4		4.356	0		6.356	4		8.356	4		10.356	4		12.356	4
0.07124	-36		2.07124	-4		4.3562	8		6.3562	4		8.3562	8		10.3562	4		12.3562	4
0.07128	-32		2.07128	-4		4.3564	0		6.3564	4		8.3564	4		10.3564	4		12.3564	4
0.07132	-36		2.07132	-4		4.3566	0		6.3566	4		8.3566	4		10.3566	4		12.3566	4
0.07136	-36		2.07136	-4		4.3568	0		6.3568	4		8.3568	4		10.3568	4		12.3568	4
0.0714	-36		2.0714	-4		4.357	0		6.357	4		8.357	4		10.357	4		12.357	4
0.07144	-36		2.07144	0		4.3572	0		6.3572	4		8.3572	4		10.3572	4		12.3572	4
0.07148	-36		2.07148	-4		4.3574	0		6.3574	4		8.3574	4		10.3574	4		12.3574	4
0.07152	-40		2.07152	-4		4.3576	0		6.3576	4		8.3576	4		10.3576	8		12.3576	4
0.07156	-36		2.07156	0		4.3578	0		6.3578	8		8.3578	4		10.3578	4		12.3578	8
0.0716	-36		2.0716	-4		4.358	0		6.358	4		8.358	8		10.358	4		12.358	4
0.07164	-40		2.07164	-4		4.3582	0		6.3582	4		8.3582	4		10.3582	4		12.3582	4
0.07168	-40		2.07168	-4		4.3584	0		6.3584	8		8.3584	4		10.3584	4		12.3584	4
0.07172	-40		2.07172	-4		4.3586	0		6.3586	4		8.3586	4		10.3586	4		12.3586	8
0.07176	-40		2.07176	-4		4.3588	0		6.3588	4		8.3588	8		10.3588	4		12.3588	4
0.0718	-36		2.0718	-4		4.359	-8		6.359	4		8.359	4		10.359	4		12.359	4
0.07184	-40		2.07184	0		4.3592	-8		6.3592	4		8.3592	4		10.3592	4		12.3592	4
0.07188	-40		2.07188	-4		4.3594	0		6.3594	4		8.3594	4		10.3594	4		12.3594	4
0.07192	-40		2.07192	0		4.3596	0		6.3596	4		8.3596	4		10.3596	4		12.3596	4
0.07196	-40		2.07196	-4		4.3598	0		6.3598	4		8.3598	4		10.3598	4		12.3598	4
0.072	-40		2.072	0		4.36	0		6.36	4		8.36	4		10.36	4		12.36	4
0.07204	-40		2.07204	-4		4.3602	-8		6.3602	4		8.3602	4		10.3602	4		12.3602	4
0.07208	-40		2.07208	0		4.3604	0		6.3604	4		8.3604	4		10.3604	4		12.3604	4
0.07212	-40		2.07212	0		4.3606	-8		6.3606	4		8.3606	8		10.3606	4		12.3606	4
0.07216	-40		2.07216	-4		4.3608	0		6.3608	4		8.3608	8		10.3608	4		12.3608	4
0.0722	-40		2.0722	0		4.361	-8		6.361	4		8.361	4		10.361	4		12.361	4
0.07224	-40		2.07224	0		4.3612	8		6.3612	4		8.3612	8		10.3612	4		12.3612	4
0.07228	-40		2.07228	-4		4.3614	0		6.3614	4		8.3614	4		10.3614	4		12.3614	4
0.07232	-44		2.07232	-8		4.3616	0		6.3616	8		8.3616	8		10.3616	4		12.3616	4
0.07236	-40		2.07236	-4		4.3618	-8		6.3618	4		8.3618	4		10.3618	4		12.3618	4
0.0724	-44		2.0724	0		4.362	0		6.362	4		8.362	4		10.362	4		12.362	4
0.07244	-40		2.07244	0		4.3622	-8		6.3622	4		8.3622	4		10.3622	4		12.3622	4
0.07248	-44		2.07248	0		4.3624	-8		6.3624	4		8.3624	4		10.3624	4		12.3624	4
0.07252	-44		2.07252	-4		4.3626	0		6.3626	4		8.3626	4		10.3626	4		12.3626	4
0.07256	-44		2.07256	-4		4.3628	-8		6.3628	4		8.3628	4		10.3628	4		12.3628	4
0.0726	-40		2.0726	-4		4.363	0		6.363	4		8.363	4		10.363	4		12.363	4
0.07264	-44		2.07264	-4		4.3632	0		6.3632	4		8.3632	4		10.3632	4		12.3632	4
0.07268	-44		2.07268	-4		4.3634	-8		6.3634	4		8.3634	4		10.3634	4		12.3634	4
0.07272	-44		2.07272	-4		4.3636	0		6.3636	4		8.3636	4		10.3636	4		12.3636	4
0.07276	-44		2.07276	0		4.3638	-8		6.3638	4		8.3638	4		10.3638	8		12.3638	4
0.0728	-44		2.0728	-4		4.364	0		6.364	4		8.364	4		10.364	4		12.364	8
0.07284	-44		2.07284	-4		4.3642	0		6.3642	4		8.3642	4		10.3642	4		12.3642	4
0.07288	-44		2.07288	-4		4.3644	-8		6.3644	4		8.3644	8		10.3644	4		12.3644	4
0.07292	-44		2.07292	0		4.3646	-8		6.3646	4		8.3646	4		10.3646	4		12.3646	4
0.07296	-48		2.07296	0		4.3648	0		6.3648	4		8.3648	4		10.3648	4		12.3648	4
0.073	-44		2.073	-4		4.365	0		6.365	4		8.365	8		10.365	4		12.365	4
0.07304	-48		2.07304	0		4.3652	-8		6.3652	4		8.3652	4		10.3652	4		12.3652	4
0.07308	-44		2.07308	0		4.3654	-8		6.3654	8		8.3654	8		10.3654	4		12.3654	4
0.07312	-48		2.07312	-4		4.3656	0		6.3656	4		8.3656	4		10.3656	4		12.3656	4
0.07316	-44		2.07316	0		4.3658	0		6.3658	4		8.3658	4		10.3658	4		12.3658	4
0.0732	-44		2.0732	0		4.366	0		6.366	4		8.366	4		10.366	4		12.366	4
0.07324	-48		2.07324	0		4.3662	8		6.3662	8		8.3662	4		10.3662	4		12.3662	4
0.07328	-48		2.07328	-4		4.3664	8		6.3664	4		8.3664	4		10.3664	4		12.3664	4
0.07332	-48		2.07332	-4		4.3666	-8		6.3666	4		8.3666	4		10.3666	4		12.3666	8
0.07336	-48		2.07336	0		4.3668	0		6.3668	4		8.3668	4		10.3668	4		12.3668	4
0.0734	-48		2.0734	0		4.367	8		6.367	4		8.367	4		10.367	4		12.367	4
0.07344	-48		2.07344	0		4.3672	0		6.3672	4		8.3672	4		10.3672	4		12.3672	4
0.07348	-48		2.07348	0		4.3674	0		6.3674	4		8.3674	4		10.3674	4		12.3674	4
0.07352	-48		2.07352	-4		4.3676	0		6.3676	4		8.3676	4		10.3676	8		12.3676	4
0.07356	-48		2.07356	-4		4.3678	0		6.3678	4		8.3678	4		10.3678	4		12.3678	4
0.0736	-44		2.0736	-4		4.368	0		6.368	4		8.368	4		10.368	4		12.368	4
0.07364	-48		2.07364	-4		4.3682	0		6.3682	4		8.3682	8		10.3682	4		12.3682	4
0.07368	-48		2.07368	0		4.3684	0		6.3684	4		8.3684	4		10.3684	4		12.3684	4
0.07372	-48		2.07372	-4		4.3686	0		6.3686	4		8.3686	4		10.3686	4		12.3686	4
0.07376	-48		2.07376	0		4.3688	0		6.3688	4		8.3688	4		10.3688	4		12.3688	4
0.0738	-52		2.0738	0		4.369	0		6.369	4		8.369	4		10.369	4		12.369	4
0.07384	-48		2.07384	-4		4.3692	0		6.3692	4		8.3692	4		10.3692	4		12.3692	4
0.07388	-48		2.07388	0		4.3694	0		6.3694	4		8.3694	4		10.3694	4		12.3694	4
0.07392	-48		2.07392	0		4.3696	0		6.3696	8		8.3696	4		10.3696	4		12.3696	4
0.07396	-48		2.07396	-4		4.3698	8		6.3698	4		8.3698	4		10.3698	4		12.3698	4
0.074	-48		2.074	-4		4.37	-8		6.37	4		8.37	4		10.37	4		12.37	4
0.07404	-48		2.07404	-4		4.3702	8		6.3702	4		8.3702	4		10.3702	4		12.3702	4
0.07408	-52		2.07408	0		4.3704	0		6.3704	4		8.3704	4		10.3704	8		12.3704	4
0.07412	-48		2.07412	0		4.3706	0		6.3706	4		8.3706	4		10.3706	4		12.3706	4
0.07416	-48		2.07416	0		4.3708	0		6.3708	4		8.3708	4		10.3708	4		12.3708	4
0.0742	-52		2.0742	-4		4.371	-8		6.371	4		8.371	4		10.371	4		12.371	4
0.07424	-52		2.07424	0		4.3712	0		6.3712	4		8.3712	4		10.3712	4		12.3712	4
0.07428	-48		2.07428	0		4.3714	-8		6.3714	4		8.3714	4		10.3714	4		12.3714	4
0.07432	-48		2.07432	0		4.3716	-8		6.3716	4		8.3716	4		10.3716	4		12.3716	4
0.07436	-52		2.07436	0		4.3718	-8		6.3718	8		8.3718	4		10.3718	4		12.3718	4
0.0744	-48		2.0744	-4		4.372	8		6.372	4		8.372	4		10.372	4		12.372	4
0.07444	-52		2.07444	-4		4.3722	0		6.3722	4		8.3722	4		10.3722	4		12.3722	8
0.07448	-48		2.07448	-4		4.3724	8		6.3724	4		8.3724	4		10.3724	4		12.3724	4
0.07452	-48		2.07452	0		4.3726	0		6.3726	4		8.3726	4		10.3726	4		12.3726	0
0.07456	-48		2.07456	-4		4.3728	0		6.3728	4		8.3728	8		10.3728	4		12.3728	4
0.0746	-48		2.0746	0		4.373	0		6.373	4		8.373	4		10.373	4		12.373	4
0.07464	-48		2.07464	0		4.3732	0		6.3732	4		8.3732	4		10.3732	4		12.3732	4
0.07468	-48		2.07468	0		4.3734	0		6.3734	8		8.3734	8		10.3734	4		12.3734	4
0.07472	-48		2.07472	-4		4.3736	0		6.3736	4		8.3736	4		10.3736	4		12.3736	4
0.07476	-48		2.07476	0		4.3738	0		6.3738	8		8.3738	4		10.3738	4		12.3738	4
0.0748	-48		2.0748	0		4.374	0		6.374	4		8.374	4		10.374	4		12.374	4
0.07484	-48		2.07484	-4		4.3742	-8		6.3742	4		8.3742	4		10.3742	4		12.3742	4
0.07488	-48		2.07488	-4		4.3744	0		6.3744	4		8.3744	4		10.3744	8		12.3744	4
0.07492	-48		2.07492	0		4.3746	8		6.3746	4		8.3746	4		10.3746	4		12.3746	8
0.07496	-48		2.07496	-4		4.3748	8		6.3748	4		8.3748	8		10.3748	4		12.3748	4
0.075	-48		2.075	0		4.375	0		6.375	4		8.375	4		10.375	4		12.375	4
0.07504	-48		2.07504	-4		4.3752	0		6.3752	4		8.3752	4		10.3752	4		12.3752	4
0.07508	-52		2.07508	-4		4.3754	0		6.3754	4		8.3754	4		10.3754	4		12.3754	4
0.07512	-48		2.07512	0		4.3756	0		6.3756	4		8.3756	4		10.3756	4		12.3756	4
0.07516	-44		2.07516	-4		4.3758	0		6.3758	4		8.3758	4		10.3758	4		12.3758	4
0.0752	-44		2.0752	0		4.376	-8		6.376	4		8.376	4		10.376	8		12.376	4
0.07524	-44		2.07524	4		4.3762	0		6.3762	8		8.3762	4		10.3762	4		12.3762	4
0.07528	-48		2.07528	0		4.3764	-8		6.3764	4		8.3764	4		10.3764	4		12.3764	4
0.07532	-44		2.07532	-4		4.3766	0		6.3766	4		8.3766	4		10.3766	4		12.3766	4
0.07536	-44		2.07536	-4		4.3768	0		6.3768	4		8.3768	4		10.3768	4		12.3768	4
0.0754	-44		2.0754	0		4.377	0		6.377	4		8.377	4		10.377	4		12.377	4
0.07544	-44		2.07544	0		4.3772	0		6.3772	4		8.3772	4		10.3772	4		12.3772	4
0.07548	-48		2.07548	-4		4.3774	8		6.3774	4		8.3774	8		10.3774	4		12.3774	4
0.07552	-48		2.07552	4		4.3776	0		6.3776	4		8.3776	4		10.3776	4		12.3776	4
0.07556	-48		2.07556	-4		4.3778	0		6.3778	4		8.3778	4		10.3778	4		12.3778	4
0.0756	-48		2.0756	-4		4.378	-8		6.378	8		8.378	4		10.378	4		12.378	4
0.07564	-48		2.07564	0		4.3782	0		6.3782	8		8.3782	4		10.3782	4		12.3782	4
0.07568	-44		2.07568	-4		4.3784	0		6.3784	4		8.3784	4		10.3784	4		12.3784	4
0.07572	-48		2.07572	-4		4.3786	0		6.3786	4		8.3786	8		10.3786	4		12.3786	4
0.07576	-44		2.07576	0		4.3788	0		6.3788	4		8.3788	4		10.3788	4		12.3788	4
0.0758	-40		2.0758	4		4.379	0		6.379	4		8.379	4		10.379	4		12.379	4
0.07584	-48		2.07584	0		4.3792	-8		6.3792	4		8.3792	4		10.3792	4		12.3792	4
0.07588	-44		2.07588	0		4.3794	0		6.3794	4		8.3794	4		10.3794	4		12.3794	4
0.07592	-44		2.07592	-4		4.3796	0		6.3796	4		8.3796	4		10.3796	4		12.3796	4
0.07596	-48		2.07596	-4		4.3798	-8		6.3798	4		8.3798	8		10.3798	4		12.3798	4
0.076	-44		2.076	0		4.38	-8		6.38	8		8.38	8		10.38	4		12.38	4
0.07604	-44		2.07604	0		4.3802	-8		6.3802	4		8.3802	8		10.3802	4		12.3802	4
0.07608	-44		2.07608	-4		4.3804	-8		6.3804	8		8.3804	4		10.3804	4		12.3804	4
0.07612	-48		2.07612	-4		4.3806	0		6.3806	4		8.3806	4		10.3806	4		12.3806	0
0.07616	-44		2.07616	0		4.3808	0		6.3808	4		8.3808	8		10.3808	4		12.3808	4
0.0762	-44		2.0762	-4		4.381	0		6.381	4		8.381	4		10.381	4		12.381	4
0.07624	-44		2.07624	-4		4.3812	0		6.3812	8		8.3812	4		10.3812	4		12.3812	4
0.07628	-44		2.07628	-4		4.3814	-8		6.3814	4		8.3814	4		10.3814	8		12.3814	0
0.07632	-48		2.07632	0		4.3816	-8		6.3816	4		8.3816	4		10.3816	4		12.3816	4
0.07636	-44		2.07636	-4		4.3818	-8		6.3818	4		8.3818	4		10.3818	4		12.3818	4
0.0764	-44		2.0764	-4		4.382	0		6.382	4		8.382	8		10.382	4		12.382	4
0.07644	-44		2.07644	0		4.3822	0		6.3822	4		8.3822	8		10.3822	4		12.3822	4
0.07648	-40		2.07648	-4		4.3824	0		6.3824	4		8.3824	4		10.3824	4		12.3824	4
0.07652	-44		2.07652	0		4.3826	0		6.3826	4		8.3826	4		10.3826	4		12.3826	4
0.07656	-44		2.07656	0		4.3828	0		6.3828	8		8.3828	4		10.3828	8		12.3828	0
0.0766	-44		2.0766	0		4.383	-8		6.383	4		8.383	8		10.383	4		12.383	4
0.07664	-44		2.07664	0		4.3832	0		6.3832	4		8.3832	4		10.3832	4		12.3832	4
0.07668	-44		2.07668	0		4.3834	0		6.3834	8		8.3834	4		10.3834	4		12.3834	4
0.07672	-44		2.07672	-4		4.3836	0		6.3836	8		8.3836	4		10.3836	4		12.3836	4
0.07676	-40		2.07676	-4		4.3838	0		6.3838	4		8.3838	4		10.3838	8		12.3838	4
0.0768	-40		2.0768	0		4.384	0		6.384	4		8.384	4		10.384	8		12.384	4
0.07684	-44		2.07684	-4		4.3842	0		6.3842	4		8.3842	4		10.3842	4		12.3842	4
0.07688	-40		2.07688	-4		4.3844	-8		6.3844	4		8.3844	4		10.3844	4		12.3844	4
0.07692	-44		2.07692	0		4.3846	0		6.3846	8		8.3846	4		10.3846	4		12.3846	0
0.07696	-40		2.07696	0		4.3848	-8		6.3848	8		8.3848	4		10.3848	4		12.3848	4
0.077	-40		2.077	-4		4.385	0		6.385	4		8.385	4		10.385	4		12.385	4
0.07704	-40		2.07704	-4		4.3852	0		6.3852	4		8.3852	8		10.3852	4		12.3852	4
0.07708	-40		2.07708	0		4.3854	0		6.3854	4		8.3854	4		10.3854	0		12.3854	4
0.07712	-40		2.07712	-4		4.3856	8		6.3856	4		8.3856	4		10.3856	0		12.3856	4
0.07716	-40		2.07716	0		4.3858	0		6.3858	4		8.3858	4		10.3858	-4		12.3858	4
0.0772	-40		2.0772	0		4.386	0		6.386	8		8.386	8		10.386	0		12.386	4
0.07724	-40		2.07724	0		4.3862	-8		6.3862	4		8.3862	4		10.3862	0		12.3862	4
0.07728	-40		2.07728	0		4.3864	8		6.3864	4		8.3864	8		10.3864	0		12.3864	4
0.07732	-40		2.07732	0		4.3866	-8		6.3866	4		8.3866	4		10.3866	-4		12.3866	4
0.07736	-40		2.07736	0		4.3868	-8		6.3868	4		8.3868	4		10.3868	0		12.3868	4
0.0774	-40		2.0774	0		4.387	-8		6.387	4		8.387	4		10.387	-4		12.387	4
0.07744	-40		2.07744	0		4.3872	-8		6.3872	4		8.3872	4		10.3872	0		12.3872	4
0.07748	-40		2.07748	4		4.3874	0		6.3874	4		8.3874	8		10.3874	0		12.3874	0
0.07752	-36		2.07752	-4		4.3876	-8		6.3876	8		8.3876	4		10.3876	-4		12.3876	4
0.07756	-36		2.07756	-4		4.3878	0		6.3878	4		8.3878	4		10.3878	-4		12.3878	8
0.0776	-36		2.0776	-4		4.388	-8		6.388	4		8.388	4		10.388	0		12.388	4
0.07764	-36		2.07764	0		4.3882	0		6.3882	4		8.3882	4		10.3882	0		12.3882	4
0.07768	-40		2.07768	0		4.3884	0		6.3884	4		8.3884	4		10.3884	4		12.3884	4
0.07772	-36		2.07772	0		4.3886	0		6.3886	8		8.3886	4		10.3886	0		12.3886	4
0.07776	-36		2.07776	0		4.3888	0		6.3888	4		8.3888	4		10.3888	-4		12.3888	4
0.0778	-40		2.0778	0		4.389	0		6.389	4		8.389	4		10.389	0		12.389	4
0.07784	-36		2.07784	0		4.3892	0		6.3892	4		8.3892	4		10.3892	-4		12.3892	4
0.07788	-36		2.07788	0		4.3894	0		6.3894	4		8.3894	8		10.3894	0		12.3894	4
0.07792	-32		2.07792	0		4.3896	0		6.3896	4		8.3896	4		10.3896	0		12.3896	4
0.07796	-36		2.07796	-4		4.3898	-8		6.3898	4		8.3898	4		10.3898	0		12.3898	4
0.078	-32		2.078	-4		4.39	0		6.39	4		8.39	4		10.39	0		12.39	4
0.07804	-36		2.07804	0		4.3902	0		6.3902	4		8.3902	4		10.3902	4		12.3902	4
0.07808	-32		2.07808	-4		4.3904	-8		6.3904	4		8.3904	8		10.3904	4		12.3904	4
0.07812	-36		2.07812	-4		4.3906	-8		6.3906	4		8.3906	4		10.3906	0		12.3906	4
0.07816	-32		2.07816	0		4.3908	0		6.3908	4		8.3908	12		10.3908	4		12.3908	4
0.0782	-36		2.0782	-4		4.391	0		6.391	8		8.391	8		10.391	0		12.391	4
0.07824	-32		2.07824	-4		4.3912	0		6.3912	8		8.3912	8		10.3912	4		12.3912	4
0.07828	-36		2.07828	0		4.3914	0		6.3914	4		8.3914	8		10.3914	4		12.3914	4
0.07832	-32		2.07832	-4		4.3916	0		6.3916	4		8.3916	4		10.3916	4		12.3916	4
0.07836	-28		2.07836	0		4.3918	0		6.3918	4		8.3918	4		10.3918	4		12.3918	4
0.0784	-28		2.0784	0		4.392	0		6.392	4		8.392	0		10.392	4		12.392	4
0.07844	-32		2.07844	-4		4.3922	-8		6.3922	4		8.3922	4		10.3922	4		12.3922	4
0.07848	-28		2.07848	-4		4.3924	0		6.3924	4		8.3924	4		10.3924	4		12.3924	4
0.07852	-28		2.07852	-4		4.3926	-8		6.3926	4		8.3926	4		10.3926	4		12.3926	4
0.07856	-28		2.07856	-4		4.3928	0		6.3928	4		8.3928	4		10.3928	4		12.3928	4
0.0786	-28		2.0786	-4		4.393	-8		6.393	4		8.393	4		10.393	8		12.393	8
0.07864	-28		2.07864	-4		4.3932	0		6.3932	4		8.3932	4		10.3932	8		12.3932	4
0.07868	-28		2.07868	-4		4.3934	0		6.3934	4		8.3934	4		10.3934	4		12.3934	4
0.07872	-28		2.07872	-4		4.3936	0		6.3936	4		8.3936	4		10.3936	4		12.3936	4
0.07876	-28		2.07876	0		4.3938	-8		6.3938	4		8.3938	4		10.3938	8		12.3938	4
0.0788	-28		2.0788	0		4.394	0		6.394	0		8.394	8		10.394	4		12.394	4
0.07884	-24		2.07884	-4		4.3942	0		6.3942	4		8.3942	4		10.3942	4		12.3942	4
0.07888	-28		2.07888	0		4.3944	-8		6.3944	4		8.3944	4		10.3944	4		12.3944	4
0.07892	-28		2.07892	-4		4.3946	0		6.3946	4		8.3946	4		10.3946	8		12.3946	4
0.07896	-24		2.07896	0		4.3948	0		6.3948	4		8.3948	4		10.3948	8		12.3948	4
0.079	-28		2.079	-4		4.395	0		6.395	4		8.395	4		10.395	8		12.395	4
0.07904	-24		2.07904	0		4.3952	-8		6.3952	4		8.3952	4		10.3952	12		12.3952	4
0.07908	-28		2.07908	0		4.3954	0		6.3954	4		8.3954	4		10.3954	240		12.3954	8
0.07912	-24		2.07912	-4		4.3956	-8		6.3956	4		8.3956	4		10.3956	236		12.3956	4
0.07916	-24		2.07916	-4		4.3958	0		6.3958	4		8.3958	4		10.3958	224		12.3958	4
0.0792	-24		2.0792	0		4.396	0		6.396	4		8.396	4		10.396	212		12.396	4
0.07924	-24		2.07924	-4		4.3962	-8		6.3962	4		8.3962	8		10.3962	204		12.3962	0
0.07928	-24		2.07928	0		4.3964	0		6.3964	4		8.3964	4		10.3964	188		12.3964	4
0.07932	-24		2.07932	0		4.3966	-8		6.3966	4		8.3966	4		10.3966	184		12.3966	8
0.07936	-24		2.07936	0		4.3968	0		6.3968	4		8.3968	4		10.3968	176		12.3968	4
0.0794	-24		2.0794	-4		4.397	0		6.397	4		8.397	8		10.397	164		12.397	4
0.07944	-24		2.07944	-4		4.3972	0		6.3972	4		8.3972	4		10.3972	152		12.3972	4
0.07948	-24		2.07948	0		4.3974	0		6.3974	4		8.3974	8		10.3974	148		12.3974	4
0.07952	-20		2.07952	0		4.3976	0		6.3976	4		8.3976	4		10.3976	140		12.3976	4
0.07956	-24		2.07956	-4		4.3978	-8		6.3978	4		8.3978	4		10.3978	132		12.3978	4
0.0796	-24		2.0796	-4		4.398	0		6.398	8		8.398	4		10.398	124		12.398	4
0.07964	-24		2.07964	-8		4.3982	0		6.3982	4		8.3982	4		10.3982	116		12.3982	4
0.07968	-24		2.07968	0		4.3984	0		6.3984	4		8.3984	4		10.3984	108		12.3984	4
0.07972	-24		2.07972	0		4.3986	-8		6.3986	4		8.3986	4		10.3986	104		12.3986	4
0.07976	-24		2.07976	0		4.3988	-8		6.3988	4		8.3988	4		10.3988	96		12.3988	4
0.0798	-24		2.0798	-4		4.399	0		6.399	4		8.399	4		10.399	88		12.399	4
0.07984	-24		2.07984	-4		4.3992	0		6.3992	4		8.3992	8		10.3992	80		12.3992	4
[truncated: 35,553 more rows]

## Sheet: Figure 2-e
Figure 2e
CB			CP,C			CP,D
SBE	Capacitance		SBE	Capacitance		SBE	Capacitance
1	7.8		1	1		1	1.7
2.25	19.1		2.25	2		2.25	2.2
4	27.5		4	3		4	2.5
9	29.1		9	6.2		9	3.2
16	30.1		16	9.8		16	4
25	31.7		25	23.5		25	5.6
180	30.5		180	35		180	5.3

## Sheet: Figure 2-f
Figure 2f
SBE(cm2)=1																								SBE(cm2)=2.25																								SBE(cm2)=4
Sample Number	1		2		3		4		5		6		7		8		9		10		Mean	Sample SD		Sample Number	1		2		3		4		5		6		7		8		9		10		Mean	Sample SD		Sample Number	1
Peak Voltage	256		248		248		252		248		240		236		236		244		244		245.2	6.55		Peak Voltage	304		292		304		292		296		296		300		288		308		300		298	6.32		Peak Voltage	432
PRMS	9.56		10.06		10.09		9.58		9.01		9.62		9.24		9.06		8.68		9.63		9.49	0.48		PRMS	14		16.08		14.16		16.11		13.62		15.95		14.22		15.07		14.13		15.87		14.92	1		PRMS	23.21
	Time	Voltage	Time	Voltage	Time	Voltage	Time	Voltage	Time	Voltage	Time	Voltage	Time	Voltage	Time	Voltage	Time	Voltage	Time	Voltage					Time	Voltage	Time	Voltage	Time	Voltage	Time	Voltage	Time	Voltage	Time	Voltage	Time	Voltage	Time	Voltage	Time	Voltage	Time	Voltage					Time
	-3.88	4	-2.4804	4	-1.0804	4	0.3196	4	1.7196	-36	3.1196	4	4.5194	4	5.9194	4	7.3194	4	8.7194	4					-2.765	0	-1.193	4	0.379	4	1.951	4	3.5228	4	5.0948	4	6.6668	4	8.2386	0	9.8106	0	11.3826	4					-3.515
	-3.8798	4	-2.4802	4	-1.0802	4	0.3198	4	1.7198	-36	3.1198	4	4.5196	4	5.9196	4	7.3196	4	8.7196	4					-2.7648	4	-1.1928	0	0.3792	-4	1.9512	4	3.523	0	5.095	4	6.667	0	8.2388	4	9.8108	0	11.3828	8					-3.5148
	-3.8796	4	-2.48	4	-1.08	8	0.32	4	1.72	-36	3.12	4	4.5198	4	5.9198	4	7.3198	4	8.7198	4					-2.7646	0	-1.1926	0	0.3794	0	1.9514	0	3.5232	4	5.0952	4	6.6672	0	8.239	4	9.811	4	11.383	88					-3.5146
	-3.8794	4	-2.4798	4	-1.0798	4	0.3202	4	1.7202	-36	3.1202	4	4.52	4	5.92	4	7.32	4	8.72	4					-2.7644	0	-1.1924	4	0.3796	4	1.9516	0	3.5234	4	5.0954	4	6.6674	4	8.2392	0	9.8112	0	11.3832	156					-3.5144
	-3.8792	4	-2.4796	4	-1.0796	4	0.3204	4	1.7204	-36	3.1204	4	4.5202	4	5.9202	4	7.3202	4	8.7202	4					-2.7642	0	-1.1922	0	0.3798	0	1.9518	0	3.5236	4	5.0956	4	6.6676	4	8.2394	0	9.8114	4	11.3834	228					-3.5142
	-3.879	4	-2.4794	4	-1.0794	4	0.3206	4	1.7206	-40	3.1206	4	4.5204	4	5.9204	4	7.3204	4	8.7204	4					-2.764	0	-1.192	4	0.38	0	1.952	4	3.5238	4	5.0958	8	6.6678	0	8.2396	0	9.8116	4	11.3836	264					-3.514
	-3.8788	4	-2.4792	4	-1.0792	4	0.3208	4	1.7208	-40	3.1208	4	4.5206	4	5.9206	4	7.3206	4	8.7206	4					-2.7638	4	-1.1918	0	0.3802	0	1.9522	0	3.524	4	5.096	0	6.668	4	8.2398	4	9.8118	4	11.3838	292					-3.5138
	-3.8786	4	-2.479	4	-1.079	0	0.321	4	1.721	-40	3.121	4	4.5208	4	5.9208	4	7.3208	4	8.7208	4					-2.7636	0	-1.1916	4	0.3804	4	1.9524	4	3.5242	4	5.0962	4	6.6682	4	8.24	4	9.812	4	11.384	296					-3.5136
	-3.8784	4	-2.4788	4	-1.0788	4	0.3212	4	1.7212	-40	3.1212	0	4.521	4	5.921	4	7.321	4	8.721	4					-2.7634	4	-1.1914	0	0.3806	4	1.9526	4	3.5244	4	5.0964	4	6.6684	0	8.2402	4	9.8122	4	11.3842	300					-3.5134
	-3.8782	4	-2.4786	4	-1.0786	4	0.3214	4	1.7214	-40	3.1214	0	4.5212	4	5.9212	4	7.3212	4	8.7212	4					-2.7632	4	-1.1912	4	0.3808	4	1.9528	0	3.5246	4	5.0966	0	6.6686	4	8.2404	4	9.8124	0	11.3844	292					-3.5132
	-3.878	4	-2.4784	4	-1.0784	8	0.3216	4	1.7216	-40	3.1216	0	4.5214	4	5.9214	4	7.3214	4	8.7214	0					-2.763	4	-1.191	0	0.381	4	1.953	4	3.5248	4	5.0968	0	6.6688	4	8.2406	4	9.8126	4	11.3846	292					-3.513
	-3.8778	4	-2.4782	0	-1.0782	4	0.3218	0	1.7218	-44	3.1218	0	4.5216	4	5.9216	4	7.3216	4	8.7216	4					-2.7628	4	-1.1908	4	0.3812	4	1.9532	4	3.525	0	5.097	0	6.669	4	8.2408	4	9.8128	0	11.3848	280					-3.5128
	-3.8776	4	-2.478	4	-1.078	4	0.322	4	1.722	-40	3.122	4	4.5218	4	5.9218	4	7.3218	4	8.7218	4					-2.7626	4	-1.1906	4	0.3814	0	1.9534	0	3.5252	4	5.0972	4	6.6692	0	8.241	0	9.813	4	11.385	272					-3.5126
	-3.8774	8	-2.4778	4	-1.0778	4	0.3222	4	1.7222	-44	3.1222	0	4.522	4	5.922	0	7.322	4	8.722	4					-2.7624	4	-1.1904	4	0.3816	4	1.9536	4	3.5254	4	5.0974	4	6.6694	0	8.2412	0	9.8132	0	11.3852	260					-3.5124
	-3.8772	4	-2.4776	4	-1.0776	4	0.3224	4	1.7224	-40	3.1224	0	4.5222	4	5.9222	4	7.3222	4	8.7222	4					-2.7622	8	-1.1902	4	0.3818	-4	1.9538	4	3.5256	4	5.0976	4	6.6696	4	8.2414	4	9.8134	4	11.3854	248					-3.5122
	-3.877	4	-2.4774	4	-1.0774	4	0.3226	4	1.7226	-44	3.1226	-4	4.5224	4	5.9224	8	7.3224	4	8.7224	4					-2.762	4	-1.19	4	0.382	4	1.954	0	3.5258	4	5.0978	4	6.6698	4	8.2416	4	9.8136	0	11.3856	236					-3.512
	-3.8768	4	-2.4772	4	-1.0772	4	0.3228	4	1.7228	-44	3.1228	-8	4.5226	4	5.9226	0	7.3226	4	8.7226	4					-2.7618	4	-1.1898	0	0.3822	4	1.9542	4	3.526	0	5.098	4	6.67	4	8.2418	4	9.8138	0	11.3858	228					-3.5118
	-3.8766	4	-2.477	4	-1.077	4	0.323	4	1.723	-44	3.123	-8	4.5228	0	5.9228	4	7.3228	4	8.7228	4					-2.7616	4	-1.1896	4	0.3824	0	1.9544	4	3.5262	0	5.0982	4	6.6702	4	8.242	4	9.814	4	11.386	216					-3.5116
	-3.8764	4	-2.4768	4	-1.0768	4	0.3232	4	1.7232	-44	3.1232	-8	4.523	4	5.923	4	7.323	4	8.723	0					-2.7614	4	-1.1894	0	0.3826	0	1.9546	0	3.5264	4	5.0984	4	6.6704	4	8.2422	4	9.8142	4	11.3862	212					-3.5114
	-3.8762	4	-2.4766	4	-1.0766	4	0.3234	4	1.7234	-44	3.1234	-12	4.5232	4	5.9232	4	7.3232	4	8.7232	4					-2.7612	0	-1.1892	0	0.3828	0	1.9548	4	3.5266	0	5.0986	4	6.6706	4	8.2424	0	9.8144	0	11.3864	196					-3.5112
	-3.876	4	-2.4764	4	-1.0764	0	0.3236	0	1.7236	-48	3.1236	-8	4.5234	4	5.9234	8	7.3234	4	8.7234	4					-2.761	4	-1.189	0	0.383	4	1.955	4	3.5268	4	5.0988	4	6.6708	4	8.2426	0	9.8146	0	11.3866	188					-3.511
	-3.8758	4	-2.4762	4	-1.0762	4	0.3238	4	1.7238	-48	3.1238	-12	4.5236	4	5.9236	4	7.3236	4	8.7236	4					-2.7608	4	-1.1888	0	0.3832	0	1.9552	4	3.527	0	5.099	4	6.671	4	8.2428	4	9.8148	0	11.3868	180					-3.5108
	-3.8756	4	-2.476	4	-1.076	4	0.324	4	1.724	-48	3.124	-12	4.5238	4	5.9238	4	7.3238	4	8.7238	4					-2.7606	0	-1.1886	4	0.3834	4	1.9554	4	3.5272	0	5.0992	0	6.6712	4	8.243	4	9.815	4	11.387	172					-3.5106
	-3.8754	4	-2.4758	4	-1.0758	4	0.3242	4	1.7242	-48	3.1242	-12	4.524	0	5.924	4	7.324	4	8.724	4					-2.7604	4	-1.1884	4	0.3836	4	1.9556	4	3.5274	0	5.0994	4	6.6714	4	8.2432	0	9.8152	4	11.3872	156					-3.5104
	-3.8752	4	-2.4756	4	-1.0756	4	0.3244	0	1.7244	-48	3.1244	-12	4.5242	0	5.9242	4	7.3242	4	8.7242	4					-2.7602	0	-1.1882	4	0.3838	4	1.9558	0	3.5276	4	5.0996	0	6.6716	0	8.2434	4	9.8154	4	11.3874	148					-3.5102
	-3.875	4	-2.4754	4	-1.0754	4	0.3246	0	1.7246	-52	3.1246	-12	4.5244	-4	5.9244	4	7.3244	4	8.7244	4					-2.76	0	-1.188	4	0.384	4	1.956	4	3.5278	4	5.0998	0	6.6718	4	8.2436	4	9.8156	0	11.3876	140					-3.51
	-3.8748	4	-2.4752	4	-1.0752	4	0.3248	4	1.7248	-48	3.1248	-12	4.5246	-4	5.9246	4	7.3246	4	8.7246	4					-2.7598	4	-1.1878	0	0.3842	4	1.9562	4	3.528	0	5.1	4	6.672	4	8.2438	0	9.8158	4	11.3878	136					-3.5098
	-3.8746	4	-2.475	4	-1.075	4	0.325	4	1.725	-48	3.125	-12	4.5248	0	5.9248	0	7.3248	4	8.7248	8					-2.7596	4	-1.1876	4	0.3844	4	1.9564	4	3.5282	0	5.1002	4	6.6722	0	8.244	4	9.816	4	11.388	124					-3.5096
	-3.8744	4	-2.4748	4	-1.0748	4	0.3252	4	1.7252	-48	3.1252	-12	4.525	-4	5.925	4	7.325	4	8.725	4					-2.7594	4	-1.1874	4	0.3846	0	1.9566	0	3.5284	4	5.1004	4	6.6724	4	8.2442	4	9.8162	4	11.3882	116					-3.5094
	-3.8742	4	-2.4746	4	-1.0746	4	0.3254	4	1.7254	-48	3.1254	-12	4.5252	-8	5.9252	4	7.3252	4	8.7252	4					-2.7592	0	-1.1872	0	0.3848	0	1.9568	0	3.5286	0	5.1006	4	6.6726	4	8.2444	4	9.8164	0	11.3884	112					-3.5092
	-3.874	4	-2.4744	4	-1.0744	4	0.3256	4	1.7256	-52	3.1256	-12	4.5254	-8	5.9254	4	7.3254	4	8.7254	4					-2.759	4	-1.187	4	0.385	4	1.957	0	3.5288	4	5.1008	4	6.6728	4	8.2446	4	9.8166	4	11.3886	100					-3.509
	-3.8738	4	-2.4742	4	-1.0742	4	0.3258	4	1.7258	-48	3.1258	-12	4.5256	-8	5.9256	4	7.3256	4	8.7256	4					-2.7588	0	-1.1868	4	0.3852	0	1.9572	4	3.529	4	5.101	0	6.673	4	8.2448	4	9.8168	4	11.3888	96					-3.5088
	-3.8736	4	-2.474	4	-1.074	4	0.326	4	1.726	-48	3.126	-12	4.5258	-8	5.9258	4	7.3258	4	8.7258	4					-2.7586	0	-1.1866	4	0.3854	4	1.9574	4	3.5292	0	5.1012	4	6.6732	4	8.245	4	9.817	4	11.389	88					-3.5086
	-3.8734	4	-2.4738	4	-1.0738	4	0.3262	4	1.7262	-48	3.1262	-12	4.526	-8	5.926	4	7.326	4	8.726	4					-2.7584	4	-1.1864	4	0.3856	0	1.9576	4	3.5294	4	5.1014	4	6.6734	4	8.2452	0	9.8172	4	11.3892	80					-3.5084
	-3.8732	4	-2.4736	4	-1.0736	4	0.3264	0	1.7264	-48	3.1264	-12	4.5262	-12	5.9262	4	7.3262	4	8.7262	4					-2.7582	4	-1.1862	4	0.3858	0	1.9578	0	3.5296	4	5.1016	4	6.6736	4	8.2454	4	9.8174	0	11.3894	72					-3.5082
	-3.873	4	-2.4734	4	-1.0734	4	0.3266	4	1.7266	-48	3.1266	-12	4.5264	-12	5.9264	4	7.3264	4	8.7264	0					-2.758	4	-1.186	4	0.386	0	1.958	0	3.5298	4	5.1018	4	6.6738	8	8.2456	0	9.8176	0	11.3896	68					-3.508
	-3.8728	4	-2.4732	4	-1.0732	4	0.3268	4	1.7268	-48	3.1268	-8	4.5266	-8	5.9266	4	7.3266	4	8.7266	4					-2.7578	4	-1.1858	4	0.3862	0	1.9582	4	3.53	4	5.102	4	6.674	0	8.2458	4	9.8178	4	11.3898	64					-3.5078
	-3.8726	4	-2.473	4	-1.073	0	0.327	4	1.727	-44	3.127	72	4.5268	-12	5.9268	4	7.3268	4	8.7268	4					-2.7576	4	-1.1856	4	0.3864	4	1.9584	4	3.5302	4	5.1022	4	6.6742	4	8.246	0	9.818	4	11.39	56					-3.5076
	-3.8724	4	-2.4728	4	-1.0728	4	0.3272	4	1.7272	-48	3.1272	176	4.527	-12	5.927	4	7.327	4	8.727	4					-2.7574	0	-1.1854	0	0.3866	4	1.9586	4	3.5304	0	5.1024	4	6.6744	0	8.2462	4	9.8182	0	11.3902	48					-3.5074
	-3.8722	4	-2.4726	4	-1.0726	4	0.3274	4	1.7274	-44	3.1274	228	4.5272	-12	5.9272	4	7.3272	4	8.7272	4					-2.7572	4	-1.1852	4	0.3868	4	1.9588	4	3.5306	0	5.1026	4	6.6746	4	8.2464	0	9.8184	0	11.3904	44					-3.5072
	-3.872	4	-2.4724	4	-1.0724	4	0.3276	0	1.7276	-44	3.1276	244	4.5274	-12	5.9274	4	7.3274	4	8.7274	4					-2.757	4	-1.185	4	0.387	0	1.959	0	3.5308	4	5.1028	4	6.6748	4	8.2466	4	9.8186	4	11.3906	36					-3.507
	-3.8718	4	-2.4722	8	-1.0722	0	0.3278	4	1.7278	-44	3.1278	244	4.5276	-12	5.9276	4	7.3276	4	8.7276	4					-2.7568	0	-1.1848	0	0.3872	4	1.9592	0	3.531	4	5.103	4	6.675	4	8.2468	0	9.8188	4	11.3908	32					-3.5068
	-3.8716	4	-2.472	4	-1.072	0	0.328	4	1.728	-40	3.128	232	4.5278	-12	5.9278	4	7.3278	4	8.7278	4					-2.7566	0	-1.1846	4	0.3874	0	1.9594	4	3.5312	4	5.1032	0	6.6752	4	8.247	4	9.819	4	11.391	24					-3.5066
	-3.8714	4	-2.4718	4	-1.0718	4	0.3282	4	1.7282	-40	3.1282	216	4.528	40	5.928	4	7.328	8	8.728	4					-2.7564	4	-1.1844	4	0.3876	0	1.9596	4	3.5314	0	5.1034	4	6.6754	4	8.2472	4	9.8192	0	11.3912	24					-3.5064
	-3.8712	4	-2.4716	4	-1.0716	4	0.3284	4	1.7284	-40	3.1284	204	4.5282	144	5.9282	4	7.3282	4	8.7282	4					-2.7562	0	-1.1842	0	0.3878	4	1.9598	4	3.5316	0	5.1036	4	6.6756	4	8.2474	0	9.8194	4	11.3914	16					-3.5062
	-3.871	4	-2.4714	4	-1.0714	4	0.3286	4	1.7286	-36	3.1286	192	4.5284	200	5.9284	4	7.3284	4	8.7284	4					-2.756	4	-1.184	4	0.388	4	1.96	0	3.5318	4	5.1038	4	6.6758	4	8.2476	0	9.8196	4	11.3916	8					-3.506
	-3.8708	4	-2.4712	4	-1.0712	4	0.3288	4	1.7288	-28	3.1288	180	4.5286	220	5.9286	4	7.3286	4	8.7286	4					-2.7558	4	-1.1838	4	0.3882	4	1.9602	0	3.532	4	5.104	0	6.676	0	8.2478	-4	9.8198	4	11.3918	4					-3.5058
	-3.8706	4	-2.471	4	-1.071	4	0.329	4	1.729	-32	3.129	176	4.5288	228	5.9288	4	7.3288	4	8.7288	4					-2.7556	4	-1.1836	4	0.3884	4	1.9604	0	3.5322	4	5.1042	4	6.6762	0	8.248	4	9.82	4	11.392	0					-3.5056
	-3.8704	4	-2.4708	4	-1.0708	4	0.3292	4	1.7292	-28	3.1292	160	4.529	220	5.929	4	7.329	4	8.729	4					-2.7554	4	-1.1834	4	0.3886	4	1.9606	4	3.5324	4	5.1044	4	6.6764	0	8.2482	-4	9.8202	0	11.3922	-4					-3.5054
	-3.8702	4	-2.4706	4	-1.0706	4	0.3294	4	1.7294	-28	3.1294	152	4.5292	212	5.9292	4	7.3292	4	8.7292	4					-2.7552	4	-1.1832	0	0.3888	4	1.9608	4	3.5326	4	5.1046	4	6.6766	0	8.2484	-4	9.8204	4	11.3924	-12					-3.5052
	-3.87	4	-2.4704	4	-1.0704	4	0.3296	4	1.7296	-24	3.1296	140	4.5294	204	5.9294	4	7.3294	4	8.7294	4					-2.755	-72	-1.183	4	0.389	4	1.961	4	3.5328	4	5.1048	4	6.6768	4	8.2486	-8	9.8206	4	11.3926	-12					-3.505
	-3.8698	4	-2.4702	4	-1.0702	4	0.3298	4	1.7298	-24	3.1298	132	4.5296	192	5.9296	4	7.3296	4	8.7296	4					-2.7548	-68	-1.1828	4	0.3892	0	1.9612	4	3.533	4	5.105	4	6.677	4	8.2488	-12	9.8208	8	11.3928	-16					-3.5048
	-3.8696	4	-2.47	4	-1.07	4	0.33	8	1.73	-20	3.13	120	4.5298	176	5.9298	4	7.3298	4	8.7298	4					-2.7546	-64	-1.1826	4	0.3894	0	1.9614	0	3.5332	4	5.1052	4	6.6772	4	8.249	-12	9.821	4	11.393	-20					-3.5046
	-3.8694	4	-2.4698	4	-1.0698	4	0.3302	4	1.7302	-20	3.1302	116	4.53	168	5.93	4	7.33	8	8.73	4					-2.7544	-60	-1.1824	0	0.3896	4	1.9616	4	3.5334	0	5.1054	4	6.6774	4	8.2492	-16	9.8212	4	11.3932	-28					-3.5044
	-3.8692	4	-2.4696	4	-1.0696	4	0.3304	4	1.7304	-20	3.1304	104	4.5302	160	5.9302	0	7.3302	4	8.7302	4					-2.7542	-60	-1.1822	4	0.3898	0	1.9618	0	3.5336	0	5.1056	4	6.6776	4	8.2494	-12	9.8214	4	11.3934	-28					-3.5042
	-3.869	4	-2.4694	4	-1.0694	4	0.3306	4	1.7306	-16	3.1306	100	4.5304	148	5.9304	4	7.3304	4	8.7304	4					-2.754	-56	-1.182	4	0.39	4	1.962	0	3.5338	4	5.1058	4	6.6778	4	8.2496	-12	9.8216	4	11.3936	-40					-3.504
	-3.8688	4	-2.4692	4	-1.0692	4	0.3308	4	1.7308	-12	3.1308	92	4.5306	140	5.9306	4	7.3306	4	8.7306	4					-2.7538	-52	-1.1818	4	0.3902	4	1.9622	0	3.534	0	5.106	4	6.678	4	8.2498	-12	9.8218	4	11.3938	-44					-3.5038
	-3.8686	4	-2.469	4	-1.069	4	0.331	4	1.731	-12	3.131	88	4.5308	132	5.9308	4	7.3308	4	8.7308	4					-2.7536	-52	-1.1816	4	0.3904	0	1.9624	4	3.5342	0	5.1062	0	6.6782	4	8.25	-12	9.822	4	11.394	-48					-3.5036
	-3.8684	4	-2.4688	4	-1.0688	4	0.3312	4	1.7312	-8	3.1312	80	4.531	128	5.931	4	7.331	4	8.731	4					-2.7534	-44	-1.1814	0	0.3906	4	1.9626	4	3.5344	4	5.1064	4	6.6784	4	8.2502	-12	9.8222	0	11.3942	-44					-3.5034
	-3.8682	4	-2.4686	4	-1.0686	4	0.3314	4	1.7314	-8	3.1314	76	4.5312	116	5.9312	4	7.3312	4	8.7312	4					-2.7532	-44	-1.1812	4	0.3908	4	1.9628	4	3.5346	4	5.1066	4	6.6786	0	8.2504	-16	9.8224	0	11.3944	-56					-3.5032
	-3.868	4	-2.4684	4	-1.0684	4	0.3316	0	1.7316	-8	3.1316	68	4.5314	108	5.9314	4	7.3314	4	8.7314	4					-2.753	-40	-1.181	4	0.391	4	1.963	4	3.5348	4	5.1068	4	6.6788	4	8.2506	-12	9.8226	4	11.3946	-56					-3.503
	-3.8678	4	-2.4682	4	-1.0682	4	0.3318	4	1.7318	-4	3.1318	64	4.5316	100	5.9316	4	7.3316	4	8.7316	4					-2.7528	-40	-1.1808	0	0.3912	4	1.9632	4	3.535	4	5.107	0	6.679	4	8.2508	-12	9.8228	4	11.3948	-60					-3.5028
	-3.8676	4	-2.468	4	-1.068	4	0.332	4	1.732	-4	3.132	60	4.5318	92	5.9318	4	7.3318	4	8.7318	4					-2.7526	-32	-1.1806	4	0.3914	4	1.9634	4	3.5352	4	5.1072	4	6.6792	0	8.251	-12	9.823	-4	11.395	-64					-3.5026
	-3.8674	4	-2.4678	4	-1.0678	4	0.3322	0	1.7322	-4	3.1322	52	4.532	88	5.932	4	7.332	0	8.732	4					-2.7524	-28	-1.1804	4	0.3916	4	1.9636	4	3.5354	4	5.1074	4	6.6794	0	8.2512	-12	9.8232	4	11.3952	-68					-3.5024
	-3.8672	4	-2.4676	4	-1.0676	4	0.3324	4	1.7324	-4	3.1324	48	4.5322	80	5.9322	4	7.3322	4	8.7322	4					-2.7522	-28	-1.1802	0	0.3918	4	1.9638	4	3.5356	0	5.1076	4	6.6796	0	8.2514	-12	9.8234	4	11.3954	-72					-3.5022
	-3.867	4	-2.4674	4	-1.0674	4	0.3326	4	1.7326	0	3.1326	44	4.5324	72	5.9324	4	7.3324	4	8.7324	4					-2.752	-20	-1.18	4	0.392	4	1.964	4	3.5358	4	5.1078	4	6.6798	4	8.2516	-12	9.8236	0	11.3956	-72					-3.502
	-3.8668	4	-2.4672	4	-1.0672	4	0.3328	4	1.7328	4	3.1328	40	4.5326	68	5.9326	4	7.3326	4	8.7326	4					-2.7518	-24	-1.1798	0	0.3922	0	1.9642	0	3.536	4	5.108	4	6.68	0	8.2518	-12	9.8238	0	11.3958	-76					-3.5018
	-3.8666	4	-2.467	4	-1.067	4	0.333	4	1.733	0	3.133	36	4.5328	60	5.9328	0	7.3328	4	8.7328	4					-2.7516	-24	-1.1796	0	0.3924	4	1.9644	0	3.5362	0	5.1082	4	6.6802	4	8.252	-8	9.824	4	11.396	-76					-3.5016
	-3.8664	4	-2.4668	4	-1.0668	4	0.3332	4	1.7332	0	3.1332	32	4.533	60	5.933	4	7.333	4	8.733	4					-2.7514	-20	-1.1794	4	0.3926	4	1.9646	0	3.5364	4	5.1084	4	6.6804	0	8.2522	-12	9.8242	4	11.3962	-80					-3.5014
	-3.8662	4	-2.4666	4	-1.0666	4	0.3334	4	1.7334	4	3.1334	32	4.5332	52	5.9332	4	7.3332	4	8.7332	4					-2.7512	-16	-1.1792	4	0.3928	4	1.9648	0	3.5366	4	5.1086	0	6.6806	4	8.2524	-8	9.8244	4	11.3964	-84					-3.5012
	-3.866	4	-2.4664	4	-1.0664	4	0.3336	4	1.7336	0	3.1336	24	4.5334	48	5.9334	4	7.3334	4	8.7334	4					-2.751	-16	-1.179	4	0.393	4	1.965	4	3.5368	4	5.1088	0	6.6808	4	8.2526	-8	9.8246	0	11.3966	-84					-3.501
	-3.8658	4	-2.4662	4	-1.0662	4	0.3338	4	1.7338	0	3.1338	24	4.5336	40	5.9336	4	7.3336	4	8.7336	4					-2.7508	-12	-1.1788	4	0.3932	0	1.9652	0	3.537	4	5.109	0	6.681	0	8.2528	-8	9.8248	4	11.3968	-88					-3.5008
	-3.8656	4	-2.466	4	-1.066	4	0.334	4	1.734	4	3.134	16	4.5338	40	5.9338	4	7.3338	4	8.7338	4					-2.7506	-12	-1.1786	4	0.3934	4	1.9654	0	3.5372	4	5.1092	4	6.6812	4	8.253	-8	9.825	0	11.397	-84					-3.5006
	-3.8654	4	-2.4658	4	-1.0658	0	0.3342	4	1.7342	4	3.1342	16	4.534	36	5.934	4	7.334	4	8.734	4					-2.7504	-8	-1.1784	4	0.3936	0	1.9656	0	3.5374	4	5.1094	4	6.6814	4	8.2532	-8	9.8252	4	11.3972	-88					-3.5004
	-3.8652	4	-2.4656	4	-1.0656	0	0.3344	4	1.7344	0	3.1344	12	4.5342	32	5.9342	4	7.3342	4	8.7342	4					-2.7502	-12	-1.1782	0	0.3938	4	1.9658	4	3.5376	4	5.1096	4	6.6816	4	8.2534	0	9.8254	0	11.3974	-88					-3.5002
	-3.865	4	-2.4654	4	-1.0654	4	0.3346	4	1.7346	0	3.1346	8	4.5344	24	5.9344	4	7.3344	4	8.7344	4					-2.75	-12	-1.178	0	0.394	4	1.966	0	3.5378	4	5.1098	4	6.6818	4	8.2536	-4	9.8256	4	11.3976	-88					-3.5
	-3.8648	4	-2.4652	4	-1.0652	4	0.3348	4	1.7348	0	3.1348	8	4.5346	20	5.9346	4	7.3346	4	8.7346	4					-2.7498	-4	-1.1778	0	0.3942	0	1.9662	0	3.538	4	5.11	4	6.682	4	8.2538	-4	9.8258	4	11.3978	-84					-3.4998
	-3.8646	0	-2.465	4	-1.065	4	0.335	4	1.735	0	3.135	4	4.5348	20	5.9348	4	7.3348	4	8.7348	4					-2.7496	-8	-1.1776	4	0.3944	4	1.9664	4	3.5382	4	5.1102	4	6.6822	4	8.254	-4	9.826	4	11.398	-88					-3.4996
	-3.8644	4	-2.4648	4	-1.0648	4	0.3352	4	1.7352	0	3.1352	0	4.535	16	5.935	4	7.335	4	8.735	4					-2.7494	-8	-1.1774	4	0.3946	0	1.9666	4	3.5384	4	5.1104	0	6.6824	4	8.2542	-4	9.8262	0	11.3982	-88					-3.4994
	-3.8642	4	-2.4646	4	-1.0646	4	0.3354	4	1.7354	0	3.1354	4	4.5352	8	5.9352	4	7.3352	4	8.7352	4					-2.7492	-4	-1.1772	0	0.3948	4	1.9668	0	3.5386	4	5.1106	4	6.6826	4	8.2544	-4	9.8264	4	11.3984	-88					-3.4992
	-3.864	4	-2.4644	4	-1.0644	4	0.3356	4	1.7356	0	3.1356	0	4.5354	8	5.9354	0	7.3354	4	8.7354	4					-2.749	-8	-1.177	4	0.395	4	1.967	4	3.5388	4	5.1108	4	6.6828	4	8.2546	-4	9.8266	0	11.3986	-88					-3.499
	-3.8638	4	-2.4642	4	-1.0642	0	0.3358	4	1.7358	-4	3.1358	-4	4.5356	8	5.9356	4	7.3356	4	8.7356	4					-2.7488	0	-1.1768	4	0.3952	0	1.9672	4	3.539	4	5.111	4	6.683	4	8.2548	-4	9.8268	4	11.3988	-88					-3.4988
	-3.8636	4	-2.464	4	-1.064	4	0.336	4	1.736	0	3.136	-4	4.5358	4	5.9358	4	7.3358	4	8.7358	4					-2.7486	0	-1.1766	4	0.3954	4	1.9674	4	3.5392	4	5.1112	4	6.6832	0	8.255	0	9.827	0	11.399	-84					-3.4986
	-3.8634	4	-2.4638	4	-1.0638	4	0.3362	4	1.7362	-4	3.1362	-8	4.536	0	5.936	4	7.336	4	8.736	4					-2.7484	4	-1.1764	0	0.3956	4	1.9676	0	3.5394	4	5.1114	4	6.6834	0	8.2552	0	9.8272	4	11.3992	-88					-3.4984
	-3.8632	4	-2.4636	4	-1.0636	4	0.3364	4	1.7364	-4	3.1364	-12	4.5362	0	5.9362	4	7.3362	4	8.7362	4					-2.7482	4	-1.1762	4	0.3958	4	1.9678	0	3.5396	4	5.1116	4	6.6836	4	8.2554	0	9.8274	4	11.3994	-88					-3.4982
	-3.863	4	-2.4634	4	-1.0634	4	0.3366	4	1.7366	-4	3.1366	-12	4.5364	-4	5.9364	4	7.3364	4	8.7364	4					-2.748	4	-1.176	4	0.396	0	1.968	4	3.5398	4	5.1118	4	6.6838	4	8.2556	-4	9.8276	4	11.3996	-84					-3.498
	-3.8628	4	-2.4632	4	-1.0632	4	0.3368	4	1.7368	-4	3.1368	-12	4.5366	-8	5.9366	8	7.3366	4	8.7366	4					-2.7478	4	-1.1758	4	0.3962	0	1.9682	0	3.54	0	5.112	4	6.684	4	8.2558	-4	9.8278	0	11.3998	-84					-3.4978
	-3.8626	4	-2.463	4	-1.063	4	0.337	4	1.737	-4	3.137	-16	4.5368	-8	5.9368	4	7.3368	4	8.7368	4					-2.7476	4	-1.1756	4	0.3964	0	1.9684	4	3.5402	4	5.1122	4	6.6842	4	8.256	4	9.828	4	11.4	-84					-3.4976
	-3.8624	4	-2.4628	4	-1.0628	4	0.3372	4	1.7372	-8	3.1372	-16	4.537	-12	5.937	4	7.337	4	8.737	0					-2.7474	4	-1.1754	4	0.3966	4	1.9686	0	3.5404	0	5.1124	4	6.6844	4	8.2562	4	9.8282	4	11.4002	-84					-3.4974
	-3.8622	4	-2.4626	4	-1.0626	4	0.3374	4	1.7374	-4	3.1374	-20	4.5372	-12	5.9372	4	7.3372	4	8.7372	4					-2.7472	4	-1.1752	0	0.3968	4	1.9688	4	3.5406	4	5.1126	4	6.6846	4	8.2564	0	9.8284	4	11.4004	-84					-3.4972
	-3.862	4	-2.4624	4	-1.0624	4	0.3376	4	1.7376	-8	3.1376	-20	4.5374	-16	5.9374	4	7.3374	4	8.7374	4					-2.747	4	-1.175	4	0.397	0	1.969	8	3.5408	4	5.1128	0	6.6848	0	8.2566	0	9.8286	4	11.4006	-80					-3.497
	-3.8618	4	-2.4622	0	-1.0622	4	0.3378	4	1.7378	-4	3.1378	-24	4.5376	-16	5.9376	4	7.3376	4	8.7376	4					-2.7468	8	-1.1748	4	0.3972	4	1.9692	0	3.541	4	5.113	4	6.685	4	8.2568	16	9.8288	4	11.4008	-84					-3.4968
	-3.8616	4	-2.462	4	-1.062	4	0.338	4	1.738	-8	3.138	-24	4.5378	-20	5.9378	4	7.3378	4	8.7378	4					-2.7466	8	-1.1746	0	0.3974	4	1.9694	4	3.5412	4	5.1132	4	6.6852	4	8.257	88	9.829	0	11.401	-80					-3.4966
	-3.8614	4	-2.4618	4	-1.0618	4	0.3382	4	1.7382	-8	3.1382	-28	4.538	-24	5.938	4	7.338	4	8.738	4					-2.7464	12	-1.1744	4	0.3976	4	1.9696	4	3.5414	4	5.1134	0	6.6854	0	8.2572	144	9.8292	4	11.4012	-80					-3.4964
	-3.8612	0	-2.4616	4	-1.0616	4	0.3384	4	1.7384	-8	3.1384	-24	4.5382	-24	5.9382	4	7.3382	4	8.7382	4					-2.7462	12	-1.1742	0	0.3978	4	1.9698	0	3.5416	4	5.1136	0	6.6856	4	8.2574	196	9.8294	4	11.4014	-80					-3.4962
	-3.861	4	-2.4614	4	-1.0614	4	0.3386	4	1.7386	-8	3.1386	-28	4.5384	-24	5.9384	4	7.3384	4	8.7384	4					-2.746	8	-1.174	4	0.398	0	1.97	0	3.5418	4	5.1138	4	6.6858	4	8.2576	236	9.8296	4	11.4016	-76					-3.496
	-3.8608	4	-2.4612	4	-1.0612	4	0.3388	4	1.7388	-4	3.1388	-28	4.5386	-28	5.9386	4	7.3386	4	8.7386	4					-2.7458	8	-1.1738	0	0.3982	4	1.9702	4	3.542	0	5.114	4	6.686	4	8.2578	264	9.8298	4	11.4018	-76					-3.4958
	-3.8606	4	-2.461	4	-1.061	4	0.339	4	1.739	-8	3.139	-28	4.5388	-28	5.9388	4	7.3388	4	8.7388	4					-2.7456	12	-1.1736	0	0.3984	4	1.9704	4	3.5422	0	5.1142	0	6.6862	4	8.258	280	9.83	4	11.402	-76					-3.4956
	-3.8604	4	-2.4608	4	-1.0608	4	0.3392	4	1.7392	-12	3.1392	-32	4.539	-28	5.939	4	7.339	4	8.739	4					-2.7454	4	-1.1734	4	0.3986	0	1.9706	4	3.5424	4	5.1144	0	6.6864	4	8.2582	288	9.8302	0	11.4022	-72					-3.4954
	-3.8602	4	-2.4606	4	-1.0606	4	0.3394	4	1.7394	-8	3.1394	-36	4.5392	-28	5.9392	0	7.3392	4	8.7392	4					-2.7452	8	-1.1732	0	0.3988	0	1.9708	0	3.5426	4	5.1146	0	6.6866	4	8.2584	284	9.8304	0	11.4024	-72					-3.4952
	-3.86	4	-2.4604	4	-1.0604	4	0.3396	4	1.7396	-8	3.1396	-32	4.5394	-36	5.9394	4	7.3394	4	8.7394	4					-2.745	-12	-1.173	0	0.399	4	1.971	4	3.5428	4	5.1148	4	6.6868	4	8.2586	276	9.8306	4	11.4026	-72					-3.495
	-3.8598	4	-2.4602	4	-1.0602	0	0.3398	4	1.7398	-8	3.1398	-36	4.5396	-32	5.9396	4	7.3396	4	8.7396	4					-2.7448	-12	-1.1728	0	0.3992	4	1.9712	4	3.543	4	5.115	4	6.687	4	8.2588	268	9.8308	4	11.4028	-68					-3.4948
	-3.8596	4	-2.46	4	-1.06	8	0.34	4	1.74	-8	3.14	-36	4.5398	-36	5.9398	4	7.3398	4	8.7398	4					-2.7446	-8	-1.1726	0	0.3994	8	1.9714	4	3.5432	4	5.1152	0	6.6872	0	8.259	256	9.831	4	11.403	-68					-3.4946
	-3.8594	4	-2.4598	4	-1.0598	4	0.3402	4	1.7402	-8	3.1402	-40	4.54	-36	5.94	4	7.34	4	8.74	4					-2.7444	-8	-1.1724	4	0.3996	4	1.9716	4	3.5434	0	5.1154	4	6.6874	4	8.2592	248	9.8312	0	11.4032	-64					-3.4944
	-3.8592	4	-2.4596	4	-1.0596	4	0.3404	4	1.7404	-12	3.1404	-36	4.5402	-40	5.9402	4	7.3402	4	8.7402	4					-2.7442	-8	-1.1722	4	0.3998	4	1.9718	0	3.5436	0	5.1156	4	6.6876	4	8.2594	236	9.8314	0	11.4034	-60					-3.4942
	-3.859	4	-2.4594	4	-1.0594	4	0.3406	0	1.7406	-12	3.1406	-40	4.5404	-36	5.9404	4	7.3404	4	8.7404	4					-2.744	-12	-1.172	4	0.4	0	1.972	4	3.5438	4	5.1158	0	6.6878	4	8.2596	228	9.8316	4	11.4036	-64					-3.494
	-3.8588	4	-2.4592	4	-1.0592	4	0.3408	4	1.7408	-12	3.1408	-40	4.5406	-36	5.9406	4	7.3406	4	8.7406	4					-2.7438	-8	-1.1718	0	0.4002	4	1.9722	0	3.544	0	5.116	4	6.688	4	8.2598	216	9.8318	0	11.4038	-60					-3.4938
	-3.8586	4	-2.459	4	-1.059	4	0.341	4	1.741	-8	3.141	-36	4.5408	-40	5.9408	4	7.3408	4	8.7408	4					-2.7436	-12	-1.1716	0	0.4004	4	1.9724	4	3.5442	4	5.1162	4	6.6882	4	8.26	204	9.832	4	11.404	-56					-3.4936
	-3.8584	4	-2.4588	4	-1.0588	4	0.3412	4	1.7412	-8	3.1412	-40	4.541	-40	5.941	4	7.341	4	8.741	4					-2.7434	-8	-1.1714	0	0.4006	0	1.9726	4	3.5444	4	5.1164	4	6.6884	4	8.2602	196	9.8322	4	11.4042	-52					-3.4934
	-3.8582	8	-2.4586	4	-1.0586	4	0.3414	4	1.7414	-8	3.1414	-40	4.5412	-40	5.9412	4	7.3412	4	8.7412	4					-2.7432	-12	-1.1712	4	0.4008	4	1.9728	4	3.5446	0	5.1166	4	6.6886	4	8.2604	184	9.8324	4	11.4044	-52					-3.4932
	-3.858	4	-2.4584	4	-1.0584	4	0.3416	4	1.7416	-8	3.1416	-40	4.5414	-40	5.9414	4	7.3414	4	8.7414	4					-2.743	-12	-1.171	4	0.401	-4	1.973	4	3.5448	0	5.1168	0	6.6888	4	8.2606	176	9.8326	4	11.4046	-48					-3.493
	-3.8578	4	-2.4582	4	-1.0582	4	0.3418	4	1.7418	-8	3.1418	-40	4.5416	-40	5.9416	4	7.3416	4	8.7416	4					-2.7428	-12	-1.1708	0	0.4012	4	1.9732	0	3.545	4	5.117	4	6.689	4	8.2608	160	9.8328	0	11.4048	-44					-3.4928
	-3.8576	0	-2.458	4	-1.058	4	0.342	0	1.742	-8	3.142	-40	4.5418	-40	5.9418	4	7.3418	4	8.7418	4					-2.7426	-12	-1.1706	4	0.4014	4	1.9734	4	3.5452	4	5.1172	4	6.6892	0	8.261	156	9.833	4	11.405	-44					-3.4926
	-3.8574	4	-2.4578	4	-1.0578	4	0.3422	4	1.7422	-4	3.1422	-40	4.542	-44	5.942	4	7.342	4	8.742	4					-2.7424	-12	-1.1704	0	0.4016	4	1.9736	4	3.5454	0	5.1174	0	6.6894	4	8.2612	144	9.8332	4	11.4052	-40					-3.4924
	-3.8572	4	-2.4576	4	-1.0576	4	0.3424	4	1.7424	-8	3.1424	-44	4.5422	-44	5.9422	4	7.3422	4	8.7422	4					-2.7422	-12	-1.1702	0	0.4018	0	1.9738	0	3.5456	0	5.1176	4	6.6896	0	8.2614	136	9.8334	4	11.4054	-40					-3.4922
	-3.857	0	-2.4574	4	-1.0574	4	0.3426	4	1.7426	-4	3.1426	-44	4.5424	-44	5.9424	0	7.3424	4	8.7424	4					-2.742	-8	-1.17	4	0.402	4	1.974	0	3.5458	0	5.1178	4	6.6898	4	8.2616	132	9.8336	4	11.4056	-36					-3.492
	-3.8568	4	-2.4572	4	-1.0572	4	0.3428	4	1.7428	-4	3.1428	-44	4.5426	-44	5.9426	4	7.3426	4	8.7426	4					-2.7418	-8	-1.1698	0	0.4022	0	1.9742	4	3.546	4	5.118	0	6.69	4	8.2618	120	9.8338	4	11.4058	-28					-3.4918
	-3.8566	4	-2.457	4	-1.057	4	0.343	0	1.743	-4	3.143	-44	4.5428	-44	5.9428	4	7.3428	4	8.7428	4					-2.7416	-12	-1.1696	0	0.4024	0	1.9744	4	3.5462	4	5.1182	4	6.6902	4	8.262	108	9.834	4	11.406	-28					-3.4916
	-3.8564	4	-2.4568	4	-1.0568	4	0.3432	4	1.7432	-4	3.1432	-44	4.543	-40	5.943	4	7.343	4	8.743	4					-2.7414	-8	-1.1694	0	0.4026	0	1.9746	4	3.5464	0	5.1184	4	6.6904	4	8.2622	104	9.8342	4	11.4062	-28					-3.4914
	-3.8562	4	-2.4566	4	-1.0566	4	0.3434	0	1.7434	-4	3.1434	-48	4.5432	-44	5.9432	4	7.3432	4	8.7432	4					-2.7412	-8	-1.1692	4	0.4028	4	1.9748	0	3.5466	4	5.1186	0	6.6906	0	8.2624	96	9.8344	4	11.4064	-24					-3.4912
	-3.856	4	-2.4564	4	-1.0564	4	0.3436	4	1.7436	-4	3.1436	-48	4.5434	-40	5.9434	0	7.3434	4	8.7434	4					-2.741	-8	-1.169	4	0.403	0	1.975	4	3.5468	4	5.1188	4	6.6908	0	8.2626	92	9.8346	4	11.4066	-24					-3.491
	-3.8558	4	-2.4562	4	-1.0562	4	0.3438	4	1.7438	-4	3.1438	-48	4.5436	-40	5.9436	-4	7.3436	4	8.7436	4					-2.7408	-12	-1.1688	0	0.4032	0	1.9752	4	3.547	4	5.119	4	6.691	4	8.2628	84	9.8348	0	11.4068	-16					-3.4908
	-3.8556	4	-2.456	4	-1.056	4	0.344	4	1.744	-4	3.144	-48	4.5438	-44	5.9438	-4	7.3438	4	8.7438	4					-2.7406	-12	-1.1686	4	0.4034	4	1.9754	4	3.5472	4	5.1192	4	6.6912	4	8.263	76	9.835	4	11.407	-20					-3.4906
	-3.8554	4	-2.4558	4	-1.0558	0	0.3442	4	1.7442	-4	3.1442	-48	4.544	-44	5.944	-4	7.344	4	8.744	4					-2.7404	-8	-1.1684	4	0.4036	0	1.9756	4	3.5474	4	5.1194	0	6.6914	4	8.2632	72	9.8352	4	11.4072	-16					-3.4904
	-3.8552	4	-2.4556	4	-1.0556	4	0.3444	4	1.7444	-4	3.1444	-48	4.5442	-44	5.9442	-8	7.3442	4	8.7442	4					-2.7402	-12	-1.1682	0	0.4038	4	1.9758	0	3.5476	0	5.1196	4	6.6916	4	8.2634	64	9.8354	0	11.4074	-12					-3.4902
	-3.855	0	-2.4554	0	-1.0554	4	0.3446	4	1.7446	-4	3.1446	-48	4.5444	-44	5.9444	-8	7.3444	4	8.7444	4					-2.74	-8	-1.168	0	0.404	4	1.976	0	3.5478	4	5.1198	4	6.6918	4	8.2636	56	9.8356	-4	11.4076	-12					-3.49
	-3.8548	4	-2.4552	4	-1.0552	4	0.3448	4	1.7448	-4	3.1448	-48	4.5446	-40	5.9446	-8	7.3446	4	8.7446	4					-2.7398	-8	-1.1678	0	0.4042	4	1.9762	0	3.548	4	5.12	4	6.692	4	8.2638	52	9.8358	4	11.4078	-8					-3.4898
	-3.8546	8	-2.455	4	-1.055	4	0.345	4	1.745	-4	3.145	-48	4.5448	-48	5.9448	-8	7.3448	4	8.7448	4					-2.7396	-8	-1.1676	0	0.4044	4	1.9764	0	3.5482	4	5.1202	4	6.6922	4	8.264	44	9.836	4	11.408	-8					-3.4896
	-3.8544	4	-2.4548	4	-1.0548	4	0.3452	4	1.7452	-4	3.1452	-48	4.545	-44	5.945	-12	7.345	4	8.745	4					-2.7394	-8	-1.1674	4	0.4046	4	1.9766	4	3.5484	4	5.1204	4	6.6924	0	8.2642	40	9.8362	4	11.4082	-8					-3.4894
	-3.8542	4	-2.4546	4	-1.0546	4	0.3454	4	1.7454	-4	3.1454	-48	4.5452	-44	5.9452	-12	7.3452	4	8.7452	4					-2.7392	-8	-1.1672	4	0.4048	4	1.9768	4	3.5486	0	5.1206	4	6.6926	4	8.2644	36	9.8364	0	11.4084	-4					-3.4892
	-3.854	4	-2.4544	4	-1.0544	4	0.3456	4	1.7456	0	3.1456	-48	4.5454	-44	5.9454	-8	7.3454	4	8.7454	4					-2.739	-8	-1.167	4	0.405	4	1.977	0	3.5488	4	5.1208	4	6.6928	4	8.2646	28	9.8366	4	11.4086	-4					-3.489
	-3.8538	4	-2.4542	4	-1.0542	4	0.3458	4	1.7458	0	3.1458	-48	4.5456	-44	5.9456	-12	7.3456	4	8.7456	4					-2.7388	-4	-1.1668	4	0.4052	0	1.9772	4	3.549	4	5.121	4	6.693	4	8.2648	24	9.8368	4	11.4088	-4					-3.4888
	-3.8536	4	-2.454	4	-1.054	4	0.346	4	1.746	-4	3.146	-48	4.5458	-48	5.9458	-12	7.3458	4	8.7458	4					-2.7386	-8	-1.1666	4	0.4054	0	1.9774	0	3.5492	4	5.1212	4	6.6932	4	8.265	20	9.837	0	11.409	-4					-3.4886
	-3.8534	4	-2.4538	4	-1.0538	4	0.3462	0	1.7462	0	3.1462	-48	4.546	-44	5.946	-12	7.346	4	8.746	4					-2.7384	-4	-1.1664	0	0.4056	4	1.9776	4	3.5494	4	5.1214	4	6.6934	4	8.2652	16	9.8372	4	11.4092	-4					-3.4884
	-3.8532	4	-2.4536	4	-1.0536	4	0.3464	4	1.7464	0	3.1464	-48	4.5462	-48	5.9462	-12	7.3462	4	8.7462	4					-2.7382	-8	-1.1662	4	0.4058	4	1.9778	4	3.5496	0	5.1216	0	6.6936	0	8.2654	12	9.8374	0	11.4094	0					-3.4882
	-3.853	4	-2.4534	4	-1.0534	4	0.3466	4	1.7466	0	3.1466	-48	4.5464	-44	5.9464	-12	7.3464	4	8.7464	4					-2.738	0	-1.166	4	0.406	4	1.978	4	3.5498	4	5.1218	4	6.6938	4	8.2656	8	9.8376	4	11.4096	-4					-3.488
	-3.8528	4	-2.4532	4	-1.0532	4	0.3468	4	1.7468	-4	3.1468	-44	4.5466	-44	5.9466	-12	7.3466	4	8.7466	4					-2.7378	0	-1.1658	0	0.4062	4	1.9782	4	3.55	4	5.122	4	6.694	4	8.2658	4	9.8378	4	11.4098	4					-3.4878
	-3.8526	4	-2.453	4	-1.053	4	0.347	4	1.747	4	3.147	-44	4.5468	-44	5.9468	-12	7.3468	8	8.7468	4					-2.7376	-4	-1.1656	4	0.4064	0	1.9784	4	3.5502	0	5.1222	4	6.6942	8	8.266	-4	9.838	4	11.41	0					-3.4876
	-3.8524	4	-2.4528	4	-1.0528	4	0.3472	4	1.7472	-4	3.1472	-44	4.547	-44	5.947	-12	7.347	4	8.747	4					-2.7374	0	-1.1654	4	0.4066	4	1.9786	4	3.5504	4	5.1224	4	6.6944	4	8.2662	-8	9.8382	0	11.4102	4					-3.4874
	-3.8522	4	-2.4526	4	-1.0526	0	0.3474	4	1.7474	4	3.1474	-44	4.5472	-44	5.9472	-8	7.3472	4	8.7472	0					-2.7372	-4	-1.1652	4	0.4068	4	1.9788	4	3.5506	0	5.1226	4	6.6946	4	8.2664	-12	9.8384	4	11.4104	4					-3.4872
	-3.852	4	-2.4524	4	-1.0524	4	0.3476	4	1.7476	0	3.1476	-44	4.5474	-44	5.9474	88	7.3474	4	8.7474	4					-2.737	-4	-1.165	0	0.407	4	1.979	4	3.5508	0	5.1228	4	6.6948	0	8.2666	-16	9.8386	4	11.4106	4					-3.487
	-3.8518	4	-2.4522	4	-1.0522	4	0.3478	4	1.7478	4	3.1478	-40	4.5476	-44	5.9476	180	7.3476	4	8.7476	4					-2.7368	-4	-1.1648	4	0.4072	4	1.9792	4	3.551	4	5.123	0	6.695	0	8.2668	-20	9.8388	4	11.4108	4					-3.4868
	-3.8516	4	-2.452	4	-1.052	4	0.348	4	1.748	4	3.148	-40	4.5478	-48	5.9478	216	7.3478	4	8.7478	4					-2.7366	0	-1.1646	0	0.4074	4	1.9794	4	3.5512	4	5.1232	4	6.6952	4	8.267	-24	9.839	4	11.411	4					-3.4866
	-3.8514	0	-2.4518	4	-1.0518	4	0.3482	4	1.7482	4	3.1482	-36	4.548	-44	5.948	228	7.348	4	8.748	4					-2.7364	0	-1.1644	4	0.4076	0	1.9796	4	3.5514	4	5.1234	4	6.6954	4	8.2672	-24	9.8392	4	11.4112	4					-3.4864
	-3.8512	4	-2.4516	4	-1.0516	4	0.3484	4	1.7484	4	3.1484	-40	4.5482	-40	5.9482	228	7.3482	4	8.7482	4					-2.7362	0	-1.1642	4	0.4078	0	1.9798	0	3.5516	4	5.1236	4	6.6956	4	8.2674	-28	9.8394	4	11.4114	4					-3.4862
	-3.851	4	-2.4514	4	-1.0514	4	0.3486	0	1.7486	4	3.1486	-32	4.5484	-40	5.9484	216	7.3484	4	8.7484	4					-2.736	0	-1.164	4	0.408	0	1.98	0	3.5518	0	5.1238	0	6.6958	4	8.2676	-36	9.8396	4	11.4116	4					-3.486
	-3.8508	4	-2.4512	4	-1.0512	0	0.3488	4	1.7488	4	3.1488	-32	4.5486	-40	5.9486	208	7.3486	4	8.7486	4					-2.7358	4	-1.1638	4	0.4082	4	1.9802	4	3.552	4	5.124	0	6.696	4	8.2678	-40	9.8398	4	11.4118	4					-3.4858
	-3.8506	4	-2.451	4	-1.051	4	0.349	8	1.749	0	3.149	-32	4.5488	-40	5.9488	196	7.3488	4	8.7488	4					-2.7356	0	-1.1636	4	0.4084	4	1.9804	4	3.5522	4	5.1242	4	6.6962	0	8.268	-44	9.84	0	11.412	4					-3.4856
	-3.8504	0	-2.4508	4	-1.0508	4	0.3492	4	1.7492	4	3.1492	-28	4.549	-40	5.949	184	7.349	4	8.749	4					-2.7354	0	-1.1634	0	0.4086	0	1.9806	0	3.5524	0	5.1244	4	6.6964	4	8.2682	-44	9.8402	4	11.4122	4					-3.4854
	-3.8502	4	-2.4506	4	-1.0506	4	0.3494	4	1.7494	4	3.1494	-24	4.5492	-36	5.9492	176	7.3492	4	8.7492	4					-2.7352	0	-1.1632	4	0.4088	4	1.9808	4	3.5526	4	5.1246	4	6.6966	4	8.2684	-48	9.8404	0	11.4124	4					-3.4852
	-3.85	0	-2.4504	4	-1.0504	4	0.3496	4	1.7496	4	3.1496	-24	4.5494	-36	5.9494	164	7.3494	4	8.7494	4					-2.735	4	-1.163	0	0.409	4	1.981	0	3.5528	4	5.1248	4	6.6968	4	8.2686	-52	9.8406	4	11.4126	8					-3.485
	-3.8498	-4	-2.4502	4	-1.0502	4	0.3498	4	1.7498	4	3.1498	-20	4.5496	-32	5.9496	152	7.3496	4	8.7496	4					-2.7348	0	-1.1628	4	0.4092	4	1.9812	4	3.553	4	5.125	4	6.697	4	8.2688	-56	9.8408	4	11.4128	4					-3.4848
	-3.8496	0	-2.45	4	-1.05	4	0.35	4	1.75	4	3.15	-24	4.5498	-32	5.9498	148	7.3498	4	8.7498	4					-2.7346	0	-1.1626	4	0.4094	4	1.9814	0	3.5532	4	5.1252	4	6.6972	4	8.269	-60	9.841	0	11.413	4					-3.4846
	-3.8494	-4	-2.4498	4	-1.0498	4	0.3502	4	1.7502	0	3.1502	-16	4.55	-32	5.95	140	7.35	4	8.75	4					-2.7344	4	-1.1624	4	0.4096	0	1.9816	0	3.5534	0	5.1254	4	6.6974	4	8.2692	-64	9.8412	4	11.4132	4					-3.4844
	-3.8492	-8	-2.4496	4	-1.0496	4	0.3504	4	1.7504	0	3.1504	-16	4.5502	-24	5.9502	124	7.3502	4	8.7502	4					-2.7342	0	-1.1622	4	0.4098	4	1.9818	4	3.5536	4	5.1256	4	6.6976	4	8.2694	-68	9.8414	0	11.4134	4					-3.4842
	-3.849	-12	-2.4494	4	-1.0494	4	0.3506	4	1.7506	4	3.1506	-16	4.5504	-24	5.9504	116	7.3504	4	8.7504	4					-2.734	4	-1.162	0	0.41	4	1.982	4	3.5538	4	5.1258	4	6.6978	0	8.2696	-72	9.8416	4	11.4136	4					-3.484
	-3.8488	-12	-2.4492	4	-1.0492	4	0.3508	4	1.7508	4	3.1508	-12	4.5506	-24	5.9506	112	7.3506	4	8.7506	4					-2.7338	0	-1.1618	4	0.4102	4	1.9822	0	3.554	4	5.126	4	6.698	4	8.2698	-72	9.8418	4	11.4138	4					-3.4838
	-3.8486	-12	-2.449	4	-1.049	4	0.351	4	1.751	4	3.151	-12	4.5508	-20	5.9508	104	7.3508	4	8.7508	4					-2.7336	0	-1.1616	0	0.4104	4	1.9824	4	3.5542	4	5.1262	4	6.6982	4	8.27	-76	9.842	4	11.414	0					-3.4836
	-3.8484	-16	-2.4488	4	-1.0488	4	0.3512	4	1.7512	4	3.1512	-8	4.551	-20	5.951	96	7.351	4	8.751	4					-2.7334	4	-1.1614	0	0.4106	4	1.9826	-4	3.5544	4	5.1264	4	6.6984	4	8.2702	-76	9.8422	0	11.4142	0					-3.4834
	-3.8482	-16	-2.4486	4	-1.0486	4	0.3514	4	1.7514	4	3.1514	-12	4.5512	-16	5.9512	88	7.3512	4	8.7512	4					-2.7332	4	-1.1612	4	0.4108	0	1.9828	-4	3.5546	4	5.1266	4	6.6986	4	8.2704	-76	9.8424	4	11.4144	0					-3.4832
	-3.848	-16	-2.4484	4	-1.0484	4	0.3516	0	1.7516	4	3.1516	-12	4.5514	-16	5.9514	84	7.3514	4	8.7514	4					-2.733	0	-1.161	4	0.411	4	1.983	-8	3.5548	4	5.1268	4	6.6988	4	8.2706	-76	9.8426	0	11.4146	-4					-3.483
	-3.8478	-16	-2.4482	4	-1.0482	4	0.3518	4	1.7518	4	3.1518	-8	4.5516	-12	5.9516	76	7.3516	4	8.7516	4					-2.7328	0	-1.1608	4	0.4112	4	1.9832	-12	3.555	0	5.127	0	6.699	4	8.2708	-80	9.8428	4	11.4148	-4					-3.4828
	-3.8476	-16	-2.448	4	-1.048	8	0.352	4	1.752	4	3.152	-8	4.5518	-12	5.9518	72	7.3518	4	8.7518	4					-2.7326	0	-1.1606	4	0.4114	4	1.9834	-12	3.5552	0	5.1272	4	6.6992	4	8.271	-80	9.843	4	11.415	-4					-3.4826
	-3.8474	-16	-2.4478	4	-1.0478	4	0.3522	4	1.7522	4	3.1522	-8	4.552	-8	5.952	64	7.352	4	8.752	4					-2.7324	4	-1.1604	4	0.4116	4	1.9836	-20	3.5554	4	5.1274	4	6.6994	4	8.2712	-84	9.8432	4	11.4152	-8					-3.4824
	-3.8472	-12	-2.4476	4	-1.0476	4	0.3524	0	1.7524	4	3.1524	-4	4.5522	-8	5.9522	60	7.3522	4	8.7522	4					-2.7322	4	-1.1602	4	0.4118	4	1.9838	-20	3.5556	0	5.1276	0	6.6996	4	8.2714	-84	9.8434	4	11.4154	-4					-3.4822
	-3.847	-12	-2.4474	4	-1.0474	4	0.3526	4	1.7526	4	3.1526	0	4.5524	-12	5.9524	52	7.3524	4	8.7524	4					-2.732	0	-1.16	4	0.412	0	1.984	-24	3.5558	0	5.1278	4	6.6998	4	8.2716	-84	9.8436	4	11.4156	-8					-3.482
	-3.8468	-12	-2.4472	4	-1.0472	4	0.3528	0	1.7528	4	3.1528	-4	4.5526	-8	5.9526	48	7.3526	4	8.7526	4					-2.7318	0	-1.1598	0	0.4122	0	1.9842	-24	3.556	0	5.128	4	6.7	4	8.2718	-88	9.8438	4	11.4158	-4					-3.4818
	-3.8466	-12	-2.447	4	-1.047	4	0.353	4	1.753	4	3.153	-4	4.5528	-8	5.9528	40	7.3528	4	8.7528	4					-2.7316	0	-1.1596	4	0.4124	0	1.9844	-24	3.5562	4	5.1282	4	6.7002	4	8.272	-88	9.844	4	11.416	-8					-3.4816
	-3.8464	-16	-2.4468	4	-1.0468	4	0.3532	4	1.7532	4	3.1532	0	4.553	-8	5.953	40	7.353	4	8.753	4					-2.7314	4	-1.1594	4	0.4126	0	1.9846	-24	3.5564	4	5.1284	4	6.7004	4	8.2722	-88	9.8442	0	11.4162	-8					-3.4814
	-3.8462	-12	-2.4466	4	-1.0466	4	0.3534	4	1.7534	4	3.1534	-4	4.5532	-4	5.9532	36	7.3532	4	8.7532	4					-2.7312	0	-1.1592	0	0.4128	0	1.9848	-24	3.5566	0	5.1286	0	6.7006	0	8.2724	-88	9.8444	4	11.4164	-8					-3.4812
	-3.846	-12	-2.4464	0	-1.0464	4	0.3536	4	1.7536	0	3.1536	0	4.5534	-8	5.9534	32	7.3534	4	8.7534	4					-2.731	0	-1.159	0	0.413	4	1.985	-24	3.5568	0	5.1288	4	6.7008	0	8.2726	-88	9.8446	4	11.4166	-8					-3.481
	-3.8458	-12	-2.4462	4	-1.0462	4	0.3538	4	1.7538	4	3.1538	0	4.5536	-8	5.9536	24	7.3536	4	8.7536	4					-2.7308	4	-1.1588	0	0.4132	4	1.9852	-20	3.557	0	5.129	4	6.701	4	8.2728	-88	9.8448	4	11.4168	-8					-3.4808
	-3.8456	-12	-2.446	4	-1.046	0	0.354	4	1.754	4	3.154	-4	4.5538	0	5.9538	24	7.3538	4	8.7538	4					-2.7306	0	-1.1586	0	0.4134	0	1.9854	-16	3.5572	0	5.1292	0	6.7012	4	8.273	-88	9.845	0	11.417	-8					-3.4806
	-3.8454	-12	-2.4458	4	-1.0458	4	0.3542	8	1.7542	4	3.1542	0	4.554	-4	5.954	20	7.354	4	8.754	4					-2.7304	4	-1.1584	4	0.4136	4	1.9856	-16	3.5574	4	5.1294	0	6.7014	4	8.2732	-92	9.8452	4	11.4172	-12					-3.4804
	-3.8452	32	-2.4456	4	-1.0456	4	0.3544	4	1.7544	4	3.1544	-4	4.5542	0	5.9542	16	7.3542	4	8.7542	4					-2.7302	4	-1.1582	0	0.4138	0	1.9858	-16	3.5576	4	5.1296	-4	6.7016	4	8.2734	-88	9.8454	4	11.4174	-12					-3.4802
	-3.845	180	-2.4454	8	-1.0454	4	0.3546	4	1.7546	4	3.1546	0	4.5544	0	5.9544	8	7.3544	4	8.7544	4					-2.73	4	-1.158	4	0.414	4	1.986	-16	3.5578	4	5.1298	-4	6.7018	4	8.2736	-92	9.8456	0	11.4176	-8					-3.48
	-3.8448	236	-2.4452	4	-1.0452	4	0.3548	4	1.7548	4	3.1548	-4	4.5546	0	5.9546	8	7.3546	4	8.7546	8					-2.7298	4	-1.1578	0	0.4142	4	1.9862	-16	3.558	4	5.13	-8	6.702	4	8.2738	-88	9.8458	0	11.4178	-8					-3.4798
	-3.8446	256	-2.445	4	-1.045	4	0.355	4	1.755	4	3.155	0	4.5548	0	5.9548	4	7.3548	4	8.7548	4					-2.7296	0	-1.1576	4	0.4144	0	1.9864	-16	3.5582	4	5.1302	-8	6.7022	4	8.274	-84	9.846	4	11.418	-12					-3.4796
	-3.8444	252	-2.4448	4	-1.0448	4	0.3552	4	1.7552	4	3.1552	0	4.555	4	5.955	4	7.355	4	8.755	4					-2.7294	4	-1.1574	4	0.4146	4	1.9866	-16	3.5584	4	5.1304	-12	6.7024	4	8.2742	-84	9.8462	4	11.4182	-12					-3.4794
	-3.8442	240	-2.4446	4	-1.0446	4	0.3554	4	1.7554	4	3.1554	0	4.5552	0	5.9552	4	7.3552	4	8.7552	4					-2.7292	4	-1.1572	0	0.4148	0	1.9868	-8	3.5586	4	5.1306	-12	6.7026	0	8.2744	-84	9.8464	4	11.4184	-12					-3.4792
	-3.844	224	-2.4444	4	-1.0444	4	0.3556	4	1.7556	4	3.1556	0	4.5554	0	5.9554	0	7.3554	4	8.7554	4					-2.729	4	-1.157	4	0.415	4	1.987	-12	3.5588	4	5.1308	-20	6.7028	4	8.2746	-80	9.8466	4	11.4186	-8					-3.479
	-3.8438	216	-2.4442	4	-1.0442	4	0.3558	0	1.7558	4	3.1558	-4	4.5556	0	5.9556	-4	7.3556	4	8.7556	4					-2.7288	4	-1.1568	4	0.4152	0	1.9872	-12	3.559	4	5.131	-16	6.703	4	8.2748	-80	9.8468	4	11.4188	-12					-3.4788
	-3.8436	200	-2.444	4	-1.044	4	0.356	4	1.756	4	3.156	-4	4.5558	0	5.9558	-8	7.3558	4	8.7558	4					-2.7286	4	-1.1566	0	0.4154	0	1.9874	-12	3.5592	4	5.1312	-20	6.7032	4	8.275	-76	9.847	4	11.419	-12					-3.4786
	-3.8434	184	-2.4438	4	-1.0438	4	0.3562	4	1.7562	4	3.1562	-4	4.556	0	5.956	-8	7.356	4	8.756	4					-2.7284	0	-1.1564	4	0.4156	4	1.9876	-12	3.5594	4	5.1314	-20	6.7034	0	8.2752	-76	9.8472	4	11.4192	-12					-3.4784
	-3.8432	176	-2.4436	4	-1.0436	4	0.3564	4	1.7564	4	3.1564	-4	4.5562	0	5.9562	-12	7.3562	0	8.7562	4					-2.7282	0	-1.1562	0	0.4158	4	1.9878	-8	3.5596	0	5.1316	-16	6.7036	4	8.2754	-76	9.8474	4	11.4194	-12					-3.4782
	-3.843	168	-2.4434	4	-1.0434	4	0.3566	4	1.7566	4	3.1566	-8	4.5564	4	5.9564	-12	7.3564	4	8.7564	4					-2.728	0	-1.156	4	0.416	0	1.988	-8	3.5598	4	5.1318	-16	6.7038	0	8.2756	-72	9.8476	0	11.4196	-16					-3.478
	-3.8428	152	-2.4432	4	-1.0432	4	0.3568	4	1.7568	4	3.1568	-4	4.5566	0	5.9566	-16	7.3566	4	8.7566	4					-2.7278	4	-1.1558	4	0.4162	4	1.9882	-4	3.56	0	5.132	-20	6.704	4	8.2758	-68	9.8478	4	11.4198	-12					-3.4778
	-3.8426	144	-2.443	4	-1.043	4	0.357	4	1.757	4	3.157	-4	4.5568	0	5.9568	-16	7.3568	4	8.7568	4					-2.7276	4	-1.1556	4	0.4164	4	1.9884	-8	3.5602	0	5.1322	-16	6.7042	4	8.276	-64	9.848	4	11.42	-12					-3.4776
	-3.8424	136	-2.4428	4	-1.0428	4	0.3572	4	1.7572	4	3.1572	-4	4.557	-4	5.957	-20	7.357	4	8.757	4					-2.7274	4	-1.1554	4	0.4166	4	1.9886	-4	3.5604	4	5.1324	-16	6.7044	4	8.2762	-60	9.8482	4	11.4202	-8					-3.4774
	-3.8422	124	-2.4426	4	-1.0426	8	0.3574	4	1.7574	4	3.1574	-8	4.5572	0	5.9572	-20	7.3572	4	8.7572	4					-2.7272	4	-1.1552	4	0.4168	4	1.9888	-4	3.5606	4	5.1326	-20	6.7046	0	8.2764	-64	9.8484	4	11.4204	-12					-3.4772
	-3.842	116	-2.4424	4	-1.0424	4	0.3576	4	1.7576	4	3.1576	-8	4.5574	-4	5.9574	-20	7.3574	4	8.7574	4					-2.727	4	-1.155	0	0.417	0	1.989	-4	3.5608	4	5.1328	-20	6.7048	4	8.2766	-60	9.8486	0	11.4206	-12					-3.477
	-3.8418	112	-2.4422	4	-1.0422	4	0.3578	4	1.7578	8	3.1578	-4	4.5576	-4	5.9576	-24	7.3576	4	8.7576	4					-2.7268	4	-1.1548	0	0.4172	4	1.9892	-4	3.561	4	5.133	-12	6.705	4	8.2768	-60	9.8488	4	11.4208	-12					-3.4768
	-3.8416	100	-2.442	4	-1.042	4	0.358	4	1.758	4	3.158	-8	4.5578	-4	5.9578	-28	7.3578	4	8.7578	4					-2.7266	4	-1.1546	0	0.4174	0	1.9894	-4	3.5612	4	5.1332	-12	6.7052	0	8.277	-56	9.849	0	11.421	-8					-3.4766
	-3.8414	96	-2.4418	4	-1.0418	4	0.3582	4	1.7582	4	3.1582	-8	4.558	-4	5.958	-28	7.358	4	8.758	4					-2.7264	4	-1.1544	4	0.4176	4	1.9896	4	3.5614	4	5.1334	-16	6.7054	4	8.2772	-52	9.8492	4	11.4212	-12					-3.4764
	-3.8412	88	-2.4416	4	-1.0416	0	0.3584	4	1.7584	4	3.1584	-8	4.5582	-4	5.9582	-28	7.3582	4	8.7582	4					-2.7262	4	-1.1542	0	0.4178	0	1.9898	0	3.5616	4	5.1336	-12	6.7056	0	8.2774	-48	9.8494	4	11.4214	-12					-3.4762
	-3.841	84	-2.4414	4	-1.0414	4	0.3586	4	1.7586	4	3.1586	-8	4.5584	-4	5.9584	-28	7.3584	4	8.7584	4					-2.726	0	-1.154	4	0.418	0	1.99	0	3.5618	4	5.1338	-8	6.7058	4	8.2776	-44	9.8496	4	11.4216	-12					-3.476
	-3.8408	76	-2.4412	4	-1.0412	4	0.3588	4	1.7588	0	3.1588	-8	4.5586	0	5.9586	-32	7.3586	4	8.7586	4					-2.7258	4	-1.1538	4	0.4182	0	1.9902	4	3.562	0	5.134	-12	6.706	4	8.2778	-44	9.8498	4	11.4218	-8					-3.4758
	-3.8406	68	-2.441	4	-1.041	4	0.359	4	1.759	4	3.159	-12	4.5588	0	5.9588	-36	7.3588	4	8.7588	4					-2.7256	0	-1.1536	4	0.4184	0	1.9904	4	3.5622	0	5.1342	-12	6.7062	0	8.278	-40	9.85	8	11.422	-12					-3.4756
	-3.8404	64	-2.4408	4	-1.0408	4	0.3592	4	1.7592	4	3.1592	-12	4.559	-4	5.959	-32	7.359	4	8.759	4					-2.7254	0	-1.1534	0	0.4186	0	1.9906	4	3.5624	0	5.1344	-12	6.7064	4	8.2782	-40	9.8502	4	11.4222	-12					-3.4754
	-3.8402	60	-2.4406	4	-1.0406	4	0.3594	4	1.7594	4	3.1594	-8	4.5592	-4	5.9592	-36	7.3592	4	8.7592	4					-2.7252	0	-1.1532	0	0.4188	4	1.9908	4	3.5626	4	5.1346	-12	6.7066	4	8.2784	-36	9.8504	4	11.4224	-12					-3.4752
	-3.84	56	-2.4404	4	-1.0404	4	0.3596	4	1.7596	4	3.1596	-8	4.5594	-8	5.9594	-36	7.3594	8	8.7594	4					-2.725	4	-1.153	4	0.419	4	1.991	4	3.5628	4	5.1348	-8	6.7068	0	8.2786	-32	9.8506	4	11.4226	-12					-3.475
	-3.8398	48	-2.4402	4	-1.0402	4	0.3598	4	1.7598	4	3.1598	-12	4.5596	-4	5.9596	-40	7.3596	4	8.7596	4					-2.7248	4	-1.1528	4	0.4192	0	1.9912	4	3.563	4	5.135	-8	6.707	4	8.2788	-32	9.8508	4	11.4228	-12					-3.4748
	-3.8396	44	-2.44	4	-1.04	4	0.36	4	1.76	4	3.16	-8	4.5598	-8	5.9598	-40	7.3598	4	8.7598	4					-2.7246	4	-1.1526	4	0.4194	4	1.9914	4	3.5632	0	5.1352	-8	6.7072	4	8.279	-28	9.851	4	11.423	-8					-3.4746
	-3.8394	40	-2.4398	4	-1.0398	4	0.3602	4	1.7602	4	3.1602	-12	4.56	-4	5.96	-40	7.36	4	8.76	4					-2.7244	0	-1.1524	4	0.4196	0	1.9916	8	3.5634	4	5.1354	-4	6.7074	4	8.2792	-24	9.8512	4	11.4232	-12					-3.4744
	-3.8392	36	-2.4396	4	-1.0396	4	0.3604	4	1.7604	4	3.1604	-8	4.5602	-8	5.9602	-40	7.3602	4	8.7602	4					-2.7242	0	-1.1522	4	0.4198	4	1.9918	8	3.5636	0	5.1356	-4	6.7076	0	8.2794	-24	9.8514	4	11.4234	-8					-3.4742
	-3.839	36	-2.4394	4	-1.0394	4	0.3606	4	1.7606	4	3.1606	-8	4.5604	-8	5.9604	-40	7.3604	4	8.7604	4					-2.724	0	-1.152	4	0.42	4	1.992	88	3.5638	0	5.1358	-4	6.7078	4	8.2796	-20	9.8516	0	11.4236	-12					-3.474
	-3.8388	28	-2.4392	4	-1.0392	4	0.3608	4	1.7608	4	3.1608	-8	4.5606	-8	5.9606	-40	7.3606	4	8.7606	4					-2.7238	0	-1.1518	4	0.4202	0	1.9922	152	3.564	4	5.136	-4	6.708	0	8.2798	-20	9.8518	0	11.4238	-12					-3.4738
	-3.8386	28	-2.439	4	-1.039	4	0.361	4	1.761	4	3.161	-12	4.5608	-8	5.9608	-40	7.3608	4	8.7608	4					-2.7236	4	-1.1516	0	0.4204	4	1.9924	196	3.5642	4	5.1362	-4	6.7082	0	8.28	-12	9.852	4	11.424	-8					-3.4736
	-3.8384	24	-2.4388	4	-1.0388	4	0.3612	8	1.7612	4	3.1612	-8	4.561	-8	5.961	-44	7.361	4	8.761	4					-2.7234	0	-1.1514	4	0.4206	4	1.9926	228	3.5644	4	5.1364	-4	6.7084	4	8.2802	-16	9.8522	4	11.4242	-12					-3.4734
	-3.8382	20	-2.4386	4	-1.0386	4	0.3614	4	1.7614	4	3.1614	-8	4.5612	-8	5.9612	-44	7.3612	4	8.7612	4					-2.7232	4	-1.1512	0	0.4208	4	1.9928	260	3.5646	4	5.1366	-4	6.7086	0	8.2804	-16	9.8524	4	11.4244	-12					-3.4732
	-3.838	16	-2.4384	4	-1.0384	4	0.3616	4	1.7616	4	3.1616	-8	4.5614	-8	5.9614	-40	7.3614	4	8.7614	0					-2.723	0	-1.151	0	0.421	4	1.993	272	3.5648	4	5.1368	-4	6.7088	0	8.2806	-8	9.8526	0	11.4246	-12					-3.473
	-3.8378	16	-2.4382	0	-1.0382	4	0.3618	4	1.7618	4	3.1618	-4	4.5616	-4	5.9616	-40	7.3616	4	8.7616	4					-2.7228	4	-1.1508	4	0.4212	4	1.9932	280	3.565	4	5.137	-4	6.709	4	8.2808	-12	9.8528	4	11.4248	-12					-3.4728
	-3.8376	12	-2.438	4	-1.038	4	0.362	4	1.762	4	3.162	-4	4.5618	-4	5.9618	-40	7.3618	4	8.7618	4					-2.7226	0	-1.1506	4	0.4214	4	1.9934	280	3.5652	0	5.1372	0	6.7092	4	8.281	-12	9.853	4	11.425	-12					-3.4726
	-3.8374	4	-2.4378	4	-1.0378	4	0.3622	8	1.7622	4	3.1622	-8	4.562	-4	5.962	-40	7.362	4	8.762	4					-2.7224	4	-1.1504	4	0.4216	4	1.9936	272	3.5654	4	5.1374	0	6.7094	4	8.2812	-8	9.8532	4	11.4252	-4					-3.4724
	-3.8372	4	-2.4376	4	-1.0376	4	0.3624	4	1.7624	4	3.1624	-4	4.5622	-8	5.9622	-44	7.3622	4	8.7622	4					-2.7222	4	-1.1502	4	0.4218	4	1.9938	264	3.5656	4	5.1376	0	6.7096	4	8.2814	-4	9.8534	4	11.4254	-12					-3.4722
	-3.837	4	-2.4374	0	-1.0374	4	0.3626	4	1.7626	4	3.1626	-4	4.5624	-8	5.9624	-40	7.3624	4	8.7624	4					-2.722	4	-1.15	4	0.422	0	1.994	260	3.5658	4	5.1378	4	6.7098	4	8.2816	-4	9.8536	4	11.4256	-12					-3.472
	-3.8368	0	-2.4372	4	-1.0372	4	0.3628	4	1.7628	4	3.1628	-4	4.5626	-8	5.9626	-44	7.3626	4	8.7626	4					-2.7218	4	-1.1498	4	0.4222	4	1.9942	248	3.566	4	5.138	0	6.71	4	8.2818	0	9.8538	4	11.4258	-12					-3.4718
	-3.8366	-4	-2.437	4	-1.037	4	0.363	4	1.763	4	3.163	-4	4.5628	-4	5.9628	-40	7.3628	0	8.7628	4					-2.7216	0	-1.1496	4	0.4224	0	1.9944	244	3.5662	0	5.1382	4	6.7102	4	8.282	-4	9.854	0	11.426	-12					-3.4716
	-3.8364	-4	-2.4368	4	-1.0368	4	0.3632	4	1.7632	4	3.1632	-4	4.563	-8	5.963	-40	7.363	4	8.763	0					-2.7214	4	-1.1494	0	0.4226	4	1.9946	232	3.5664	0	5.1384	4	6.7104	4	8.2822	-4	9.8542	4	11.4262	-8					-3.4714
	-3.8362	-8	-2.4366	4	-1.0366	4	0.3634	4	1.7634	4	3.1634	-4	4.5632	-8	5.9632	-44	7.3632	0	8.7632	4					-2.7212	0	-1.1492	4	0.4228	4	1.9948	224	3.5666	4	5.1386	32	6.7106	0	8.2824	-4	9.8544	0	11.4264	-8					-3.4712
	-3.836	-8	-2.4364	4	-1.0364	4	0.3636	4	1.7636	8	3.1636	-4	4.5634	-4	5.9634	-44	7.3634	4	8.7634	4					-2.721	0	-1.149	4	0.423	0	1.995	212	3.5668	0	5.1388	144	6.7108	4	8.2826	4	9.8546	4	11.4266	-8					-3.471
	-3.8358	-12	-2.4362	4	-1.0362	4	0.3638	4	1.7638	4	3.1638	-4	4.5636	0	5.9636	-40	7.3636	4	8.7636	8					-2.7208	4	-1.1488	4	0.4232	4	1.9952	204	3.567	0	5.139	208	6.711	4	8.2828	4	9.8548	0	11.4268	-8					-3.4708
	-3.8356	-12	-2.436	4	-1.036	4	0.364	4	1.764	4	3.164	0	4.5638	-4	5.9638	-40	7.3638	4	8.7638	4					-2.7206	0	-1.1486	4	0.4234	4	1.9954	192	3.5672	0	5.1392	248	6.7112	4	8.283	4	9.855	4	11.427	-8					-3.4706
	-3.8354	-16	-2.4358	4	-1.0358	4	0.3642	4	1.7642	4	3.1642	-4	4.564	-4	5.964	-44	7.364	4	8.764	0					-2.7204	0	-1.1484	4	0.4236	4	1.9956	184	3.5674	4	5.1394	268	6.7114	0	8.2832	4	9.8552	4	11.4272	-8					-3.4704
	-3.8352	-16	-2.4356	4	-1.0356	4	0.3644	4	1.7644	4	3.1644	0	4.5642	-4	5.9642	-44	7.3642	4	8.7642	4					-2.7202	4	-1.1482	0	0.4238	4	1.9958	176	3.5676	4	5.1396	276	6.7116	4	8.2834	4	9.8554	4	11.4274	-8					-3.4702
	-3.835	-16	-2.4354	4	-1.0354	4	0.3646	4	1.7646	4	3.1646	-4	4.5644	-4	5.9644	-44	7.3644	4	8.7644	4					-2.72	4	-1.148	4	0.424	4	1.996	168	3.5678	4	5.1398	276	6.7118	0	8.2836	4	9.8556	0	11.4276	-8					-3.47
	-3.8348	-20	-2.4352	0	-1.0352	4	0.3648	4	1.7648	4	3.1648	-4	4.5646	0	5.9646	-40	7.3646	4	8.7646	4					-2.7198	0	-1.1478	0	0.4242	4	1.9962	156	3.568	4	5.14	280	6.712	0	8.2838	4	9.8558	0	11.4278	-8					-3.4698
	-3.8346	-24	-2.435	4	-1.035	4	0.365	4	1.765	4	3.165	0	4.5648	-4	5.9648	-44	7.3648	8	8.7648	4					-2.7196	0	-1.1476	4	0.4244	4	1.9964	148	3.5682	4	5.1402	276	6.7122	4	8.284	4	9.856	4	11.428	-4					-3.4696
	-3.8344	-24	-2.4348	4	-1.0348	4	0.3652	4	1.7652	0	3.1652	-4	4.565	0	5.965	-44	7.365	4	8.765	4					-2.7194	4	-1.1474	4	0.4246	4	1.9966	144	3.5684	0	5.1404	272	6.7124	4	8.2842	4	9.8562	4	11.4282	-8					-3.4694
	-3.8342	-24	-2.4346	8	-1.0346	4	0.3654	4	1.7654	0	3.1654	0	4.5652	0	5.9652	-44	7.3652	4	8.7652	0					-2.7192	4	-1.1472	4	0.4248	4	1.9968	132	3.5686	4	5.1406	260	6.7126	0	8.2844	4	9.8564	0	11.4284	-4					-3.4692
	-3.834	-24	-2.4344	4	-1.0344	4	0.3656	4	1.7656	4	3.1656	0	4.5654	-4	5.9654	-44	7.3654	4	8.7654	4					-2.719	4	-1.147	0	0.425	0	1.997	128	3.5688	4	5.1408	248	6.7128	0	8.2846	4	9.8566	4	11.4286	-4					-3.469
	-3.8338	-28	-2.4342	0	-1.0342	4	0.3658	4	1.7658	4	3.1658	0	4.5656	0	5.9656	-44	7.3656	4	8.7656	4					-2.7188	4	-1.1468	0	0.4252	4	1.9972	116	3.569	4	5.141	236	6.713	4	8.2848	0	9.8568	4	11.4288	-4					-3.4688
	-3.8336	-28	-2.434	0	-1.034	4	0.366	4	1.766	4	3.166	0	4.5658	0	5.9658	-44	7.3658	4	8.7658	4					-2.7186	4	-1.1466	0	0.4254	4	1.9974	108	3.5692	4	5.1412	228	6.7132	4	8.285	4	9.857	4	11.429	-4					-3.4686
	-3.8334	-28	-2.4338	4	-1.0338	4	0.3662	4	1.7662	4	3.1662	0	4.566	0	5.966	-44	7.366	4	8.766	4					-2.7184	0	-1.1464	0	0.4256	4	1.9976	108	3.5694	4	5.1414	220	6.7134	4	8.2852	4	9.8572	4	11.4292	-4					-3.4684
	-3.8332	-32	-2.4336	4	-1.0336	4	0.3664	4	1.7664	4	3.1664	-4	4.5662	0	5.9662	-44	7.3662	4	8.7662	4					-2.7182	4	-1.1462	0	0.4258	4	1.9978	100	3.5696	4	5.1416	208	6.7136	4	8.2854	4	9.8574	4	11.4294	-4					-3.4682
	-3.833	-28	-2.4334	4	-1.0334	4	0.3666	4	1.7666	4	3.1666	4	4.5664	0	5.9664	-44	7.3664	4	8.7664	4					-2.718	4	-1.146	4	0.426	4	1.998	92	3.5698	4	5.1418	196	6.7138	4	8.2856	4	9.8576	4	11.4296	-8					-3.468
	-3.8328	-32	-2.4332	4	-1.0332	4	0.3668	4	1.7668	4	3.1668	0	4.5666	0	5.9666	-44	7.3666	4	8.7666	4					-2.7178	0	-1.1458	4	0.4262	4	1.9982	84	3.57	4	5.142	188	6.714	4	8.2858	4	9.8578	0	11.4298	-4					-3.4678
	-3.8326	-28	-2.433	4	-1.033	4	0.367	4	1.767	4	3.167	0	4.5668	4	5.9668	-40	7.3668	4	8.7668	4					-2.7176	4	-1.1456	4	0.4264	0	1.9984	80	3.5702	0	5.1422	180	6.7142	0	8.286	4	9.858	4	11.43	-4					-3.4676
	-3.8324	-36	-2.4328	4	-1.0328	4	0.3672	4	1.7672	4	3.1672	0	4.567	4	5.967	-44	7.367	4	8.767	4					-2.7174	0	-1.1454	4	0.4266	0	1.9986	72	3.5704	4	5.1424	168	6.7144	4	8.2862	4	9.8582	0	11.4302	-4					-3.4674
	-3.8322	-36	-2.4326	4	-1.0326	4	0.3674	4	1.7674	4	3.1674	0	4.5672	4	5.9672	-44	7.3672	4	8.7672	4					-2.7172	0	-1.1452	4	0.4268	4	1.9988	64	3.5706	4	5.1426	156	6.7146	4	8.2864	0	9.8584	4	11.4304	-8					-3.4672
	-3.832	-32	-2.4324	4	-1.0324	4	0.3676	0	1.7676	4	3.1676	0	4.5674	4	5.9674	-44	7.3674	4	8.7674	4					-2.717	4	-1.145	4	0.427	4	1.999	56	3.5708	4	5.1428	144	6.7148	4	8.2866	0	9.8586	4	11.4306	-4					-3.467
	-3.8318	-32	-2.4322	4	-1.0322	4	0.3678	4	1.7678	4	3.1678	4	4.5676	4	5.9676	-40	7.3676	0	8.7676	4					-2.7168	0	-1.1448	4	0.4272	4	1.9992	52	3.571	0	5.143	144	6.715	4	8.2868	0	9.8588	4	11.4308	-4					-3.4668
	-3.8316	-36	-2.432	4	-1.032	4	0.368	0	1.768	4	3.168	4	4.5678	4	5.9678	-44	7.3678	4	8.7678	4					-2.7166	0	-1.1446	4	0.4274	4	1.9994	48	3.5712	4	5.1432	132	6.7152	4	8.287	0	9.859	0	11.431	0					-3.4666
	-3.8314	-36	-2.4318	0	-1.0318	4	0.3682	4	1.7682	4	3.1682	4	4.568	4	5.968	-40	7.368	4	8.768	4					-2.7164	4	-1.1444	4	0.4276	4	1.9996	40	3.5714	0	5.1434	124	6.7154	4	8.2872	-4	9.8592	4	11.4312	0					-3.4664
	-3.8312	-40	-2.4316	4	-1.0316	4	0.3684	4	1.7684	4	3.1684	4	4.5682	4	5.9682	-44	7.3682	0	8.7682	4					-2.7162	0	-1.1442	4	0.4278	4	1.9998	36	3.5716	4	5.1436	116	6.7156	4	8.2874	0	9.8594	4	11.4314	-4					-3.4662
	-3.831	-40	-2.4314	4	-1.0314	4	0.3686	4	1.7686	4	3.1686	4	4.5684	4	5.9684	-40	7.3684	-4	8.7684	4					-2.716	4	-1.144	4	0.428	4	2	32	3.5718	0	5.1438	108	6.7158	4	8.2876	-4	9.8596	4	11.4316	-4					-3.466
	-3.8308	-40	-2.4312	4	-1.0312	4	0.3688	4	1.7688	4	3.1688	4	4.5686	4	5.9686	-40	7.3686	0	8.7686	4					-2.7158	4	-1.1438	0	0.4282	0	2.0002	24	3.572	4	5.144	100	6.716	4	8.2878	-8	9.8598	4	11.4318	0					-3.4658
	-3.8306	-40	-2.431	4	-1.031	4	0.369	4	1.769	4	3.169	0	4.5688	4	5.9688	-36	7.3688	-4	8.7688	4					-2.7156	0	-1.1436	4	0.4284	0	2.0004	20	3.5722	4	5.1442	96	6.7162	4	8.288	-8	9.86	0	11.432	-4					-3.4656
	-3.8304	-40	-2.4308	4	-1.0308	4	0.3692	4	1.7692	4	3.1692	4	4.569	4	5.969	-36	7.369	-4	8.769	4					-2.7154	4	-1.1434	4	0.4286	0	2.0006	16	3.5724	4	5.1444	88	6.7164	4	8.2882	-8	9.8602	0	11.4322	-4					-3.4654
	-3.8302	-40	-2.4306	4	-1.0306	4	0.3694	4	1.7694	4	3.1694	4	4.5692	4	5.9692	-36	7.3692	-4	8.7692	4					-2.7152	4	-1.1432	0	0.4288	4	2.0008	4	3.5726	4	5.1446	84	6.7166	4	8.2884	-12	9.8604	4	11.4324	-4					-3.4652
	-3.83	-44	-2.4304	4	-1.0304	4	0.3696	4	1.7696	4	3.1696	4	4.5694	4	5.9694	-28	7.3694	-8	8.7694	4					-2.715	4	-1.143	0	0.429	4	2.001	4	3.5728	4	5.1448	80	6.7168	4	8.2886	-12	9.8606	0	11.4326	-4					-3.465
	-3.8298	-44	-2.4302	4	-1.0302	4	0.3698	4	1.7698	4	3.1698	4	4.5696	4	5.9696	-28	7.3696	-8	8.7696	4					-2.7148	4	-1.1428	4	0.4292	4	2.0012	-8	3.573	0	5.145	68	6.717	4	8.2888	-12	9.8608	4	11.4328	-4					-3.4648
	-3.8296	-44	-2.43	8	-1.03	4	0.37	4	1.77	4	3.17	0	4.5698	4	5.9698	-24	7.3698	-8	8.7698	4					-2.7146	4	-1.1426	4	0.4294	4	2.0014	-8	3.5732	4	5.1452	64	6.7172	4	8.289	-8	9.861	0	11.433	-4					-3.4646
	-3.8294	-44	-2.4298	4	-1.0298	4	0.3702	4	1.7702	4	3.1702	4	4.57	4	5.97	-24	7.37	-8	8.77	4					-2.7144	0	-1.1424	0	0.4296	4	2.0016	-12	3.5734	4	5.1454	56	6.7174	4	8.2892	-8	9.8612	4	11.4332	-4					-3.4644
	-3.8292	-44	-2.4296	4	-1.0296	4	0.3704	4	1.7704	4	3.1704	4	4.5702	4	5.9702	-24	7.3702	-8	8.7702	4					-2.7142	4	-1.1422	4	0.4298	4	2.0018	-20	3.5736	4	5.1456	52	6.7176	0	8.2894	-12	9.8614	4	11.4334	-4					-3.4642
	-3.829	-44	-2.4294	4	-1.0294	4	0.3706	4	1.7706	4	3.1706	4	4.5704	4	5.9704	-20	7.3704	-8	8.7704	4					-2.714	4	-1.142	0	0.43	4	2.002	-28	3.5738	0	5.1458	48	6.7178	4	8.2896	-12	9.8616	4	11.4336	0					-3.464
	-3.8288	-48	-2.4292	4	-1.0292	4	0.3708	4	1.7708	4	3.1708	4	4.5706	4	5.9706	-20	7.3706	-12	8.7706	4					-2.7138	4	-1.1418	0	0.4302	0	2.0022	-28	3.574	4	5.146	40	6.718	4	8.2898	-12	9.8618	0	11.4338	-4					-3.4638
	-3.8286	-48	-2.429	4	-1.029	4	0.371	4	1.771	8	3.171	4	4.5708	4	5.9708	-12	7.3708	-12	8.7708	4					-2.7136	0	-1.1416	4	0.4304	0	2.0024	-32	3.5742	4	5.1462	40	6.7182	0	8.29	-12	9.862	4	11.434	0					-3.4636
	-3.8284	-48	-2.4288	4	-1.0288	4	0.3712	4	1.7712	0	3.1712	4	4.571	4	5.971	-16	7.371	-12	8.771	4					-2.7134	4	-1.1414	4	0.4306	0	2.0026	-40	3.5744	0	5.1464	32	6.7184	0	8.2902	-12	9.8622	0	11.4342	-4					-3.4634
	-3.8282	-48	-2.4286	4	-1.0286	4	0.3714	4	1.7714	4	3.1714	4	4.5712	4	5.9712	-12	7.3712	-12	8.7712	4					-2.7132	4	-1.1412	4	0.4308	4	2.0028	-40	3.5746	4	5.1466	28	6.7186	4	8.2904	-12	9.8624	0	11.4344	-4					-3.4632
	-3.828	-48	-2.4284	4	-1.0284	4	0.3716	4	1.7716	4	3.1716	4	4.5714	4	5.9714	-12	7.3714	-12	8.7714	4					-2.713	4	-1.141	0	0.431	4	2.003	-44	3.5748	0	5.1468	20	6.7188	4	8.2906	-8	9.8626	0	11.4346	-4					-3.463
	-3.8278	-48	-2.4282	4	-1.0282	4	0.3718	4	1.7718	4	3.1718	4	4.5716	4	5.9716	-8	7.3716	-12	8.7716	0					-2.7128	4	-1.1408	0	0.4312	0	2.0032	-56	3.575	4	5.147	16	6.719	0	8.2908	-12	9.8628	0	11.4348	-4					-3.4628
	-3.8276	-48	-2.428	4	-1.028	4	0.372	4	1.772	4	3.172	4	4.5718	0	5.9718	-4	7.3718	-12	8.7718	4					-2.7126	4	-1.1406	4	0.4314	0	2.0034	-56	3.5752	4	5.1472	8	6.7192	0	8.291	-12	9.863	4	11.435	-4					-3.4626
	-3.8274	-48	-2.4278	4	-1.0278	4	0.3722	4	1.7722	4	3.1722	4	4.572	0	5.972	-4	7.372	48	8.772	4					-2.7124	0	-1.1404	4	0.4316	4	2.0036	-60	3.5754	4	5.1474	8	6.7194	4	8.2912	-12	9.8632	0	11.4352	-4					-3.4624
	-3.8272	-48	-2.4276	4	-1.0276	4	0.3724	4	1.7724	4	3.1724	0	4.5722	4	5.9722	-4	7.3722	136	8.7722	4					-2.7122	0	-1.1402	4	0.4318	0	2.0038	-64	3.5756	4	5.1476	4	6.7196	4	8.2914	-8	9.8634	0	11.4354	-4					-3.4622
	-3.827	-48	-2.4274	4	-1.0274	4	0.3726	4	1.7726	4	3.1726	4	4.5724	4	5.9724	-4	7.3724	204	8.7724	4					-2.712	0	-1.14	0	0.432	4	2.004	-68	3.5758	0	5.1478	-8	6.7198	0	8.2916	-8	9.8636	0	11.4356	-4					-3.462
	-3.8268	-48	-2.4272	4	-1.0272	4	0.3728	4	1.7728	4	3.1728	4	4.5726	4	5.9726	-4	7.3726	228	8.7726	4					-2.7118	4	-1.1398	4	0.4322	4	2.0042	-72	3.576	4	5.148	-8	6.72	4	8.2918	-8	9.8638	4	11.4358	0					-3.4618
	-3.8266	-48	-2.427	4	-1.027	4	0.373	4	1.773	4	3.173	4	4.5728	4	5.9728	0	7.3728	228	8.7728	4					-2.7116	4	-1.1396	4	0.4324	4	2.0044	-72	3.5762	4	5.1482	-8	6.7202	0	8.292	-8	9.864	0	11.436	-4					-3.4616
	-3.8264	-44	-2.4268	4	-1.0268	4	0.3732	4	1.7732	4	3.1732	4	4.573	4	5.973	0	7.373	216	8.773	0					-2.7114	0	-1.1394	4	0.4326	4	2.0046	-76	3.5764	4	5.1484	-12	6.7204	0	8.2922	-8	9.8642	4	11.4362	-4					-3.4614
	-3.8262	-48	-2.4266	4	-1.0266	4	0.3734	4	1.7734	4	3.1734	4	4.5732	4	5.9732	4	7.3732	208	8.7732	4					-2.7112	0	-1.1392	4	0.4328	4	2.0048	-76	3.5766	4	5.1486	-12	6.7206	4	8.2924	-8	9.8644	0	11.4364	4					-3.4612
	-3.826	-44	-2.4264	4	-1.0264	4	0.3736	4	1.7736	4	3.1736	4	4.5734	4	5.9734	0	7.3734	196	8.7734	4					-2.711	0	-1.139	0	0.433	0	2.005	-84	3.5768	4	5.1488	-24	6.7208	4	8.2926	-8	9.8646	0	11.4366	0					-3.461
	-3.8258	-44	-2.4262	4	-1.0262	8	0.3738	4	1.7738	0	3.1738	4	4.5736	4	5.9736	4	7.3736	184	8.7736	4					-2.7108	4	-1.1388	0	0.4332	4	2.0052	-84	3.577	4	5.149	-24	6.721	4	8.2928	-8	9.8648	4	11.4368	0					-3.4608
	-3.8256	-44	-2.426	0	-1.026	4	0.374	4	1.774	4	3.174	4	4.5738	4	5.9738	4	7.3738	172	8.7738	4					-2.7106	0	-1.1386	4	0.4334	4	2.0054	-84	3.5772	4	5.1492	-28	6.7212	4	8.293	-8	9.865	4	11.437	0					-3.4606
	-3.8254	-44	-2.4258	4	-1.0258	4	0.3742	4	1.7742	4	3.1742	4	4.574	4	5.974	4	7.374	164	8.774	4					-2.7104	0	-1.1384	4	0.4336	4	2.0056	-88	3.5774	4	5.1494	-32	6.7214	4	8.2932	-8	9.8652	4	11.4372	4					-3.4604
	-3.8252	-44	-2.4256	4	-1.0256	4	0.3744	4	1.7744	4	3.1744	0	4.5742	0	5.9742	4	7.3742	152	8.7742	4					-2.7102	4	-1.1382	0	0.4338	4	2.0058	-88	3.5776	0	5.1496	-32	6.7216	4	8.2934	-4	9.8654	4	11.4374	4					-3.4602
	-3.825	-40	-2.4254	4	-1.0254	4	0.3746	4	1.7746	4	3.1746	4	4.5744	4	5.9744	4	7.3744	144	8.7744	4					-2.71	4	-1.138	0	0.434	4	2.006	-88	3.5778	4	5.1498	-40	6.7218	4	8.2936	-8	9.8656	0	11.4376	0					-3.46
	-3.8248	-40	-2.4252	4	-1.0252	4	0.3748	4	1.7748	4	3.1748	0	4.5746	4	5.9746	4	7.3746	132	8.7746	4					-2.7098	0	-1.1378	4	0.4342	4	2.0062	-92	3.578	4	5.15	-44	6.722	4	8.2938	-4	9.8658	0	11.4378	0					-3.4598
	-3.8246	-40	-2.425	4	-1.025	4	0.375	4	1.775	4	3.175	4	4.5748	0	5.9748	4	7.3748	128	8.7748	4					-2.7096	4	-1.1376	4	0.4344	0	2.0064	-88	3.5782	4	5.1502	-48	6.7222	4	8.294	-12	9.866	4	11.438	0					-3.4596
	-3.8244	-40	-2.4248	4	-1.0248	4	0.3752	4	1.7752	4	3.1752	4	4.575	4	5.975	4	7.375	116	8.775	4					-2.7094	0	-1.1374	8	0.4346	4	2.0066	-92	3.5784	4	5.1504	-52	6.7224	0	8.2942	-4	9.8662	0	11.4382	4					-3.4594
	-3.8242	-40	-2.4246	4	-1.0246	4	0.3754	4	1.7754	4	3.1754	4	4.5752	4	5.9752	4	7.3752	112	8.7752	4					-2.7092	4	-1.1372	0	0.4348	0	2.0068	-92	3.5786	4	5.1506	-60	6.7226	4	8.2944	-8	9.8664	4	11.4384	0					-3.4592
	-3.824	-40	-2.4244	4	-1.0244	4	0.3756	4	1.7756	4	3.1756	4	4.5754	4	5.9754	0	7.3754	104	8.7754	4					-2.709	4	-1.137	0	0.435	4	2.007	-92	3.5788	0	5.1508	-60	6.7228	4	8.2946	-8	9.8666	4	11.4386	0					-3.459
	-3.8238	-36	-2.4242	4	-1.0242	4	0.3758	4	1.7758	4	3.1758	4	4.5756	0	5.9756	4	7.3756	96	8.7756	4					-2.7088	4	-1.1368	0	0.4352	4	2.0072	-88	3.579	0	5.151	-64	6.723	0	8.2948	-8	9.8668	4	11.4388	0					-3.4588
	-3.8236	-36	-2.424	4	-1.024	4	0.376	4	1.776	4	3.176	4	4.5758	4	5.9758	0	7.3758	88	8.7758	4					-2.7086	0	-1.1366	0	0.4354	4	2.0074	-88	3.5792	0	5.1512	-68	6.7232	4	8.295	-8	9.867	4	11.439	4					-3.4586
	-3.8234	-32	-2.4238	4	-1.0238	4	0.3762	4	1.7762	4	3.1762	4	4.576	4	5.976	4	7.376	84	8.776	4					-2.7084	-4	-1.1364	-4	0.4356	4	2.0076	-92	3.5794	4	5.1514	-72	6.7234	0	8.2952	-12	9.8672	4	11.4392	4					-3.4584
	-3.8232	-28	-2.4236	4	-1.0236	4	0.3764	4	1.7764	4	3.1764	4	4.5762	4	5.9762	0	7.3762	80	8.7762	4					-2.7082	0	-1.1362	-12	0.4358	4	2.0078	-88	3.5796	0	5.1516	-72	6.7236	4	8.2954	-8	9.8674	0	11.4394	0					-3.4582
	-3.823	-28	-2.4234	4	-1.0234	0	0.3766	4	1.7766	4	3.1766	4	4.5764	4	5.9764	0	7.3764	72	8.7764	4					-2.708	4	-1.136	-12	0.436	0	2.008	-88	3.5798	4	5.1518	-76	6.7238	4	8.2956	-8	9.8676	4	11.4396	4					-3.458
	-3.8228	-28	-2.4232	4	-1.0232	4	0.3768	4	1.7768	4	3.1768	4	4.5766	0	5.9766	0	7.3766	68	8.7766	4					-2.7078	4	-1.1358	-16	0.4362	4	2.0082	-92	3.58	4	5.152	-76	6.724	4	8.2958	-8	9.8678	0	11.4398	-4					-3.4578
	-3.8226	-28	-2.423	4	-1.023	4	0.377	4	1.777	4	3.177	4	4.5768	0	5.9768	-4	7.3768	60	8.7768	4					-2.7076	0	-1.1356	-20	0.4364	0	2.0084	-88	3.5802	0	5.1522	-84	6.7242	0	8.296	-8	9.868	4	11.44	4					-3.4576
	-3.8224	-24	-2.4228	4	-1.0228	4	0.3772	4	1.7772	4	3.1772	4	4.577	4	5.977	0	7.377	60	8.777	4					-2.7074	0	-1.1354	-24	0.4366	4	2.0086	-84	3.5804	4	5.1524	-84	6.7244	4	8.2962	-8	9.8682	4	11.4402	0					-3.4574
	-3.8222	-24	-2.4226	4	-1.0226	4	0.3774	4	1.7774	4	3.1774	4	4.5772	4	5.9772	-4	7.3772	52	8.7772	4					-2.7072	0	-1.1352	-24	0.4368	4	2.0088	-88	3.5806	8	5.1526	-84	6.7246	0	8.2964	-12	9.8684	4	11.4404	4					-3.4572
	-3.822	-20	-2.4224	4	-1.0224	8	0.3776	4	1.7776	4	3.1776	4	4.5774	4	5.9774	0	7.3774	48	8.7774	4					-2.707	4	-1.135	-28	0.437	4	2.009	-84	3.5808	4	5.1528	-88	6.7248	4	8.2966	-12	9.8686	4	11.4406	4					-3.457
	-3.8218	-12	-2.4222	4	-1.0222	4	0.3778	4	1.7778	4	3.1778	4	4.5776	4	5.9776	-4	7.3776	44	8.7776	4					-2.7068	4	-1.1348	-28	0.4372	4	2.0092	-84	3.581	4	5.153	-88	6.725	4	8.2968	-12	9.8688	4	11.4408	4					-3.4568
	-3.8216	-12	-2.422	4	-1.022	4	0.378	4	1.778	4	3.178	4	4.5778	4	5.9778	-4	7.3778	40	8.7778	0					-2.7066	4	-1.1346	-24	0.4374	-4	2.0094	-84	3.5812	4	5.1532	-92	6.7252	4	8.297	-12	9.869	4	11.441	0					-3.4566
	-3.8214	-12	-2.4218	4	-1.0218	4	0.3782	4	1.7782	4	3.1782	4	4.578	0	5.978	0	7.378	36	8.778	8					-2.7064	4	-1.1344	-24	0.4376	4	2.0096	-80	3.5814	4	5.1534	-92	6.7254	4	8.2972	-12	9.8692	4	11.4412	0					-3.4564
	-3.8212	-12	-2.4216	4	-1.0216	8	0.3784	4	1.7784	4	3.1784	4	4.5782	4	5.9782	-4	7.3782	28	8.7782	4					-2.7062	4	-1.1342	-24	0.4378	4	2.0098	-76	3.5816	4	5.1536	-96	6.7256	4	8.2974	-12	9.8694	4	11.4414	0					-3.4562
	-3.821	-12	-2.4214	4	-1.0214	4	0.3786	4	1.7786	4	3.1786	4	4.5784	4	5.9784	-8	7.3784	28	8.7784	4					-2.706	4	-1.134	-24	0.438	0	2.01	-80	3.5818	4	5.1538	-92	6.7258	0	8.2976	-12	9.8696	0	11.4416	4					-3.456
	-3.8208	-12	-2.4212	4	-1.0212	0	0.3788	4	1.7788	4	3.1788	8	4.5786	4	5.9786	-8	7.3786	28	8.7786	4					-2.7058	4	-1.1338	-20	0.4382	4	2.0102	-76	3.582	4	5.154	-96	6.726	4	8.2978	-8	9.8698	0	11.4418	4					-3.4558
	-3.8206	-8	-2.421	4	-1.021	4	0.379	4	1.779	4	3.179	4	4.5788	4	5.9788	-8	7.3788	20	8.7788	4					-2.7056	4	-1.1336	-24	0.4384	4	2.0104	-76	3.5822	4	5.1542	-96	6.7262	0	8.298	-8	9.87	4	11.442	4					-3.4556
	-3.8204	-8	-2.4208	4	-1.0208	4	0.3792	4	1.7792	4	3.1792	4	4.579	4	5.979	-8	7.379	16	8.779	4					-2.7054	0	-1.1334	-16	0.4386	4	2.0106	-72	3.5824	4	5.1544	-96	6.7264	4	8.2982	-12	9.8702	4	11.4422	4					-3.4554
	-3.8202	-4	-2.4206	4	-1.0206	4	0.3794	4	1.7794	4	3.1794	4	4.5792	4	5.9792	-8	7.3792	12	8.7792	4					-2.7052	0	-1.1332	-16	0.4388	0	2.0108	-72	3.5826	4	5.1546	-96	6.7266	4	8.2984	-12	9.8704	4	11.4424	4					-3.4552
	-3.82	-4	-2.4204	4	-1.0204	4	0.3796	4	1.7796	4	3.1796	4	4.5794	4	5.9794	-8	7.3794	12	8.7794	4					-2.705	0	-1.133	-16	0.439	4	2.011	-68	3.5828	4	5.1548	-92	6.7268	4	8.2986	-12	9.8706	0	11.4426	4					-3.455
	-3.8198	0	-2.4202	8	-1.0202	4	0.3798	4	1.7798	4	3.1798	4	4.5796	4	5.9796	-8	7.3796	8	8.7796	4					-2.7048	4	-1.1328	-16	0.4392	4	2.0112	-64	3.583	4	5.155	-92	6.727	0	8.2988	-12	9.8708	4	11.4428	4					-3.4548
	-3.8196	-4	-2.42	4	-1.02	4	0.38	0	1.78	4	3.18	4	4.5798	4	5.9798	-12	7.3798	4	8.7798	4					-2.7046	4	-1.1326	-12	0.4394	4	2.0114	-60	3.5832	0	5.1552	-92	6.7272	4	8.299	-12	9.871	4	11.443	0					-3.4546
	-3.8194	0	-2.4198	4	-1.0198	8	0.3802	4	1.7802	4	3.1802	4	4.58	4	5.98	-12	7.38	4	8.78	4					-2.7044	4	-1.1324	-12	0.4396	4	2.0116	-60	3.5834	4	5.1554	-92	6.7274	4	8.2992	-8	9.8712	0	11.4432	4					-3.4544
	-3.8192	0	-2.4196	4	-1.0196	4	0.3804	4	1.7804	4	3.1804	8	4.5802	4	5.9802	-12	7.3802	0	8.7802	4					-2.7042	4	-1.1322	-12	0.4398	4	2.0118	-60	3.5836	4	5.1556	-92	6.7276	4	8.2994	-8	9.8714	4	11.4434	4					-3.4542
	-3.819	0	-2.4194	4	-1.0194	4	0.3806	4	1.7806	4	3.1806	4	4.5804	4	5.9804	-12	7.3804	0	8.7804	4					-2.704	4	-1.132	-12	0.44	0	2.012	-56	3.5838	4	5.1558	-88	6.7278	4	8.2996	-8	9.8716	4	11.4436	4					-3.454
	-3.8188	0	-2.4192	4	-1.0192	4	0.3808	4	1.7808	8	3.1808	0	4.5806	4	5.9806	-12	7.3806	-4	8.7806	4					-2.7038	4	-1.1318	-12	0.4402	4	2.0122	-48	3.584	4	5.156	-92	6.728	4	8.2998	-4	9.8718	4	11.4438	0					-3.4538
	-3.8186	-4	-2.419	4	-1.019	4	0.381	4	1.781	8	3.181	4	4.5808	4	5.9808	-8	7.3808	-8	8.7808	4					-2.7036	0	-1.1316	-12	0.4404	4	2.0124	-52	3.5842	4	5.1562	-88	6.7282	4	8.3	-8	9.872	4	11.444	4					-3.4536
	-3.8184	0	-2.4188	4	-1.0188	4	0.3812	0	1.7812	4	3.1812	4	4.581	4	5.981	-8	7.381	-8	8.781	4					-2.7034	4	-1.1314	-8	0.4406	0	2.0126	-48	3.5844	0	5.1564	-84	6.7284	4	8.3002	-8	9.8722	4	11.4442	4					-3.4534
	-3.8182	0	-2.4186	4	-1.0186	4	0.3814	4	1.7814	0	3.1814	4	4.5812	4	5.9812	-12	7.3812	-12	8.7812	4					-2.7032	4	-1.1312	-8	0.4408	4	2.0128	-44	3.5846	4	5.1566	-84	6.7286	4	8.3004	-8	9.8724	0	11.4444	4					-3.4532
	-3.818	0	-2.4184	4	-1.0184	4	0.3816	4	1.7816	4	3.1816	4	4.5814	4	5.9814	-8	7.3814	-12	8.7814	4					-2.703	4	-1.131	-8	0.441	4	2.013	-44	3.5848	4	5.1568	-80	6.7288	4	8.3006	-8	9.8726	4	11.4446	4					-3.453
	-3.8178	-4	-2.4182	4	-1.0182	4	0.3818	4	1.7818	8	3.1818	4	4.5816	4	5.9816	-12	7.3816	-16	8.7816	4					-2.7028	4	-1.1308	-8	0.4412	4	2.0132	-36	3.585	4	5.157	-76	6.729	4	8.3008	-8	9.8728	0	11.4448	0					-3.4528
	-3.8176	0	-2.418	4	-1.018	4	0.382	8	1.782	4	3.182	4	4.5818	4	5.9818	-8	7.3818	-16	8.7818	8					-2.7026	4	-1.1306	-8	0.4414	4	2.0134	-36	3.5852	0	5.1572	-76	6.7292	4	8.301	-8	9.873	4	11.445	0					-3.4526
	-3.8174	0	-2.4178	0	-1.0178	4	0.3822	4	1.7822	4	3.1822	4	4.582	4	5.982	-8	7.382	-16	8.782	4					-2.7024	4	-1.1304	-4	0.4416	0	2.0136	-32	3.5854	4	5.1574	-72	6.7294	4	8.3012	-8	9.8732	4	11.4452	0					-3.4524
	-3.8172	0	-2.4176	0	-1.0176	8	0.3824	4	1.7824	4	3.1824	0	4.5822	4	5.9822	-8	7.3822	-20	8.7822	4					-2.7022	4	-1.1302	-4	0.4418	0	2.0138	-28	3.5856	4	5.1576	-68	6.7296	4	8.3014	-8	9.8734	0	11.4454	4					-3.4522
	-3.817	-4	-2.4174	-4	-1.0174	4	0.3826	8	1.7826	4	3.1826	4	4.5824	4	5.9824	-8	7.3824	-20	8.7824	4					-2.702	4	-1.13	0	0.442	4	2.014	-28	3.5858	4	5.1578	-60	6.7298	4	8.3016	-8	9.8736	0	11.4456	4					-3.452
	-3.8168	-4	-2.4172	-8	-1.0172	4	0.3828	4	1.7828	4	3.1828	4	4.5826	4	5.9826	-8	7.3826	-24	8.7826	8					-2.7018	4	-1.1298	-4	0.4422	0	2.0142	-24	3.586	4	5.158	-60	6.73	0	8.3018	-8	9.8738	0	11.4458	0					-3.4518
	-3.8166	-4	-2.417	-16	-1.017	4	0.383	4	1.783	0	3.183	4	4.5828	4	5.9828	-4	7.3828	-24	8.7828	4					-2.7016	4	-1.1296	0	0.4424	4	2.0144	-20	3.5862	0	5.1582	-56	6.7302	4	8.302	-8	9.874	8	11.446	4					-3.4516
	-3.8164	-8	-2.4168	-12	-1.0168	4	0.3832	4	1.7832	8	3.1832	4	4.583	4	5.983	-4	7.383	-28	8.783	4					-2.7014	0	-1.1294	0	0.4426	4	2.0146	-16	3.5864	0	5.1584	-52	6.7304	4	8.3022	-8	9.8742	4	11.4462	4					-3.4514
	-3.8162	-8	-2.4166	-12	-1.0166	4	0.3834	4	1.7834	4	3.1834	4	4.5832	4	5.9832	0	7.3832	-28	8.7832	4					-2.7012	4	-1.1292	-4	0.4428	4	2.0148	-16	3.5866	4	5.1586	-52	6.7306	4	8.3024	-8	9.8744	0	11.4464	4					-3.4512
	-3.816	-8	-2.4164	-12	-1.0164	4	0.3836	4	1.7836	4	3.1836	4	4.5834	4	5.9834	-4	7.3834	-28	8.7834	4					-2.701	0	-1.129	0	0.443	0	2.015	-16	3.5868	4	5.1588	-52	6.7308	4	8.3026	-4	9.8746	0	11.4466	4					-3.451
	-3.8158	-8	-2.4162	-16	-1.0162	4	0.3838	4	1.7838	4	3.1838	4	4.5836	4	5.9836	-4	7.3836	-32	8.7836	8					-2.7008	4	-1.1288	4	0.4432	0	2.0152	-12	3.587	-4	5.159	-48	6.731	0	8.3028	-4	9.8748	4	11.4468	4					-3.4508
	-3.8156	-8	-2.416	-16	-1.016	4	0.384	4	1.784	4	3.184	4	4.5838	4	5.9838	-4	7.3838	-28	8.7838	4					-2.7006	0	-1.1286	4	0.4434	4	2.0154	-8	3.5872	4	5.1592	-44	6.7312	4	8.303	-8	9.875	4	11.447	4					-3.4506
	-3.8154	-8	-2.4158	-16	-1.0158	4	0.3842	4	1.7842	4	3.1842	4	4.584	4	5.984	-4	7.384	-32	8.784	4					-2.7004	0	-1.1284	4	0.4436	4	2.0156	-8	3.5874	4	5.1594	-44	6.7314	0	8.3032	-4	9.8752	4	11.4472	0					-3.4504
	-3.8152	-8	-2.4156	-16	-1.0156	4	0.3844	4	1.7844	4	3.1844	4	4.5842	4	5.9842	0	7.3842	-32	8.7842	4					-2.7002	4	-1.1282	4	0.4438	0	2.0158	-8	3.5876	4	5.1596	-40	6.7316	0	8.3034	-8	9.8754	4	11.4474	4					-3.4502
	-3.815	-8	-2.4154	-12	-1.0154	4	0.3846	4	1.7846	8	3.1846	4	4.5844	4	5.9844	-4	7.3844	-36	8.7844	4					-2.7	0	-1.128	4	0.444	4	2.016	-8	3.5878	0	5.1598	-36	6.7318	4	8.3036	-4	9.8756	-4	11.4476	4					-3.45
	-3.8148	-12	-2.4152	-16	-1.0152	4	0.3848	4	1.7848	4	3.1848	4	4.5846	4	5.9846	-4	7.3846	-36	8.7846	4					-2.6998	4	-1.1278	8	0.4442	4	2.0162	-4	3.588	4	5.16	-32	6.732	4	8.3038	-8	9.8758	0	11.4478	4					-3.4498
	-3.8146	-12	-2.415	-12	-1.015	4	0.385	4	1.785	4	3.185	4	4.5848	4	5.9848	-4	7.3848	-36	8.7848	0					-2.6996	4	-1.1276	8	0.4444	0	2.0164	-8	3.5882	4	5.1602	-32	6.7322	4	8.304	-8	9.876	0	11.448	4					-3.4496
	-3.8144	-8	-2.4148	-12	-1.0148	4	0.3852	4	1.7852	4	3.1852	4	4.585	8	5.985	0	7.385	-36	8.785	4					-2.6994	4	-1.1274	92	0.4446	0	2.0166	0	3.5884	4	5.1604	-28	6.7324	4	8.3042	-4	9.8762	0	11.4482	4					-3.4494
	-3.8142	-8	-2.4146	-12	-1.0146	4	0.3854	4	1.7854	4	3.1854	4	4.5852	4	5.9852	-4	7.3852	-40	8.7852	4					-2.6992	0	-1.1272	164	0.4448	0	2.0168	0	3.5886	0	5.1606	-24	6.7326	0	8.3044	-4	9.8764	4	11.4484	0					-3.4492
	-3.814	-12	-2.4144	-12	-1.0144	4	0.3856	4	1.7856	4	3.1856	4	4.5854	4	5.9854	-4	7.3854	-36	8.7854	8					-2.699	4	-1.127	220	0.445	0	2.017	0	3.5888	4	5.1608	-24	6.7328	4	8.3046	-8	9.8766	0	11.4486	4					-3.449
	-3.8138	-8	-2.4142	-12	-1.0142	4	0.3858	0	1.7858	4	3.1858	4	4.5856	4	5.9856	0	7.3856	-40	8.7856	4					-2.6988	4	-1.1268	252	0.4452	4	2.0172	0	3.589	0	5.161	-20	6.733	0	8.3048	0	9.8768	4	11.4488	4					-3.4488
	-3.8136	-12	-2.414	-16	-1.014	4	0.386	4	1.786	4	3.186	4	4.5858	4	5.9858	0	7.3858	-40	8.7858	4					-2.6986	4	-1.1266	272	0.4454	4	2.0174	0	3.5892	4	5.1612	-20	6.7332	4	8.305	-4	9.877	4	11.449	0					-3.4486
	-3.8134	-8	-2.4138	-12	-1.0138	4	0.3862	4	1.7862	4	3.1862	4	4.586	4	5.986	0	7.386	-40	8.786	4					-2.6984	0	-1.1264	284	0.4456	0	2.0176	0	3.5894	4	5.1614	-12	6.7334	4	8.3052	-4	9.8772	4	11.4492	0					-3.4484
	-3.8132	-8	-2.4136	-12	-1.0136	4	0.3864	4	1.7864	4	3.1864	4	4.5862	4	5.9862	4	7.3862	-40	8.7862	4					-2.6982	0	-1.1262	284	0.4458	0	2.0178	-4	3.5896	0	5.1616	-12	6.7336	4	8.3054	-4	9.8774	4	11.4494	4					-3.4482
	-3.813	-8	-2.4134	40	-1.0134	4	0.3866	4	1.7866	4	3.1866	4	4.5864	4	5.9864	4	7.3864	-40	8.7864	4					-2.698	4	-1.126	280	0.446	0	2.018	-4	3.5898	0	5.1618	-16	6.7338	8	8.3056	0	9.8776	4	11.4496	0					-3.448
	-3.8128	-12	-2.4132	196	-1.0132	4	0.3868	4	1.7868	4	3.1868	4	4.5866	4	5.9866	4	7.3866	-40	8.7866	4					-2.6978	4	-1.1258	280	0.4462	4	2.0182	0	3.59	0	5.162	-12	6.734	4	8.3058	-4	9.8778	4	11.4498	4					-3.4478
	-3.8126	-8	-2.413	240	-1.013	4	0.387	4	1.787	4	3.187	4	4.5868	4	5.9868	4	7.3868	-40	8.7868	4					-2.6976	4	-1.1256	268	0.4464	0	2.0184	-4	3.5902	0	5.1622	-12	6.7342	4	8.306	-4	9.878	0	11.45	0					-3.4476
	-3.8124	-8	-2.4128	252	-1.0128	4	0.3872	4	1.7872	4	3.1872	4	4.587	4	5.987	0	7.387	-44	8.787	4					-2.6974	4	-1.1254	260	0.4466	0	2.0186	-4	3.5904	0	5.1624	-12	6.7344	4	8.3062	-4	9.8782	4	11.4502	4					-3.4474
	-3.8122	-8	-2.4126	244	-1.0126	4	0.3874	0	1.7874	4	3.1874	4	4.5872	4	5.9872	4	7.3872	-40	8.7872	4					-2.6972	4	-1.1252	248	0.4468	4	2.0188	0	3.5906	4	5.1626	-8	6.7346	0	8.3064	-8	9.8784	0	11.4504	4					-3.4472
	-3.812	-8	-2.4124	232	-1.0124	4	0.3876	4	1.7876	4	3.1876	4	4.5874	4	5.9874	4	7.3874	-44	8.7874	4					-2.697	4	-1.125	236	0.447	4	2.019	-4	3.5908	4	5.1628	0	6.7348	4	8.3066	-4	9.8786	0	11.4506	0					-3.447
	-3.8118	-8	-2.4122	220	-1.0122	4	0.3878	4	1.7878	4	3.1878	0	4.5876	4	5.9876	0	7.3876	-44	8.7876	4					-2.6968	4	-1.1248	224	0.4472	4	2.0192	-4	3.591	4	5.163	-4	6.735	4	8.3068	-4	9.8788	4	11.4508	4					-3.4468
	-3.8116	-8	-2.412	204	-1.012	4	0.388	4	1.788	4	3.188	4	4.5878	4	5.9878	4	7.3878	-48	8.7878	4					-2.6966	4	-1.1246	216	0.4474	4	2.0194	-4	3.5912	4	5.1632	-4	6.7352	4	8.307	-4	9.879	4	11.451	4					-3.4466
	-3.8114	-4	-2.4118	188	-1.0118	4	0.3882	4	1.7882	4	3.1882	4	4.588	4	5.988	0	7.388	-40	8.788	4					-2.6964	4	-1.1244	204	0.4476	4	2.0196	-4	3.5914	4	5.1634	-4	6.7354	4	8.3072	0	9.8792	4	11.4512	4					-3.4464
	-3.8112	-8	-2.4116	180	-1.0116	4	0.3884	4	1.7884	4	3.1884	4	4.5882	4	5.9882	4	7.3882	-44	8.7882	4					-2.6962	4	-1.1242	196	0.4478	4	2.0198	-4	3.5916	0	5.1636	0	6.7356	0	8.3074	-4	9.8794	4	11.4514	4					-3.4462
	-3.811	-4	-2.4114	168	-1.0114	4	0.3886	4	1.7886	4	3.1886	4	4.5884	4	5.9884	4	7.3884	-44	8.7884	4					-2.696	0	-1.124	184	0.448	4	2.02	-4	3.5918	0	5.1638	0	6.7358	4	8.3076	-4	9.8796	4	11.4516	4					-3.446
	-3.8108	-4	-2.4112	156	-1.0112	4	0.3888	4	1.7888	4	3.1888	4	4.5886	4	5.9886	4	7.3886	-44	8.7886	4					-2.6958	4	-1.1238	176	0.4482	4	2.0202	-8	3.592	0	5.164	4	6.736	0	8.3078	-4	9.8798	4	11.4518	0					-3.4458
	-3.8106	-4	-2.411	148	-1.011	4	0.389	4	1.789	4	3.189	4	4.5888	4	5.9888	4	7.3888	-44	8.7888	8					-2.6956	0	-1.1236	164	0.4484	0	2.0204	-8	3.5922	4	5.1642	4	6.7362	0	8.308	-4	9.88	4	11.452	0					-3.4456
	-3.8104	0	-2.4108	136	-1.0108	4	0.3892	4	1.7892	4	3.1892	4	4.589	4	5.989	4	7.389	-44	8.789	4					-2.6954	0	-1.1234	156	0.4486	4	2.0206	-4	3.5924	4	5.1644	4	6.7364	0	8.3082	-4	9.8802	4	11.4522	4					-3.4454
	-3.8102	-4	-2.4106	128	-1.0106	4	0.3894	4	1.7894	4	3.1894	4	4.5892	4	5.9892	4	7.3892	-44	8.7892	4					-2.6952	0	-1.1232	144	0.4488	4	2.0208	-4	3.5926	4	5.1646	4	6.7366	4	8.3084	-4	9.8804	4	11.4524	0					-3.4452
	-3.81	-4	-2.4104	120	-1.0104	4	0.3896	4	1.7896	4	3.1896	4	4.5894	4	5.9894	4	7.3894	-44	8.7894	4					-2.695	4	-1.123	140	0.449	4	2.021	-4	3.5928	4	5.1648	4	6.7368	4	8.3086	-4	9.8806	4	11.4526	4					-3.445
	-3.8098	-4	-2.4102	112	-1.0102	4	0.3898	4	1.7898	4	3.1898	0	4.5896	4	5.9896	0	7.3896	-44	8.7896	4					-2.6948	4	-1.1228	132	0.4492	4	2.0212	-4	3.593	4	5.165	8	6.737	4	8.3088	-4	9.8808	4	11.4528	0					-3.4448
	-3.8096	-4	-2.41	104	-1.01	4	0.39	4	1.79	4	3.19	4	4.5898	4	5.9898	4	7.3898	-44	8.7898	4					-2.6946	4	-1.1226	120	0.4494	4	2.0214	-4	3.5932	4	5.1652	8	6.7372	4	8.309	-4	9.881	4	11.453	4					-3.4446
	-3.8094	-4	-2.4098	96	-1.0098	4	0.3902	4	1.7902	4	3.1902	0	4.59	4	5.99	4	7.39	-40	8.79	4					-2.6944	0	-1.1224	116	0.4496	4	2.0216	0	3.5934	4	5.1654	8	6.7374	0	8.3092	0	9.8812	4	11.4532	0					-3.4444
	-3.8092	-4	-2.4096	88	-1.0096	0	0.3904	4	1.7904	4	3.1904	8	4.5902	8	5.9902	4	7.3902	-44	8.7902	4					-2.6942	0	-1.1222	108	0.4498	0	2.0218	0	3.5936	4	5.1656	4	6.7376	4	8.3094	-4	9.8814	4	11.4534	4					-3.4442
	-3.809	-4	-2.4094	84	-1.0094	4	0.3906	4	1.7906	4	3.1906	4	4.5904	4	5.9904	4	7.3904	-44	8.7904	4					-2.694	0	-1.122	100	0.45	0	2.022	0	3.5938	0	5.1658	4	6.7378	4	8.3096	-4	9.8816	4	11.4536	4					-3.444
	-3.8088	-4	-2.4092	76	-1.0092	4	0.3908	4	1.7908	4	3.1908	4	4.5906	4	5.9906	4	7.3906	-44	8.7906	4					-2.6938	0	-1.1218	96	0.4502	4	2.0222	-4	3.594	0	5.166	8	6.738	4	8.3098	0	9.8818	8	11.4538	0					-3.4438
	-3.8086	0	-2.409	68	-1.009	4	0.391	4	1.791	4	3.191	4	4.5908	4	5.9908	4	7.3908	-40	8.7908	4					-2.6936	4	-1.1216	88	0.4504	4	2.0224	0	3.5942	0	5.1662	8	6.7382	0	8.31	-4	9.882	4	11.454	0					-3.4436
	-3.8084	0	-2.4088	68	-1.0088	4	0.3912	4	1.7912	4	3.1912	0	4.591	4	5.991	4	7.391	-40	8.791	4					-2.6934	0	-1.1214	80	0.4506	0	2.0226	-4	3.5944	0	5.1664	8	6.7384	0	8.3102	0	9.8822	4	11.4542	4					-3.4434
	-3.8082	0	-2.4086	64	-1.0086	4	0.3914	4	1.7914	4	3.1914	4	4.5912	4	5.9912	4	7.3912	-44	8.7912	8					-2.6932	0	-1.1212	76	0.4508	0	2.0228	-4	3.5946	0	5.1666	4	6.7386	4	8.3104	0	9.8824	0	11.4544	0					-3.4432
	-3.808	0	-2.4084	56	-1.0084	4	0.3916	4	1.7916	4	3.1916	4	4.5914	4	5.9914	4	7.3914	-44	8.7914	4					-2.693	4	-1.121	68	0.451	4	2.023	0	3.5948	4	5.1668	8	6.7388	0	8.3106	0	9.8826	8	11.4546	4					-3.443
	-3.8078	0	-2.4082	48	-1.0082	4	0.3918	4	1.7918	4	3.1918	4	4.5916	4	5.9916	4	7.3916	-44	8.7916	4					-2.6928	0	-1.1208	64	0.4512	0	2.0232	-4	3.595	4	5.167	4	6.739	4	8.3108	0	9.8828	4	11.4548	4					-3.4428
	-3.8076	0	-2.408	44	-1.008	4	0.392	4	1.792	4	3.192	4	4.5918	4	5.9918	4	7.3918	-44	8.7918	4					-2.6926	4	-1.1206	56	0.4514	0	2.0234	-4	3.5952	0	5.1672	4	6.7392	4	8.311	0	9.883	4	11.455	4					-3.4426
	-3.8074	0	-2.4078	44	-1.0078	4	0.3922	4	1.7922	4	3.1922	8	4.592	4	5.992	4	7.392	-40	8.792	4					-2.6924	0	-1.1204	52	0.4516	4	2.0236	-4	3.5954	4	5.1674	4	6.7394	4	8.3112	4	9.8832	4	11.4552	4					-3.4424
	-3.8072	0	-2.4076	36	-1.0076	4	0.3924	4	1.7924	4	3.1924	4	4.5922	4	5.9922	4	7.3922	-44	8.7922	4					-2.6922	4	-1.1202	48	0.4518	4	2.0238	-8	3.5956	4	5.1676	4	6.7396	4	8.3114	0	9.8834	4	11.4554	4					-3.4422
	-3.807	0	-2.4074	36	-1.0074	4	0.3926	4	1.7926	0	3.1926	4	4.5924	4	5.9924	4	7.3924	-44	8.7924	4					-2.692	4	-1.12	40	0.452	0	2.024	-4	3.5958	0	5.1678	4	6.7398	4	8.3116	0	9.8836	4	11.4556	4					-3.442
	-3.8068	4	-2.4072	28	-1.0072	4	0.3928	4	1.7928	4	3.1928	4	4.5926	4	5.9926	0	7.3926	-40	8.7926	4					-2.6918	4	-1.1198	36	0.4522	4	2.0242	-12	3.596	4	5.168	4	6.74	4	8.3118	-4	9.8838	4	11.4558	4					-3.4418
	-3.8066	4	-2.407	28	-1.007	4	0.393	4	1.793	4	3.193	4	4.5928	4	5.9928	4	7.3928	-44	8.7928	4					-2.6916	0	-1.1196	28	0.4524	0	2.0244	-4	3.5962	0	5.1682	4	6.7402	4	8.312	0	9.884	4	11.456	0					-3.4416
	-3.8064	0	-2.4068	24	-1.0068	4	0.3932	4	1.7932	0	3.1932	4	4.593	4	5.993	4	7.393	-40	8.793	4					-2.6914	4	-1.1194	24	0.4526	0	2.0246	-8	3.5964	4	5.1684	0	6.7404	0	8.3122	4	9.8842	8	11.4562	4					-3.4414
	-3.8062	4	-2.4066	20	-1.0066	4	0.3934	4	1.7934	4	3.1934	4	4.5932	4	5.9932	0	7.3932	-40	8.7932	0					-2.6912	4	-1.1192	20	0.4528	4	2.0248	-8	3.5966	0	5.1686	-4	6.7406	4	8.3124	0	9.8844	8	11.4564	0					-3.4412
	-3.806	4	-2.4064	16	-1.0064	4	0.3936	4	1.7936	4	3.1936	4	4.5934	4	5.9934	4	7.3934	-40	8.7934	8					-2.691	4	-1.119	16	0.453	0	2.025	-8	3.5968	0	5.1688	-4	6.7408	4	8.3126	0	9.8846	8	11.4566	0					-3.441
	-3.8058	0	-2.4062	16	-1.0062	4	0.3938	4	1.7938	4	3.1938	4	4.5936	4	5.9936	4	7.3936	-36	8.7936	4					-2.6908	4	-1.1188	8	0.4532	4	2.0252	-12	3.597	4	5.169	0	6.741	4	8.3128	0	9.8848	8	11.4568	4					-3.4408
	-3.8056	4	-2.406	16	-1.006	8	0.394	4	1.794	4	3.194	4	4.5938	4	5.9938	4	7.3938	-36	8.7938	4					-2.6906	0	-1.1186	8	0.4534	4	2.0254	-12	3.5972	4	5.1692	-4	6.7412	4	8.313	0	9.885	8	11.457	4					-3.4406
	-3.8054	4	-2.4058	12	-1.0058	4	0.3942	4	1.7942	8	3.1942	0	4.594	4	5.994	4	7.394	-32	8.794	4					-2.6904	4	-1.1184	-4	0.4536	4	2.0256	-8	3.5974	0	5.1694	-4	6.7414	0	8.3132	0	9.8852	8	11.4572	0					-3.4404
	-3.8052	4	-2.4056	8	-1.0056	4	0.3944	4	1.7944	4	3.1944	4	4.5942	4	5.9942	4	7.3942	-32	8.7942	4					-2.6902	0	-1.1182	-4	0.4538	4	2.0258	-12	3.5976	0	5.1696	-8	6.7416	0	8.3134	0	9.8854	8	11.4574	4					-3.4402
	-3.805	0	-2.4054	4	-1.0054	4	0.3946	4	1.7946	4	3.1946	4	4.5944	4	5.9944	4	7.3944	-28	8.7944	4					-2.69	-4	-1.118	-8	0.454	-4	2.026	-8	3.5978	0	5.1698	-4	6.7418	4	8.3136	0	9.8856	8	11.4576	4					-3.44
	-3.8048	4	-2.4052	4	-1.0052	0	0.3948	4	1.7948	4	3.1948	4	4.5946	4	5.9946	4	7.3946	-28	8.7946	4					-2.6898	0	-1.1178	-12	0.4542	4	2.0262	-8	3.598	4	5.17	-8	6.742	4	8.3138	4	9.8858	8	11.4578	4					-3.4398
	-3.8046	4	-2.405	0	-1.005	4	0.395	4	1.795	8	3.195	4	4.5948	4	5.9948	4	7.3948	-28	8.7948	4					-2.6896	0	-1.1176	-16	0.4544	4	2.0264	-8	3.5982	0	5.1702	-8	6.7422	0	8.314	4	9.886	8	11.458	0					-3.4396
	-3.8044	4	-2.4048	-4	-1.0048	4	0.3952	4	1.7952	4	3.1952	0	4.595	4	5.995	4	7.395	-24	8.795	4					-2.6894	4	-1.1174	-20	0.4546	4	2.0266	-8	3.5984	4	5.1704	-8	6.7424	4	8.3142	0	9.8862	8	11.4582	4					-3.4394
	-3.8042	4	-2.4046	-8	-1.0046	4	0.3954	4	1.7954	4	3.1954	4	4.5952	4	5.9952	4	7.3952	-20	8.7952	4					-2.6892	0	-1.1172	-24	0.4548	4	2.0268	-12	3.5986	4	5.1706	-8	6.7426	4	8.3144	4	9.8864	8	11.4584	0					-3.4392
	-3.804	4	-2.4044	-4	-1.0044	4	0.3956	4	1.7956	4	3.1956	4	4.5954	4	5.9954	4	7.3954	-20	8.7954	4					-2.689	4	-1.117	-28	0.455	4	2.027	-12	3.5988	0	5.1708	-8	6.7428	0	8.3146	0	9.8866	8	11.4586	0					-3.439
	-3.8038	4	-2.4042	-8	-1.0042	4	0.3958	4	1.7958	4	3.1958	4	4.5956	4	5.9956	4	7.3956	-20	8.7956	4					-2.6888	4	-1.1168	-32	0.4552	4	2.0272	-8	3.599	4	5.171	-12	6.743	0	8.3148	0	9.8868	8	11.4588	0					-3.4388
	-3.8036	4	-2.404	-12	-1.004	4	0.396	4	1.796	0	3.196	4	4.5958	4	5.9958	4	7.3958	-16	8.7958	4					-2.6886	0	-1.1166	-36	0.4554	0	2.0274	-8	3.5992	0	5.1712	-12	6.7432	4	8.315	4	9.887	8	11.459	-4					-3.4386
	-3.8034	4	-2.4038	-12	-1.0038	4	0.3962	4	1.7962	4	3.1962	4	4.596	4	5.996	4	7.396	-16	8.796	4					-2.6884	4	-1.1164	-44	0.4556	4	2.0276	-8	3.5994	4	5.1714	-12	6.7434	4	8.3152	4	9.8872	4	11.4592	0					-3.4384
	-3.8032	4	-2.4036	-12	-1.0036	4	0.3964	4	1.7964	4	3.1964	4	4.5962	4	5.9962	4	7.3962	-12	8.7962	4					-2.6882	4	-1.1162	-48	0.4558	4	2.0278	-12	3.5996	4	5.1716	-12	6.7436	4	8.3154	0	9.8874	4	11.4594	4					-3.4382
	-3.803	0	-2.4034	-16	-1.0034	4	0.3966	4	1.7966	4	3.1966	4	4.5964	4	5.9964	4	7.3964	-12	8.7964	4					-2.688	0	-1.116	-48	0.456	0	2.028	-8	3.5998	0	5.1718	-12	6.7438	4	8.3156	4	9.8876	8	11.4596	0					-3.438
	-3.8028	4	-2.4032	-16	-1.0032	4	0.3968	4	1.7968	4	3.1968	4	4.5966	4	5.9966	4	7.3966	-8	8.7966	4					-2.6878	0	-1.1158	-52	0.4562	4	2.0282	-12	3.6	4	5.172	-12	6.744	4	8.3158	4	9.8878	4	11.4598	4					-3.4378
	-3.8026	4	-2.403	-24	-1.003	4	0.397	4	1.797	4	3.197	4	4.5968	4	5.9968	4	7.3968	-8	8.7968	4					-2.6876	4	-1.1156	-56	0.4564	4	2.0284	-8	3.6002	4	5.1722	-16	6.7442	0	8.316	0	9.888	8	11.46	0					-3.4376
	-3.8024	4	-2.4028	-20	-1.0028	4	0.3972	4	1.7972	4	3.1972	4	4.597	4	5.997	4	7.397	-8	8.797	4					-2.6874	4	-1.1154	-60	0.4566	4	2.0286	-8	3.6004	4	5.1724	-12	6.7444	4	8.3162	0	9.8882	4	11.4602	4					-3.4374
	-3.8022	4	-2.4026	-24	-1.0026	4	0.3974	8	1.7974	8	3.1974	4	4.5972	4	5.9972	4	7.3972	-8	8.7972	8					-2.6872	4	-1.1152	-64	0.4568	0	2.0288	-8	3.6006	0	5.1726	-12	6.7446	4	8.3164	0	9.8884	4	11.4604	0					-3.4372
	-3.802	4	-2.4024	-24	-1.0024	4	0.3976	4	1.7976	4	3.1976	4	4.5974	4	5.9974	4	7.3974	-4	8.7974	4					-2.687	4	-1.115	-68	0.457	4	2.029	-8	3.6008	4	5.1728	-12	6.7448	4	8.3166	4	9.8886	8	11.4606	4					-3.437
	-3.8018	4	-2.4022	-24	-1.0022	4	0.3978	4	1.7978	4	3.1978	4	4.5976	4	5.9976	0	7.3976	0	8.7976	4					-2.6868	0	-1.1148	-68	0.4572	0	2.0292	-8	3.601	0	5.173	-12	6.745	4	8.3168	4	9.8888	8	11.4608	4					-3.4368
	-3.8016	0	-2.402	-28	-1.002	4	0.398	4	1.798	4	3.198	4	4.5978	4	5.9978	4	7.3978	0	8.7978	4					-2.6866	0	-1.1146	-72	0.4574	4	2.0294	-12	3.6012	4	5.1732	-12	6.7452	0	8.317	4	9.889	4	11.461	4					-3.4366
	-3.8014	4	-2.4018	-28	-1.0018	4	0.3982	4	1.7982	4	3.1982	4	4.598	4	5.998	4	7.398	0	8.798	4					-2.6864	0	-1.1144	-76	0.4576	4	2.0296	-8	3.6014	4	5.1734	-16	6.7454	4	8.3172	4	9.8892	4	11.4612	4					-3.4364
	-3.8012	4	-2.4016	-32	-1.0016	4	0.3984	4	1.7984	4	3.1984	4	4.5982	4	5.9982	4	7.3982	0	8.7982	4					-2.6862	0	-1.1142	-80	0.4578	4	2.0298	-12	3.6016	4	5.1736	-16	6.7456	0	8.3174	4	9.8894	8	11.4614	4					-3.4362
	-3.801	4	-2.4014	-32	-1.0014	4	0.3986	4	1.7986	4	3.1986	4	4.5984	4	5.9984	4	7.3984	-4	8.7984	4					-2.686	4	-1.114	-80	0.458	4	2.03	-8	3.6018	4	5.1738	-16	6.7458	4	8.3176	0	9.8896	4	11.4616	4					-3.436
	-3.8008	4	-2.4012	-32	-1.0012	4	0.3988	4	1.7988	4	3.1988	4	4.5986	4	5.9986	4	7.3986	0	8.7986	0					-2.6858	0	-1.1138	-84	0.4582	4	2.0302	-8	3.602	4	5.174	-12	6.746	4	8.3178	4	9.8898	8	11.4618	0					-3.4358
	-3.8006	4	-2.401	-32	-1.001	4	0.399	4	1.799	4	3.199	4	4.5988	4	5.9988	4	7.3988	-4	8.7988	4					-2.6856	4	-1.1136	-84	0.4584	4	2.0304	-12	3.6022	0	5.1742	-12	6.7462	4	8.318	4	9.89	4	11.462	0					-3.4356
	-3.8004	4	-2.4008	-32	-1.0008	4	0.3992	4	1.7992	4	3.1992	4	4.599	4	5.999	4	7.399	0	8.799	4					-2.6854	4	-1.1134	-88	0.4586	0	2.0306	-12	3.6024	4	5.1744	-16	6.7464	4	8.3182	4	9.8902	4	11.4622	4					-3.4354
	-3.8002	4	-2.4006	-32	-1.0006	4	0.3994	4	1.7994	4	3.1994	4	4.5992	4	5.9992	4	7.3992	-4	8.7992	4					-2.6852	4	-1.1132	-88	0.4588	4	2.0308	-12	3.6026	0	5.1746	-16	6.7466	4	8.3184	4	9.8904	4	11.4624	0					-3.4352
	-3.8	4	-2.4004	-32	-1.0004	4	0.3996	4	1.7996	4	3.1996	4	4.5994	4	5.9994	4	7.3994	0	8.7994	4					-2.685	4	-1.113	-92	0.459	4	2.031	-12	3.6028	4	5.1748	-16	6.7468	0	8.3186	4	9.8906	4	11.4626	0					-3.435
	-3.7998	4	-2.4002	-36	-1.0002	4	0.3998	4	1.7998	4	3.1998	4	4.5996	0	5.9996	4	7.3996	0	8.7996	4					-2.6848	4	-1.1128	-92	0.4592	0	2.0312	-12	3.603	4	5.175	-16	6.747	0	8.3188	4	9.8908	8	11.4628	0					-3.4348
	-3.7996	0	-2.4	-36	-1	4	0.4	4	1.8	4	3.2	4	4.5998	4	5.9998	4	7.3998	0	8.7998	4					-2.6846	4	-1.1126	-92	0.4594	4	2.0314	-12	3.6032	4	5.1752	-16	6.7472	4	8.319	4	9.891	4	11.463	0					-3.4346
	-3.7994	4	-2.3998	-36	-0.9998	4	0.4002	4	1.8002	4	3.2002	4	4.6	4	6	4	7.4	-4	8.8	4					-2.6844	0	-1.1124	-92	0.4596	4	2.0316	-12	3.6034	0	5.1754	-12	6.7474	4	8.3192	4	9.8912	4	11.4632	0					-3.4344
	-3.7992	0	-2.3996	-36	-0.9996	4	0.4004	4	1.8004	4	3.2004	4	4.6002	4	6.0002	4	7.4002	-4	8.8002	4					-2.6842	0	-1.1122	-96	0.4598	4	2.0318	-12	3.6036	4	5.1756	-16	6.7476	0	8.3194	0	9.8914	4	11.4634	4					-3.4342
	-3.799	4	-2.3994	-36	-0.9994	4	0.4006	4	1.8006	4	3.2006	4	4.6004	4	6.0004	4	7.4004	0	8.8004	0					-2.684	4	-1.112	-92	0.46	4	2.032	-12	3.6038	4	5.1758	-16	6.7478	4	8.3196	4	9.8916	4	11.4636	0					-3.434
	-3.7988	4	-2.3992	-36	-0.9992	4	0.4008	4	1.8008	4	3.2008	4	4.6006	4	6.0006	4	7.4006	0	8.8006	4					-2.6838	4	-1.1118	-92	0.4602	4	2.0322	-12	3.604	4	5.176	-16	6.748	0	8.3198	4	9.8918	4	11.4638	0					-3.4338
	-3.7986	0	-2.399	-36	-0.999	4	0.401	4	1.801	4	3.201	8	4.6008	4	6.0008	4	7.4008	-4	8.8008	0					-2.6836	4	-1.1116	-92	0.4604	4	2.0324	-12	3.6042	4	5.1762	-12	6.7482	4	8.32	4	9.892	4	11.464	4					-3.4336
	-3.7984	4	-2.3988	-36	-0.9988	4	0.4012	4	1.8012	4	3.2012	4	4.601	4	6.001	0	7.401	-4	8.801	4					-2.6834	4	-1.1114	-96	0.4606	4	2.0326	-12	3.6044	4	5.1764	-16	6.7484	0	8.3202	-4	9.8922	4	11.4642	4					-3.4334
	-3.7982	4	-2.3986	-40	-0.9986	4	0.4014	4	1.8014	4	3.2014	4	4.6012	0	6.0012	4	7.4012	-4	8.8012	4					-2.6832	4	-1.1112	-96	0.4608	0	2.0328	-12	3.6046	4	5.1766	-12	6.7486	4	8.3204	4	9.8924	4	11.4644	4					-3.4332
	-3.798	4	-2.3984	-36	-0.9984	4	0.4016	4	1.8016	4	3.2016	8	4.6014	4	6.0014	4	7.4014	0	8.8014	4					-2.683	4	-1.111	-96	0.461	4	2.033	-12	3.6048	0	5.1768	-12	6.7488	0	8.3206	4	9.8926	4	11.4646	4					-3.433
	-3.7978	4	-2.3982	-40	-0.9982	4	0.4018	4	1.8018	4	3.2018	8	4.6016	8	6.0016	4	7.4016	-4	8.8016	4					-2.6828	0	-1.1108	-88	0.4612	0	2.0332	-12	3.605	4	5.177	-12	6.749	4	8.3208	4	9.8928	4	11.4648	0					-3.4328
	-3.7976	4	-2.398	-40	-0.998	4	0.402	0	1.802	4	3.202	4	4.6018	4	6.0018	4	7.4018	-8	8.8018	4					-2.6826	4	-1.1106	-92	0.4614	0	2.0334	-8	3.6052	4	5.1772	-16	6.7492	4	8.321	4	9.893	4	11.465	4					-3.4326
	-3.7974	4	-2.3978	-40	-0.9978	4	0.4022	4	1.8022	4	3.2022	4	4.602	4	6.002	4	7.402	-8	8.802	4					-2.6824	4	-1.1104	-92	0.4616	4	2.0336	-12	3.6054	4	5.1774	-12	6.7494	4	8.3212	4	9.8932	4	11.4652	4					-3.4324
	-3.7972	4	-2.3976	-40	-0.9976	4	0.4024	4	1.8024	4	3.2024	4	4.6022	4	6.0022	4	7.4022	-8	8.8022	0					-2.6822	4	-1.1102	-92	0.4618	4	2.0338	-12	3.6056	4	5.1776	-12	6.7496	0	8.3214	4	9.8934	4	11.4654	0					-3.4322
	-3.797	4	-2.3974	-40	-0.9974	4	0.4026	4	1.8026	4	3.2026	4	4.6024	4	6.0024	4	7.4024	-8	8.8024	4					-2.682	4	-1.11	-88	0.462	4	2.034	-12	3.6058	4	5.1778	-12	6.7498	0	8.3216	4	9.8936	4	11.4656	4					-3.432
	-3.7968	4	-2.3972	-40	-0.9972	4	0.4028	4	1.8028	4	3.2028	4	4.6026	4	6.0026	4	7.4026	-4	8.8026	4					-2.6818	4	-1.1098	-92	0.4622	4	2.0342	-8	3.606	0	5.178	-12	6.75	0	8.3218	4	9.8938	4	11.4658	4					-3.4318
	-3.7966	4	-2.397	-40	-0.997	0	0.403	4	1.803	4	3.203	4	4.6028	4	6.0028	4	7.4028	-4	8.8028	4					-2.6816	4	-1.1096	-88	0.4624	0	2.0344	-12	3.6062	0	5.1782	-12	6.7502	4	8.322	4	9.894	4	11.466	0					-3.4316
	-3.7964	4	-2.3968	-40	-0.9968	4	0.4032	4	1.8032	4	3.2032	4	4.603	4	6.003	4	7.403	-4	8.803	4					-2.6814	4	-1.1094	-88	0.4626	0	2.0346	-12	3.6064	4	5.1784	-8	6.7504	4	8.3222	4	9.8942	4	11.4662	0					-3.4314
	-3.7962	4	-2.3966	-40	-0.9966	4	0.4034	4	1.8034	4	3.2034	4	4.6032	4	6.0032	4	7.4032	-8	8.8032	4					-2.6812	4	-1.1092	-84	0.4628	0	2.0348	-8	3.6066	4	5.1786	-12	6.7506	4	8.3224	0	9.8944	4	11.4664	0					-3.4312
	-3.796	0	-2.3964	-40	-0.9964	4	0.4036	4	1.8036	4	3.2036	4	4.6034	4	6.0034	4	7.4034	-8	8.8034	4					-2.681	4	-1.109	-76	0.463	0	2.035	-12	3.6068	4	5.1788	-8	6.7508	4	8.3226	8	9.8946	4	11.4666	4					-3.431
	-3.7958	4	-2.3962	-40	-0.9962	4	0.4038	4	1.8038	0	3.2038	4	4.6036	4	6.0036	4	7.4036	-8	8.8036	4					-2.6808	4	-1.1088	-80	0.4632	4	2.0352	-8	3.607	0	5.179	-12	6.751	0	8.3228	4	9.8948	4	11.4668	0					-3.4308
	-3.7956	4	-2.396	-40	-0.996	4	0.404	4	1.804	4	3.204	8	4.6038	4	6.0038	4	7.4038	-8	8.8038	4					-2.6806	0	-1.1086	-76	0.4634	0	2.0354	-12	3.6072	0	5.1792	-8	6.7512	4	8.323	0	9.895	4	11.467	4					-3.4306
	-3.7954	4	-2.3958	-40	-0.9958	8	0.4042	4	1.8042	4	3.2042	4	4.604	4	6.004	4	7.404	-8	8.804	4					-2.6804	0	-1.1084	-72	0.4636	0	2.0356	-12	3.6074	4	5.1794	-8	6.7514	4	8.3232	8	9.8952	4	11.4672	-4					-3.4304
	-3.7952	4	-2.3956	-40	-0.9956	4	0.4044	4	1.8044	4	3.2044	4	4.6042	4	6.0042	4	7.4042	-8	8.8042	4					-2.6802	4	-1.1082	-76	0.4638	4	2.0358	-12	3.6076	4	5.1796	-8	6.7516	4	8.3234	4	9.8954	4	11.4674	4					-3.4302
	-3.795	4	-2.3954	-44	-0.9954	4	0.4046	4	1.8046	4	3.2046	4	4.6044	4	6.0044	4	7.4044	-4	8.8044	4					-2.68	4	-1.108	-72	0.464	4	2.036	-8	3.6078	4	5.1798	-8	6.7518	4	8.3236	4	9.8956	4	11.4676	4					-3.43
	-3.7948	4	-2.3952	-40	-0.9952	4	0.4048	4	1.8048	4	3.2048	4	4.6046	4	6.0046	8	7.4046	-8	8.8046	4					-2.6798	4	-1.1078	-68	0.4642	4	2.0362	-8	3.608	0	5.18	-12	6.752	4	8.3238	4	9.8958	4	11.4678	0					-3.4298
	-3.7946	4	-2.395	-40	-0.995	4	0.405	4	1.805	4	3.205	4	4.6048	4	6.0048	4	7.4048	-4	8.8048	4					-2.6796	4	-1.1076	-68	0.4644	0	2.0364	-12	3.6082	0	5.1802	-8	6.7522	0	8.324	0	9.896	4	11.468	4					-3.4296
	-3.7944	4	-2.3948	-40	-0.9948	4	0.4052	4	1.8052	4	3.2052	4	4.605	4	6.005	4	7.405	-8	8.805	4					-2.6794	4	-1.1074	-68	0.4646	0	2.0366	-8	3.6084	0	5.1804	-4	6.7524	4	8.3242	4	9.8962	4	11.4682	4					-3.4294
	-3.7942	4	-2.3946	-40	-0.9946	4	0.4054	4	1.8054	4	3.2054	4	4.6052	4	6.0052	4	7.4052	-4	8.8052	4					-2.6792	4	-1.1072	-60	0.4648	4	2.0368	-12	3.6086	4	5.1806	-8	6.7526	4	8.3244	4	9.8964	4	11.4684	0					-3.4292
	-3.794	4	-2.3944	-40	-0.9944	4	0.4056	4	1.8056	4	3.2056	4	4.6054	4	6.0054	4	7.4054	-4	8.8054	4					-2.679	0	-1.107	-60	0.465	4	2.037	-12	3.6088	4	5.1808	-8	6.7528	0	8.3246	4	9.8966	4	11.4686	4					-3.429
	-3.7938	4	-2.3942	-44	-0.9942	4	0.4058	4	1.8058	4	3.2058	4	4.6056	4	6.0056	4	7.4056	-4	8.8056	4					-2.6788	0	-1.1068	-56	0.4652	0	2.0372	-8	3.609	4	5.181	-8	6.753	4	8.3248	4	9.8968	4	11.4688	4					-3.4288
	-3.7936	4	-2.394	-40	-0.994	4	0.406	4	1.806	4	3.206	4	4.6058	4	6.0058	4	7.4058	-4	8.8058	4					-2.6786	4	-1.1066	-52	0.4654	4	2.0374	-8	3.6092	4	5.1812	-8	6.7532	4	8.325	4	9.897	4	11.469	4					-3.4286
	-3.7934	4	-2.3938	-40	-0.9938	4	0.4062	4	1.8062	4	3.2062	4	4.606	4	6.006	4	7.406	-4	8.806	4					-2.6784	0	-1.1064	-48	0.4656	4	2.0376	-12	3.6094	4	5.1814	-8	6.7534	0	8.3252	4	9.8972	4	11.4692	4					-3.4284
	-3.7932	4	-2.3936	-40	-0.9936	4	0.4064	4	1.8064	4	3.2064	4	4.6062	4	6.0062	4	7.4062	0	8.8062	4					-2.6782	4	-1.1062	-44	0.4658	0	2.0378	-8	3.6096	0	5.1816	-8	6.7536	4	8.3254	4	9.8974	4	11.4694	4					-3.4282
	-3.793	4	-2.3934	-40	-0.9934	4	0.4066	4	1.8066	4	3.2066	4	4.6064	4	6.0064	4	7.4064	-4	8.8064	4					-2.678	4	-1.106	-40	0.466	4	2.038	-8	3.6098	0	5.1818	-8	6.7538	4	8.3256	0	9.8976	4	11.4696	0					-3.428
	-3.7928	4	-2.3932	-40	-0.9932	4	0.4068	0	1.8068	0	3.2068	4	4.6066	4	6.0066	4	7.4066	-4	8.8066	4					-2.6778	4	-1.1058	-40	0.4662	0	2.0382	-8	3.61	4	5.182	-8	6.754	0	8.3258	0	9.8978	4	11.4698	4					-3.4278
	-3.7926	4	-2.393	-44	-0.993	4	0.407	4	1.807	4	3.207	4	4.6068	8	6.0068	4	7.4068	-4	8.8068	8					-2.6776	4	-1.1056	-36	0.4664	0	2.0384	-8	3.6102	4	5.1822	-8	6.7542	4	8.326	4	9.898	4	11.47	-4					-3.4276
	-3.7924	4	-2.3928	-44	-0.9928	4	0.4072	4	1.8072	4	3.2072	4	4.607	4	6.007	4	7.407	0	8.807	0					-2.6774	4	-1.1054	-36	0.4666	4	2.0386	-12	3.6104	0	5.1824	-4	6.7544	4	8.3262	4	9.8982	4	11.4702	4					-3.4274
	-3.7922	4	-2.3926	-44	-0.9926	4	0.4074	4	1.8074	4	3.2074	4	4.6072	4	6.0072	4	7.4072	0	8.8072	4					-2.6772	4	-1.1052	-28	0.4668	4	2.0388	-8	3.6106	-4	5.1826	-8	6.7546	4	8.3264	0	9.8984	4	11.4704	0					-3.4272
	-3.792	4	-2.3924	-44	-0.9924	4	0.4076	4	1.8076	0	3.2076	4	4.6074	4	6.0074	4	7.4074	-4	8.8074	4					-2.677	4	-1.105	-28	0.467	4	2.039	-4	3.6108	0	5.1828	-8	6.7548	4	8.3266	0	9.8986	4	11.4706	0					-3.427
	-3.7918	4	-2.3922	-44	-0.9922	4	0.4078	4	1.8078	8	3.2078	4	4.6076	0	6.0076	4	7.4076	-4	8.8076	4					-2.6768	4	-1.1048	-24	0.4672	4	2.0392	-8	3.611	0	5.183	-4	6.755	0	8.3268	4	9.8988	4	11.4708	4					-3.4268
	-3.7916	4	-2.392	-44	-0.992	4	0.408	4	1.808	4	3.208	4	4.6078	4	6.0078	4	7.4078	-4	8.8078	4					-2.6766	0	-1.1046	-24	0.4674	4	2.0394	-8	3.6112	0	5.1832	-8	6.7552	4	8.327	4	9.899	4	11.471	4					-3.4266
	-3.7914	4	-2.3918	-40	-0.9918	4	0.4082	4	1.8082	4	3.2082	4	4.608	4	6.008	4	7.408	0	8.808	4					-2.6764	4	-1.1044	-20	0.4676	4	2.0396	-4	3.6114	4	5.1834	-8	6.7554	4	8.3272	4	9.8992	8	11.4712	4					-3.4264
	-3.7912	4	-2.3916	-40	-0.9916	4	0.4084	4	1.8084	4	3.2084	4	4.6082	4	6.0082	4	7.4082	-4	8.8082	4					-2.6762	4	-1.1042	-12	0.4678	4	2.0398	-8	3.6116	0	5.1836	-8	6.7556	0	8.3274	4	9.8994	4	11.4714	4					-3.4262
	-3.791	0	-2.3914	-40	-0.9914	4	0.4086	4	1.8086	4	3.2086	4	4.6084	4	6.0084	4	7.4084	0	8.8084	4					-2.676	4	-1.104	-16	0.468	0	2.04	-8	3.6118	0	5.1838	-4	6.7558	4	8.3276	4	9.8996	0	11.4716	4					-3.426
	-3.7908	4	-2.3912	-40	-0.9912	4	0.4088	4	1.8088	4	3.2088	4	4.6086	4	6.0086	4	7.4086	0	8.8086	4					-2.6758	0	-1.1038	-16	0.4682	4	2.0402	-8	3.612	4	5.184	-4	6.756	4	8.3278	4	9.8998	4	11.4718	4					-3.4258
	-3.7906	4	-2.391	-36	-0.991	4	0.409	4	1.809	4	3.209	4	4.6088	4	6.0088	4	7.4088	0	8.8088	4					-2.6756	0	-1.1036	-16	0.4684	4	2.0404	-4	3.6122	4	5.1842	-8	6.7562	0	8.328	4	9.9	4	11.472	0					-3.4256
	-3.7904	4	-2.3908	-32	-0.9908	0	0.4092	4	1.8092	4	3.2092	4	4.609	4	6.009	4	7.409	0	8.809	4					-2.6754	4	-1.1034	-12	0.4686	0	2.0406	-8	3.6124	0	5.1844	-8	6.7564	4	8.3282	0	9.9002	4	11.4722	0					-3.4254
	-3.7902	4	-2.3906	-32	-0.9906	0	0.4094	4	1.8094	4	3.2094	4	4.6092	4	6.0092	4	7.4092	-4	8.8092	4					-2.6752	4	-1.1032	-8	0.4688	0	2.0408	-4	3.6126	4	5.1846	-8	6.7566	4	8.3284	4	9.9004	4	11.4724	4					-3.4252
	-3.79	4	-2.3904	-28	-0.9904	0	0.4096	4	1.8096	4	3.2096	4	4.6094	4	6.0094	4	7.4094	0	8.8094	4					-2.675	4	-1.103	-4	0.469	0	2.041	-4	3.6128	0	5.1848	-4	6.7568	4	8.3286	4	9.9006	4	11.4726	0					-3.425
	-3.7898	4	-2.3902	-28	-0.9902	-4	0.4098	4	1.8098	4	3.2098	8	4.6096	4	6.0096	4	7.4096	0	8.8096	4					-2.6748	0	-1.1028	-4	0.4692	0	2.0412	-8	3.613	4	5.185	-8	6.757	4	8.3288	4	9.9008	4	11.4728	0					-3.4248
	-3.7896	4	-2.39	-24	-0.99	-8	0.41	0	1.81	4	3.21	4	4.6098	4	6.0098	4	7.4098	0	8.8098	4					-2.6746	4	-1.1026	-4	0.4694	0	2.0414	-4	3.6132	0	5.1852	-8	6.7572	4	8.329	0	9.901	4	11.473	4					-3.4246
	-3.7894	4	-2.3898	-20	-0.9898	-8	0.4102	4	1.8102	4	3.2102	4	4.61	4	6.01	4	7.41	0	8.81	4					-2.6744	4	-1.1024	0	0.4696	4	2.0416	-4	3.6134	4	5.1854	-8	6.7574	4	8.3292	4	9.9012	4	11.4732	0					-3.4244
	-3.7892	4	-2.3896	-16	-0.9896	-12	0.4104	4	1.8104	4	3.2104	4	4.6102	4	6.0102	4	7.4102	0	8.8102	4					-2.6742	0	-1.1022	0	0.4698	4	2.0418	-4	3.6136	4	5.1856	-8	6.7576	4	8.3294	4	9.9014	0	11.4734	4					-3.4242
	-3.789	4	-2.3894	-20	-0.9894	-12	0.4106	4	1.8106	4	3.2106	4	4.6104	4	6.0104	4	7.4104	0	8.8104	4					-2.674	0	-1.102	0	0.47	4	2.042	-4	3.6138	4	5.1858	-4	6.7578	0	8.3296	4	9.9016	4	11.4736	4					-3.424
	-3.7888	4	-2.3892	-16	-0.9892	-16	0.4108	4	1.8108	0	3.2108	4	4.6106	4	6.0106	4	7.4106	4	8.8106	4					-2.6738	0	-1.1018	4	0.4702	4	2.0422	-4	3.614	4	5.186	-8	6.758	4	8.3298	4	9.9018	4	11.4738	4					-3.4238
	-3.7886	0	-2.389	-12	-0.989	-12	0.411	4	1.811	4	3.211	4	4.6108	4	6.0108	4	7.4108	4	8.8108	4					-2.6736	4	-1.1016	0	0.4704	4	2.0424	0	3.6142	4	5.1862	-4	6.7582	4	8.33	4	9.902	4	11.474	4					-3.4236
	-3.7884	4	-2.3888	-12	-0.9888	-16	0.4112	4	1.8112	4	3.2112	4	4.611	4	6.011	8	7.411	4	8.811	4					-2.6734	4	-1.1014	4	0.4706	0	2.0426	-4	3.6144	4	5.1864	-4	6.7584	0	8.3302	0	9.9022	4	11.4742	4					-3.4234
	-3.7882	4	-2.3886	-12	-0.9886	-12	0.4114	4	1.8114	4	3.2114	4	4.6112	4	6.0112	4	7.4112	4	8.8112	4					-2.6732	4	-1.1012	4	0.4708	4	2.0428	-4	3.6146	4	5.1866	-4	6.7586	0	8.3304	0	9.9024	4	11.4744	4					-3.4232
	-3.788	4	-2.3884	-12	-0.9884	-16	0.4116	4	1.8116	4	3.2116	4	4.6114	4	6.0114	4	7.4114	4	8.8114	4					-2.673	4	-1.101	4	0.471	0	2.043	-4	3.6148	4	5.1868	-4	6.7588	4	8.3306	4	9.9026	4	11.4746	0					-3.423
	-3.7878	4	-2.3882	-8	-0.9882	-16	0.4118	4	1.8118	4	3.2118	4	4.6116	4	6.0116	4	7.4116	0	8.8116	4					-2.6728	4	-1.1008	8	0.4712	0	2.0432	-4	3.615	4	5.187	-8	6.759	4	8.3308	4	9.9028	4	11.4748	0					-3.4228
	-3.7876	4	-2.388	-8	-0.988	-12	0.412	4	1.812	4	3.212	4	4.6118	4	6.0118	4	7.4118	4	8.8118	4					-2.6726	4	-1.1006	4	0.4714	4	2.0434	0	3.6152	0	5.1872	-4	6.7592	0	8.331	4	9.903	0	11.475	4					-3.4226
	-3.7874	4	-2.3878	-8	-0.9878	-12	0.4122	4	1.8122	4	3.2122	4	4.612	4	6.012	4	7.412	4	8.812	4					-2.6724	0	-1.1004	4	0.4716	4	2.0436	0	3.6154	0	5.1874	-4	6.7594	4	8.3312	4	9.9032	4	11.4752	0					-3.4224
	-3.7872	4	-2.3876	-8	-0.9876	-12	0.4124	0	1.8124	4	3.2124	4	4.6122	4	6.0122	4	7.4122	4	8.8122	4					-2.6722	0	-1.1002	4	0.4718	0	2.0438	0	3.6156	4	5.1876	-4	6.7596	4	8.3314	4	9.9034	0	11.4754	0					-3.4222
	-3.787	4	-2.3874	-4	-0.9874	-12	0.4126	4	1.8126	4	3.2126	0	4.6124	4	6.0124	4	7.4124	4	8.8124	4					-2.672	4	-1.1	4	0.472	4	2.044	-4	3.6158	0	5.1878	0	6.7598	8	8.3316	4	9.9036	4	11.4756	4					-3.422
	-3.7868	4	-2.3872	0	-0.9872	-16	0.4128	4	1.8128	4	3.2128	4	4.6126	4	6.0126	4	7.4126	4	8.8126	0					-2.6718	4	-1.0998	4	0.4722	4	2.0442	-4	3.616	0	5.188	-8	6.76	4	8.3318	4	9.9038	4	11.4758	4					-3.4218
	-3.7866	4	-2.387	-4	-0.987	-12	0.413	4	1.813	4	3.213	8	4.6128	4	6.0128	4	7.4128	4	8.8128	0					-2.6716	4	-1.0996	4	0.4724	8	2.0444	-4	3.6162	4	5.1882	0	6.7602	4	8.332	4	9.904	0	11.476	0					-3.4216
	-3.7864	4	-2.3868	0	-0.9868	-16	0.4132	4	1.8132	4	3.2132	4	4.613	4	6.013	4	7.413	4	8.813	-4					-2.6714	4	-1.0994	8	0.4726	0	2.0446	0	3.6164	4	5.1884	-4	6.7604	4	8.3322	4	9.9042	4	11.4762	4					-3.4214
	-3.7862	4	-2.3866	-4	-0.9866	-12	0.4134	4	1.8134	4	3.2134	4	4.6132	4	6.0132	4	7.4132	4	8.8132	-4					-2.6712	0	-1.0992	8	0.4728	4	2.0448	0	3.6166	4	5.1886	-4	6.7606	4	8.3324	4	9.9044	4	11.4764	4					-3.4212
	-3.786	4	-2.3864	-4	-0.9864	-16	0.4136	4	1.8136	4	3.2136	4	4.6134	4	6.0134	0	7.4134	4	8.8134	-4					-2.671	0	-1.099	8	0.473	4	2.045	0	3.6168	4	5.1888	-4	6.7608	4	8.3326	4	9.9046	4	11.4766	4					-3.421
	-3.7858	0	-2.3862	0	-0.9862	-12	0.4138	4	1.8138	4	3.2138	4	4.6136	4	6.0136	4	7.4136	4	8.8136	-8					-2.6708	4	-1.0988	8	0.4732	4	2.0452	0	3.617	0	5.189	0	6.761	4	8.3328	0	9.9048	4	11.4768	4					-3.4208
	-3.7856	4	-2.386	0	-0.986	64	0.414	4	1.814	4	3.214	4	4.6138	4	6.0138	4	7.4138	4	8.8138	-4					-2.6706	4	-1.0986	8	0.4734	4	2.0454	0	3.6172	4	5.1892	0	6.7612	4	8.333	4	9.905	0	11.477	4					-3.4206
	-3.7854	4	-2.3858	0	-0.9858	180	0.4142	4	1.8142	4	3.2142	4	4.614	0	6.014	4	7.414	4	8.814	-8					-2.6704	4	-1.0984	8	0.4736	4	2.0456	0	3.6174	0	5.1894	0	6.7614	4	8.3332	4	9.9052	4	11.4772	4					-3.4204
	-3.7852	4	-2.3856	4	-0.9856	244	0.4144	4	1.8144	4	3.2144	4	4.6142	4	6.0142	4	7.4142	4	8.8142	-8					-2.6702	4	-1.0982	8	0.4738	4	2.0458	0	3.6176	0	5.1896	0	6.7616	0	8.3334	4	9.9054	4	11.4774	0					-3.4202
	-3.785	4	-2.3854	-4	-0.9854	252	0.4146	4	1.8146	4	3.2146	4	4.6144	4	6.0144	4	7.4144	4	8.8144	-8					-2.67	0	-1.098	8	0.474	4	2.046	0	3.6178	4	5.1898	4	6.7618	0	8.3336	0	9.9056	0	11.4776	4					-3.42
	-3.7848	4	-2.3852	-4	-0.9852	244	0.4148	4	1.8148	4	3.2148	4	4.6146	4	6.0146	4	7.4146	4	8.8146	-8					-2.6698	0	-1.0978	12	0.4742	4	2.0462	0	3.618	4	5.19	0	6.762	4	8.3338	0	9.9058	4	11.4778	4					-3.4198
	-3.7846	4	-2.385	-4	-0.985	232	0.415	4	1.815	4	3.215	4	4.6148	4	6.0148	4	7.4148	4	8.8148	-8					-2.6696	0	-1.0976	8	0.4744	4	2.0464	4	3.6182	4	5.1902	0	6.7622	0	8.334	0	9.906	4	11.478	4					-3.4196
	-3.7844	4	-2.3848	-4	-0.9848	220	0.4152	4	1.8152	0	3.2152	4	4.615	4	6.015	4	7.415	4	8.815	-8					-2.6694	4	-1.0974	4	0.4746	0	2.0466	0	3.6184	0	5.1904	0	6.7624	4	8.3342	4	9.9062	4	11.4782	0					-3.4194
	-3.7842	4	-2.3846	-4	-0.9846	208	0.4154	4	1.8154	4	3.2154	4	4.6152	4	6.0152	4	7.4152	4	8.8152	-8					-2.6692	0	-1.0972	8	0.4748	4	2.0468	4	3.6186	4	5.1906	0	6.7626	0	8.3344	4	9.9064	4	11.4784	4					-3.4192
	-3.784	4	-2.3844	-8	-0.9844	196	0.4156	4	1.8156	4	3.2156	4	4.6154	4	6.0154	4	7.4154	4	8.8154	-12					-2.669	4	-1.097	4	0.475	4	2.047	4	3.6188	0	5.1908	0	6.7628	4	8.3346	0	9.9066	4	11.4786	4					-3.419
	-3.7838	4	-2.3842	-4	-0.9842	180	0.4158	4	1.8158	4	3.2158	4	4.6156	4	6.0156	4	7.4156	4	8.8156	-12					-2.6688	4	-1.0968	4	0.4752	0	2.0472	0	3.619	0	5.191	-4	6.763	4	8.3348	4	9.9068	4	11.4788	4					-3.4188
	-3.7836	4	-2.384	-4	-0.984	172	0.416	4	1.816	4	3.216	4	4.6158	4	6.0158	4	7.4158	4	8.8158	-8					-2.6686	4	-1.0966	4	0.4754	0	2.0474	0	3.6192	0	5.1912	0	6.7632	4	8.335	-4	9.907	4	11.479	0					-3.4186
	-3.7834	4	-2.3838	-4	-0.9838	160	0.4162	4	1.8162	4	3.2162	4	4.616	4	6.016	4	7.416	4	8.816	-12					-2.6684	0	-1.0964	4	0.4756	4	2.0476	0	3.6194	4	5.1914	0	6.7634	4	8.3352	4	9.9072	4	11.4792	4					-3.4184
	-3.7832	4	-2.3836	-8	-0.9836	148	0.4164	4	1.8164	4	3.2164	4	4.6162	4	6.0162	4	7.4162	4	8.8162	-12					-2.6682	4	-1.0962	4	0.4758	4	2.0478	4	3.6196	4	5.1916	0	6.7636	4	8.3354	0	9.9074	4	11.4794	4					-3.4182
	-3.783	4	-2.3834	-8	-0.9834	136	0.4166	4	1.8166	4	3.2166	4	4.6164	4	6.0164	4	7.4164	4	8.8164	-12					-2.668	4	-1.096	4	0.476	0	2.048	4	3.6198	4	5.1918	4	6.7638	4	8.3356	4	9.9076	4	11.4796	4					-3.418
	-3.7828	4	-2.3832	-8	-0.9832	132	0.4168	4	1.8168	0	3.2168	4	4.6166	4	6.0166	4	7.4166	4	8.8166	-12					-2.6678	4	-1.0958	4	0.4762	4	2.0482	0	3.62	4	5.192	4	6.764	0	8.3358	0	9.9078	4	11.4798	4					-3.4178
	-3.7826	8	-2.383	-8	-0.983	120	0.417	4	1.817	4	3.217	4	4.6168	4	6.0168	4	7.4168	0	8.8168	-12					-2.6676	4	-1.0956	4	0.4764	4	2.0484	0	3.6202	4	5.1922	0	6.7642	4	8.336	0	9.908	4	11.48	0					-3.4176
	-3.7824	4	-2.3828	-4	-0.9828	112	0.4172	4	1.8172	4	3.2172	4	4.617	4	6.017	4	7.417	4	8.817	4					-2.6674	4	-1.0954	4	0.4766	4	2.0486	4	3.6204	4	5.1924	4	6.7644	0	8.3362	4	9.9082	0	11.4802	4					-3.4174
	-3.7822	4	-2.3826	-8	-0.9826	108	0.4174	4	1.8174	4	3.2174	4	4.6172	4	6.0172	4	7.4172	4	8.8172	132					-2.6672	4	-1.0952	4	0.4768	4	2.0488	0	3.6206	4	5.1926	4	6.7646	4	8.3364	4	9.9084	4	11.4804	4					-3.4172
	-3.782	0	-2.3824	-8	-0.9824	96	0.4176	4	1.8176	4	3.2176	4	4.6174	4	6.0174	4	7.4174	0	8.8174	208					-2.667	0	-1.095	0	0.477	0	2.049	4	3.6208	4	5.1928	0	6.7648	4	8.3366	0	9.9086	4	11.4806	4					-3.417
	-3.7818	0	-2.3822	-8	-0.9822	92	0.4178	4	1.8178	0	3.2178	4	4.6176	4	6.0176	4	7.4176	4	8.8176	236					-2.6668	4	-1.0948	0	0.4772	0	2.0492	4	3.621	4	5.193	4	6.765	4	8.3368	0	9.9088	0	11.4808	4					-3.4168
	-3.7816	4	-2.382	-8	-0.982	84	0.418	4	1.818	4	3.218	4	4.6178	4	6.0178	4	7.4178	4	8.8178	236					-2.6666	4	-1.0946	0	0.4774	4	2.0494	4	3.6212	4	5.1932	0	6.7652	-4	8.337	4	9.909	0	11.481	4					-3.4166
	-3.7814	4	-2.3818	-8	-0.9818	84	0.4182	4	1.8182	4	3.2182	4	4.618	4	6.018	4	7.418	4	8.818	228					-2.6664	4	-1.0944	0	0.4776	0	2.0496	0	3.6214	4	5.1934	0	6.7654	0	8.3372	4	9.9092	4	11.4812	4					-3.4164
	-3.7812	0	-2.3816	-8	-0.9816	76	0.4184	4	1.8184	4	3.2184	4	4.6182	4	6.0182	4	7.4182	4	8.8182	216					-2.6662	4	-1.0942	-4	0.4778	4	2.0498	0	3.6216	4	5.1936	0	6.7656	4	8.3374	0	9.9094	4	11.4814	4					-3.4162
	-3.781	4	-2.3814	-8	-0.9814	68	0.4186	4	1.8186	4	3.2186	4	4.6184	4	6.0184	4	7.4184	4	8.8184	204					-2.666	4	-1.094	-4	0.478	4	2.05	4	3.6218	0	5.1938	4	6.7658	4	8.3376	4	9.9096	4	11.4816	0					-3.416
	-3.7808	4	-2.3812	-8	-0.9812	60	0.4188	4	1.8188	0	3.2188	4	4.6186	4	6.0186	4	7.4186	4	8.8186	188					-2.6658	4	-1.0938	-4	0.4782	4	2.0502	0	3.622	4	5.194	4	6.766	0	8.3378	4	9.9098	4	11.4818	4					-3.4158
	-3.7806	4	-2.381	-8	-0.981	56	0.419	4	1.819	4	3.219	4	4.6188	4	6.0188	0	7.4188	4	8.8188	180					-2.6656	0	-1.0936	-4	0.4784	0	2.0504	0	3.6222	0	5.1942	0	6.7662	4	8.338	4	9.91	4	11.482	4					-3.4156
	-3.7804	4	-2.3808	-8	-0.9808	52	0.4192	4	1.8192	4	3.2192	4	4.619	0	6.019	0	7.419	4	8.819	168					-2.6654	4	-1.0934	-8	0.4786	0	2.0506	4	3.6224	4	5.1944	4	6.7664	0	8.3382	0	9.9102	-4	11.4822	4					-3.4154
	-3.7802	4	-2.3806	-8	-0.9806	48	0.4194	4	1.8194	4	3.2194	4	4.6192	4	6.0192	4	7.4192	4	8.8192	156					-2.6652	4	-1.0932	-8	0.4788	4	2.0508	0	3.6226	4	5.1946	4	6.7666	4	8.3384	4	9.9104	0	11.4824	0					-3.4152
	-3.78	4	-2.3804	-8	-0.9804	40	0.4196	4	1.8196	4	3.2196	4	4.6194	4	6.0194	4	7.4194	4	8.8194	148					-2.665	4	-1.093	-8	0.479	4	2.051	0	3.6228	4	5.1948	4	6.7668	4	8.3386	4	9.9106	4	11.4826	4					-3.415
	-3.7798	4	-2.3802	-4	-0.9802	40	0.4198	4	1.8198	4	3.2198	4	4.6196	4	6.0196	4	7.4196	4	8.8196	136					-2.6648	0	-1.0928	-12	0.4792	4	2.0512	4	3.623	4	5.195	4	6.767	4	8.3388	4	9.9108	4	11.4828	4					-3.4148
	-3.7796	4	-2.38	-8	-0.98	36	0.42	4	1.82	4	3.22	4	4.6198	4	6.0198	4	7.4198	4	8.8198	128					-2.6646	4	-1.0926	-8	0.4794	4	2.0514	0	3.6232	0	5.1952	4	6.7672	4	8.339	0	9.911	0	11.483	4					-3.4146
	-3.7794	4	-2.3798	-8	-0.9798	32	0.4202	4	1.8202	4	3.2202	4	4.62	4	6.02	4	7.42	4	8.82	120					-2.6644	4	-1.0924	-8	0.4796	4	2.0516	0	3.6234	4	5.1954	4	6.7674	4	8.3392	0	9.9112	4	11.4832	4					-3.4144
	-3.7792	4	-2.3796	-8	-0.9796	28	0.4204	4	1.8204	4	3.2204	4	4.6202	4	6.0202	4	7.4202	4	8.8202	112					-2.6642	0	-1.0922	-12	0.4798	4	2.0518	4	3.6236	4	5.1956	4	6.7676	4	8.3394	4	9.9114	4	11.4834	4					-3.4142
	-3.779	4	-2.3794	-4	-0.9794	24	0.4206	4	1.8206	4	3.2206	4	4.6204	4	6.0204	4	7.4204	4	8.8204	100					-2.664	4	-1.092	-12	0.48	4	2.052	4	3.6238	0	5.1958	4	6.7678	0	8.3396	0	9.9116	4	11.4836	4					-3.414
	-3.7788	4	-2.3792	-8	-0.9792	20	0.4208	4	1.8208	4	3.2208	8	4.6206	4	6.0206	4	7.4206	4	8.8206	100					-2.6638	4	-1.0918	-12	0.4802	4	2.0522	4	3.624	0	5.196	0	6.768	4	8.3398	4	9.9118	4	11.4838	4					-3.4138
	-3.7786	4	-2.379	-4	-0.979	20	0.421	4	1.821	4	3.221	4	4.6208	4	6.0208	4	7.4208	4	8.8208	92					-2.6636	4	-1.0916	-12	0.4804	4	2.0524	4	3.6242	0	5.1962	4	6.7682	4	8.34	0	9.912	4	11.484	4					-3.4136
	-3.7784	4	-2.3788	-4	-0.9788	16	0.4212	4	1.8212	4	3.2212	4	4.621	4	6.021	4	7.421	4	8.821	80					-2.6634	0	-1.0914	-8	0.4806	4	2.0526	4	3.6244	0	5.1964	0	6.7684	0	8.3402	0	9.9122	4	11.4842	4					-3.4134
	-3.7782	4	-2.3786	-4	-0.9786	12	0.4214	4	1.8214	4	3.2214	8	4.6212	4	6.0212	4	7.4212	4	8.8212	76					-2.6632	4	-1.0912	-12	0.4808	0	2.0528	4	3.6246	0	5.1966	4	6.7686	4	8.3404	4	9.9124	0	11.4844	4					-3.4132
	-3.778	4	-2.3784	-4	-0.9784	8	0.4216	4	1.8216	4	3.2216	4	4.6214	4	6.0214	4	7.4214	4	8.8214	72					-2.663	4	-1.091	-12	0.481	0	2.053	4	3.6248	4	5.1968	4	6.7688	4	8.3406	0	9.9126	4	11.4846	0					-3.413
	-3.7778	4	-2.3782	-4	-0.9782	4	0.4218	4	1.8218	4	3.2218	4	4.6216	4	6.0216	4	7.4216	4	8.8216	64					-2.6628	0	-1.0908	-12	0.4812	4	2.0532	0	3.625	4	5.197	4	6.769	4	8.3408	4	9.9128	0	11.4848	4					-3.4128
	-3.7776	4	-2.378	-4	-0.978	4	0.422	4	1.822	4	3.222	8	4.6218	4	6.0218	4	7.4218	4	8.8218	60					-2.6626	4	-1.0906	-12	0.4814	4	2.0534	4	3.6252	4	5.1972	4	6.7692	4	8.341	4	9.913	4	11.485	4					-3.4126
	-3.7774	4	-2.3778	0	-0.9778	4	0.4222	4	1.8222	0	3.2222	4	4.622	4	6.022	4	7.422	4	8.822	52					-2.6624	4	-1.0904	-12	0.4816	4	2.0536	4	3.6254	4	5.1974	0	6.7694	0	8.3412	4	9.9132	0	11.4852	4					-3.4124
	-3.7772	4	-2.3776	0	-0.9776	0	0.4224	4	1.8224	4	3.2224	4	4.6222	4	6.0222	4	7.4222	4	8.8222	48					-2.6622	0	-1.0902	-12	0.4818	4	2.0538	4	3.6256	4	5.1976	4	6.7696	4	8.3414	4	9.9134	4	11.4854	4					-3.4122
	-3.777	4	-2.3774	-4	-0.9774	-4	0.4226	4	1.8226	4	3.2226	4	4.6224	4	6.0224	4	7.4224	4	8.8224	44					-2.662	4	-1.09	-12	0.482	4	2.054	4	3.6258	0	5.1978	0	6.7698	4	8.3416	4	9.9136	0	11.4856	4					-3.412
	-3.7768	4	-2.3772	0	-0.9772	-4	0.4228	4	1.8228	4	3.2228	4	4.6226	4	6.0226	4	7.4226	4	8.8226	44					-2.6618	4	-1.0898	-12	0.4822	0	2.0542	4	3.626	8	5.198	4	6.77	4	8.3418	4	9.9138	4	11.4858	0					-3.4118
	-3.7766	4	-2.377	-4	-0.977	-8	0.423	4	1.823	4	3.223	4	4.6228	4	6.0228	4	7.4228	4	8.8228	40					-2.6616	4	-1.0896	-12	0.4824	4	2.0544	8	3.6262	4	5.1982	4	6.7702	4	8.342	4	9.914	4	11.486	0					-3.4116
	-3.7764	0	-2.3768	-4	-0.9768	-8	0.4232	4	1.8232	4	3.2232	4	4.623	4	6.023	4	7.423	4	8.823	36					-2.6614	0	-1.0894	-12	0.4826	4	2.0546	0	3.6264	0	5.1984	4	6.7704	0	8.3422	0	9.9142	4	11.4862	0					-3.4114
	-3.7762	4	-2.3766	-4	-0.9766	-12	0.4234	4	1.8234	4	3.2234	4	4.6232	4	6.0232	4	7.4232	4	8.8232	32					-2.6612	4	-1.0892	-12	0.4828	4	2.0548	4	3.6266	4	5.1986	0	6.7706	4	8.3424	4	9.9144	0	11.4864	4					-3.4112
	-3.776	4	-2.3764	0	-0.9764	-12	0.4236	4	1.8236	4	3.2236	0	4.6234	0	6.0234	4	7.4234	4	8.8234	28					-2.661	0	-1.089	-12	0.483	4	2.055	4	3.6268	4	5.1988	4	6.7708	4	8.3426	4	9.9146	0	11.4866	0					-3.411
	-3.7758	4	-2.3762	-4	-0.9762	-12	0.4238	4	1.8238	4	3.2238	4	4.6236	0	6.0236	4	7.4236	4	8.8236	28					-2.6608	4	-1.0888	-12	0.4832	0	2.0552	4	3.627	0	5.199	0	6.771	4	8.3428	4	9.9148	4	11.4868	4					-3.4108
	-3.7756	4	-2.376	0	-0.976	-12	0.424	4	1.824	4	3.224	0	4.6238	4	6.0238	4	7.4238	4	8.8238	24					-2.6606	4	-1.0886	-12	0.4834	4	2.0554	0	3.6272	4	5.1992	0	6.7712	4	8.343	4	9.915	0	11.487	0					-3.4106
	-3.7754	4	-2.3758	-4	-0.9758	-20	0.4242	4	1.8242	4	3.2242	4	4.624	4	6.024	4	7.424	4	8.824	16					-2.6604	4	-1.0884	-12	0.4836	4	2.0556	4	3.6274	4	5.1994	4	6.7714	0	8.3432	0	9.9152	4	11.4872	4					-3.4104
	-3.7752	4	-2.3756	0	-0.9756	-20	0.4244	0	1.8244	4	3.2244	4	4.6242	4	6.0242	4	7.4242	8	8.8242	16					-2.6602	4	-1.0882	-12	0.4838	4	2.0558	4	3.6276	4	5.1996	4	6.7716	4	8.3434	4	9.9154	0	11.4874	0					-3.4102
	-3.775	4	-2.3754	0	-0.9754	-20	0.4246	4	1.8246	4	3.2246	4	4.6244	4	6.0244	4	7.4244	4	8.8244	12					-2.66	4	-1.088	-8	0.484	4	2.056	4	3.6278	4	5.1998	0	6.7718	4	8.3436	4	9.9156	0	11.4876	0					-3.41
	-3.7748	4	-2.3752	4	-0.9752	-24	0.4248	4	1.8248	4	3.2248	4	4.6246	4	6.0246	4	7.4246	4	8.8246	8					-2.6598	0	-1.0878	-12	0.4842	4	2.0562	4	3.628	4	5.2	4	6.772	4	8.3438	0	9.9158	4	11.4878	0					-3.4098
	-3.7746	4	-2.375	0	-0.975	-24	0.425	4	1.825	4	3.225	4	4.6248	4	6.0248	4	7.4248	4	8.8248	8					-2.6596	0	-1.0876	-12	0.4844	4	2.0564	4	3.6282	4	5.2002	4	6.7722	4	8.344	4	9.916	0	11.488	0					-3.4096
	-3.7744	4	-2.3748	4	-0.9748	-24	0.4252	4	1.8252	4	3.2252	4	4.625	4	6.025	4	7.425	4	8.825	0					-2.6594	4	-1.0874	-12	0.4846	0	2.0566	4	3.6284	0	5.2004	4	6.7724	4	8.3442	0	9.9162	4	11.4882	0					-3.4094
	-3.7742	4	-2.3746	0	-0.9746	-28	0.4254	4	1.8254	4	3.2254	8	4.6252	4	6.0252	4	7.4252	4	8.8252	0					-2.6592	4	-1.0872	-12	0.4848	4	2.0568	4	3.6286	0	5.2006	4	6.7726	4	8.3444	0	9.9164	0	11.4884	4					-3.4092
	-3.774	4	-2.3744	4	-0.9744	-28	0.4256	4	1.8256	4	3.2256	4	4.6254	4	6.0254	4	7.4254	4	8.8254	0					-2.659	4	-1.087	-8	0.485	4	2.057	4	3.6288	0	5.2008	4	6.7728	4	8.3446	4	9.9166	-4	11.4886	4					-3.409
	-3.7738	4	-2.3742	0	-0.9742	-28	0.4258	4	1.8258	4	3.2258	4	4.6256	4	6.0256	4	7.4256	4	8.8256	-4					-2.6588	4	-1.0868	-8	0.4852	4	2.0572	0	3.629	0	5.201	4	6.773	0	8.3448	4	9.9168	-4	11.4888	4					-3.4088
	-3.7736	4	-2.374	0	-0.974	-28	0.426	4	1.826	4	3.226	4	4.6258	4	6.0258	4	7.4258	4	8.8258	-4					-2.6586	4	-1.0866	-12	0.4854	4	2.0574	4	3.6292	0	5.2012	4	6.7732	4	8.345	4	9.917	-8	11.489	4					-3.4086
	-3.7734	4	-2.3738	0	-0.9738	-32	0.4262	4	1.8262	4	3.2262	4	4.626	4	6.026	4	7.426	4	8.826	-4					-2.6584	0	-1.0864	-8	0.4856	4	2.0576	4	3.6294	0	5.2014	4	6.7734	0	8.3452	4	9.9172	-8	11.4892	4					-3.4084
	-3.7732	4	-2.3736	0	-0.9736	-28	0.4264	4	1.8264	4	3.2264	4	4.6262	4	6.0262	4	7.4262	4	8.8262	-8					-2.6582	4	-1.0862	-12	0.4858	4	2.0578	4	3.6296	4	5.2016	0	6.7736	4	8.3454	4	9.9174	-12	11.4894	4					-3.4082
	-3.773	4	-2.3734	4	-0.9734	-32	0.4266	4	1.8266	4	3.2266	4	4.6264	4	6.0264	4	7.4264	4	8.8264	-12					-2.658	4	-1.086	-8	0.486	4	2.058	4	3.6298	0	5.2018	0	6.7738	4	8.3456	4	9.9176	-8	11.4896	4					-3.408
	-3.7728	4	-2.3732	4	-0.9732	-36	0.4268	4	1.8268	4	3.2268	4	4.6266	4	6.0266	4	7.4266	4	8.8266	-12					-2.6578	4	-1.0858	-8	0.4862	0	2.0582	4	3.63	4	5.202	4	6.774	0	8.3458	0	9.9178	-12	11.4898	0					-3.4078
	-3.7726	4	-2.373	4	-0.973	-36	0.427	4	1.827	4	3.227	4	4.6268	4	6.0268	4	7.4268	4	8.8268	-16					-2.6576	4	-1.0856	-8	0.4864	0	2.0584	4	3.6302	4	5.2022	4	6.7742	0	8.346	0	9.918	-12	11.49	0					-3.4076
	-3.7724	4	-2.3728	0	-0.9728	-36	0.4272	4	1.8272	4	3.2272	4	4.627	4	6.027	4	7.427	4	8.827	-16					-2.6574	4	-1.0854	-8	0.4866	4	2.0586	4	3.6304	4	5.2024	0	6.7744	4	8.3462	4	9.9182	-12	11.4902	4					-3.4074
	-3.7722	4	-2.3726	4	-0.9726	-40	0.4274	4	1.8274	0	3.2274	4	4.6272	4	6.0272	4	7.4272	4	8.8272	-20					-2.6572	0	-1.0852	-8	0.4868	4	2.0588	0	3.6306	0	5.2026	0	6.7746	4	8.3464	0	9.9184	-12	11.4904	0					-3.4072
	-3.772	4	-2.3724	4	-0.9724	-36	0.4276	4	1.8276	4	3.2276	4	4.6274	4	6.0274	4	7.4274	4	8.8274	-16					-2.657	0	-1.085	-8	0.487	4	2.059	4	3.6308	0	5.2028	4	6.7748	4	8.3466	4	9.9186	-12	11.4906	4					-3.407
	-3.7718	0	-2.3722	4	-0.9722	-36	0.4278	4	1.8278	4	3.2278	4	4.6276	4	6.0276	4	7.4276	4	8.8276	-20					-2.6568	4	-1.0848	-8	0.4872	4	2.0592	0	3.631	4	5.203	4	6.775	0	8.3468	4	9.9188	-12	11.4908	4					-3.4068
	-3.7716	4	-2.372	4	-0.972	-40	0.428	4	1.828	4	3.228	4	4.6278	4	6.0278	4	7.4278	8	8.8278	-24					-2.6566	4	-1.0846	-8	0.4874	4	2.0594	4	3.6312	4	5.2032	4	6.7752	4	8.347	4	9.919	-12	11.491	4					-3.4066
	-3.7714	4	-2.3718	4	-0.9718	-40	0.4282	0	1.8282	4	3.2282	4	4.628	0	6.028	4	7.428	4	8.828	-24					-2.6564	4	-1.0844	-8	0.4876	0	2.0596	0	3.6314	0	5.2034	4	6.7754	4	8.3472	0	9.9192	-12	11.4912	0					-3.4064
	-3.7712	4	-2.3716	4	-0.9716	-40	0.4284	0	1.8284	4	3.2284	4	4.6282	4	6.0282	4	7.4282	4	8.8282	-24					-2.6562	0	-1.0842	-8	0.4878	4	2.0598	4	3.6316	4	5.2036	4	6.7756	4	8.3474	4	9.9194	-12	11.4914	4					-3.4062
	-3.771	4	-2.3714	4	-0.9714	-44	0.4286	4	1.8286	4	3.2286	4	4.6284	4	6.0284	4	7.4284	4	8.8284	-24					-2.656	0	-1.084	-8	0.488	0	2.06	4	3.6318	4	5.2038	4	6.7758	4	8.3476	4	9.9196	-8	11.4916	4					-3.406
	-3.7708	4	-2.3712	0	-0.9712	-44	0.4288	4	1.8288	4	3.2288	4	4.6286	4	6.0286	8	7.4286	4	8.8286	-28					-2.6558	0	-1.0838	-4	0.4882	4	2.0602	0	3.632	4	5.204	4	6.776	4	8.3478	4	9.9198	-8	11.4918	0					-3.4058
	-3.7706	4	-2.371	4	-0.971	-40	0.429	4	1.829	4	3.229	4	4.6288	4	6.0288	4	7.4288	4	8.8288	-28					-2.6556	4	-1.0836	-4	0.4884	4	2.0604	4	3.6322	0	5.2042	0	6.7762	4	8.348	4	9.92	-8	11.492	4					-3.4056
	-3.7704	4	-2.3708	4	-0.9708	-44	0.4292	4	1.8292	0	3.2292	4	4.629	4	6.029	4	7.429	4	8.829	-28					-2.6554	4	-1.0834	-8	0.4886	0	2.0606	4	3.6324	4	5.2044	4	6.7764	4	8.3482	0	9.9202	-8	11.4922	4					-3.4054
	-3.7702	4	-2.3706	4	-0.9706	-44	0.4294	4	1.8294	4	3.2294	4	4.6292	4	6.0292	4	7.4292	4	8.8292	-28					-2.6552	0	-1.0832	-4	0.4888	4	2.0608	-4	3.6326	0	5.2046	0	6.7766	4	8.3484	4	9.9204	-8	11.4924	4					-3.4052
	-3.77	4	-2.3704	4	-0.9704	-44	0.4296	4	1.8296	4	3.2296	4	4.6294	4	6.0294	4	7.4294	4	8.8294	-32					-2.655	4	-1.083	-8	0.489	4	2.061	4	3.6328	4	5.2048	4	6.7768	4	8.3486	4	9.9206	-4	11.4926	0					-3.405
	-3.7698	4	-2.3702	4	-0.9702	-44	0.4298	4	1.8298	4	3.2298	4	4.6296	0	6.0296	4	7.4296	4	8.8296	-32					-2.6548	4	-1.0828	-4	0.4892	0	2.0612	4	3.633	0	5.205	4	6.777	4	8.3488	4	9.9208	-4	11.4928	4					-3.4048
	-3.7696	4	-2.37	4	-0.97	-44	0.43	4	1.83	4	3.23	4	4.6298	4	6.0298	4	7.4298	4	8.8298	-32					-2.6546	4	-1.0826	-4	0.4894	4	2.0614	4	3.6332	4	5.2052	0	6.7772	4	8.349	0	9.921	-4	11.493	4					-3.4046
	-3.7694	4	-2.3698	4	-0.9698	-48	0.4302	4	1.8302	4	3.2302	4	4.63	4	6.03	4	7.43	4	8.83	-32					-2.6544	0	-1.0824	-4	0.4896	0	2.0616	0	3.6334	4	5.2054	4	6.7774	4	8.3492	4	9.9212	-4	11.4932	0					-3.4044
	-3.7692	4	-2.3696	4	-0.9696	-48	0.4304	4	1.8304	4	3.2304	4	4.6302	4	6.0302	4	7.4302	4	8.8302	-36					-2.6542	4	-1.0822	-4	0.4898	0	2.0618	4	3.6336	0	5.2056	4	6.7776	0	8.3494	0	9.9214	-4	11.4934	4					-3.4042
	-3.769	4	-2.3694	0	-0.9694	-48	0.4306	4	1.8306	4	3.2306	4	4.6304	4	6.0304	4	7.4304	4	8.8304	-36					-2.654	4	-1.082	-4	0.49	0	2.062	0	3.6338	0	5.2058	0	6.7778	4	8.3496	4	9.9216	-4	11.4936	4					-3.404
	-3.7688	4	-2.3692	0	-0.9692	-48	0.4308	0	1.8308	4	3.2308	4	4.6306	4	6.0306	8	7.4306	4	8.8306	-40					-2.6538	4	-1.0818	-4	0.4902	4	2.0622	0	3.634	4	5.206	0	6.778	4	8.3498	4	9.9218	0	11.4938	4					-3.4038
	-3.7686	4	-2.369	0	-0.969	-48	0.431	4	1.831	4	3.231	4	4.6308	4	6.0308	4	7.4308	4	8.8308	-36					-2.6536	4	-1.0816	0	0.4904	0	2.0624	4	3.6342	4	5.2062	0	6.7782	4	8.35	0	9.922	0	11.494	4					-3.4036
	-3.7684	4	-2.3688	4	-0.9688	-48	0.4312	4	1.8312	4	3.2312	4	4.631	4	6.031	8	7.431	8	8.831	-36					-2.6534	0	-1.0814	-4	0.4906	4	2.0626	0	3.6344	4	5.2064	4	6.7784	4	8.3502	0	9.9222	0	11.4942	0					-3.4034
	-3.7682	4	-2.3686	4	-0.9686	-48	0.4314	4	1.8314	4	3.2314	4	4.6312	4	6.0312	4	7.4312	4	8.8312	-36					-2.6532	4	-1.0812	-4	0.4908	0	2.0628	4	3.6346	8	5.2066	4	6.7786	4	8.3504	4	9.9224	-4	11.4944	0					-3.4032
	-3.768	4	-2.3684	4	-0.9684	-44	0.4316	4	1.8316	0	3.2316	4	4.6314	4	6.0314	4	7.4314	4	8.8314	-40					-2.653	0	-1.081	-4	0.491	0	2.063	4	3.6348	4	5.2068	4	6.7788	4	8.3506	4	9.9226	0	11.4946	4					-3.403
	-3.7678	4	-2.3682	4	-0.9682	-52	0.4318	4	1.8318	4	3.2318	4	4.6316	0	6.0316	4	7.4316	4	8.8316	-40					-2.6528	4	-1.0808	0	0.4912	4	2.0632	4	3.635	4	5.207	4	6.779	4	8.3508	0	9.9228	0	11.4948	4					-3.4028
	-3.7676	4	-2.368	4	-0.968	-48	0.432	4	1.832	0	3.232	4	4.6318	4	6.0318	4	7.4318	4	8.8318	-40					-2.6526	4	-1.0806	0	0.4914	4	2.0634	0	3.6352	0	5.2072	4	6.7792	4	8.351	4	9.923	0	11.495	4					-3.4026
	-3.7674	4	-2.3678	4	-0.9678	-48	0.4322	0	1.8322	4	3.2322	4	4.632	4	6.032	4	7.432	4	8.832	-40					-2.6524	4	-1.0804	0	0.4916	4	2.0636	4	3.6354	4	5.2074	4	6.7794	4	8.3512	0	9.9232	4	11.4952	0					-3.4024
	-3.7672	4	-2.3676	4	-0.9676	-52	0.4324	4	1.8324	4	3.2324	4	4.6322	4	6.0322	4	7.4322	4	8.8322	-40					-2.6522	4	-1.0802	-4	0.4918	4	2.0638	4	3.6356	4	5.2076	4	6.7796	4	8.3514	-4	9.9234	4	11.4954	4					-3.4022
	-3.767	4	-2.3674	4	-0.9674	-48	0.4326	0	1.8326	4	3.2326	4	4.6324	4	6.0324	4	7.4324	4	8.8324	-40					-2.652	4	-1.08	0	0.492	4	2.064	0	3.6358	0	5.2078	4	6.7798	4	8.3516	4	9.9236	4	11.4956	4					-3.402
	-3.7668	4	-2.3672	4	-0.9672	-48	0.4328	4	1.8328	4	3.2328	4	4.6326	4	6.0326	4	7.4326	4	8.8326	-40					-2.6518	4	-1.0798	0	0.4922	4	2.0642	0	3.636	4	5.208	4	6.78	4	8.3518	4	9.9238	4	11.4958	4					-3.4018
	-3.7666	4	-2.367	4	-0.967	-44	0.433	4	1.833	4	3.233	4	4.6328	4	6.0328	4	7.4328	4	8.8328	-40					-2.6516	0	-1.0796	-4	0.4924	4	2.0644	0	3.6362	4	5.2082	8	6.7802	4	8.352	0	9.924	4	11.496	4					-3.4016
	-3.7664	4	-2.3668	4	-0.9668	-44	0.4332	4	1.8332	4	3.2332	4	4.633	4	6.033	4	7.433	4	8.833	-44					-2.6514	4	-1.0794	-4	0.4926	4	2.0646	0	3.6364	4	5.2084	4	6.7804	4	8.3522	4	9.9242	4	11.4962	0					-3.4014
	-3.7662	4	-2.3666	0	-0.9666	-44	0.4334	0	1.8334	4	3.2334	4	4.6332	4	6.0332	4	7.4332	4	8.8332	-40					-2.6512	4	-1.0792	-4	0.4928	4	2.0648	4	3.6366	4	5.2086	8	6.7806	0	8.3524	4	9.9244	4	11.4964	4					-3.4012
	-3.766	4	-2.3664	4	-0.9664	-44	0.4336	0	1.8336	4	3.2336	4	4.6334	4	6.0334	4	7.4334	4	8.8334	-44					-2.651	0	-1.079	-4	0.493	0	2.065	0	3.6368	4	5.2088	4	6.7808	4	8.3526	4	9.9246	4	11.4966	4					-3.401
	-3.7658	4	-2.3662	4	-0.9662	-44	0.4338	-4	1.8338	4	3.2338	4	4.6336	4	6.0336	4	7.4336	4	8.8336	-44					-2.6508	0	-1.0788	-4	0.4932	4	2.0652	4	3.637	4	5.209	4	6.781	0	8.3528	0	9.9248	8	11.4968	4					-3.4008
	-3.7656	4	-2.366	4	-0.966	-48	0.434	-8	1.834	4	3.234	4	4.6338	4	6.0338	4	7.4338	8	8.8338	-44					-2.6506	4	-1.0786	0	0.4934	4	2.0654	4	3.6372	0	5.2092	0	6.7812	0	8.353	4	9.925	4	11.497	4					-3.4006
	-3.7654	4	-2.3658	4	-0.9658	-44	0.4342	-8	1.8342	4	3.2342	4	4.634	4	6.034	4	7.434	4	8.834	-44					-2.6504	4	-1.0784	0	0.4936	0	2.0656	4	3.6374	4	5.2094	4	6.7814	4	8.3532	4	9.9252	4	11.4972	0					-3.4004
	-3.7652	4	-2.3656	4	-0.9656	-40	0.4344	-12	1.8344	4	3.2344	4	4.6342	4	6.0342	4	7.4342	4	8.8342	-48					-2.6502	4	-1.0782	-4	0.4938	8	2.0658	4	3.6376	0	5.2096	4	6.7816	0	8.3534	0	9.9254	4	11.4974	4					-3.4002
	-3.765	0	-2.3654	4	-0.9654	-44	0.4346	-8	1.8346	4	3.2346	4	4.6344	4	6.0344	4	7.4344	4	8.8344	-44					-2.65	0	-1.078	-4	0.494	4	2.066	0	3.6378	0	5.2098	4	6.7818	0	8.3536	4	9.9256	4	11.4976	0					-3.4
	-3.7648	4	-2.3652	4	-0.9652	-44	0.4348	-12	1.8348	0	3.2348	4	4.6346	4	6.0346	4	7.4346	4	8.8346	-44					-2.6498	4	-1.0778	0	0.4942	4	2.0662	4	3.638	4	5.21	0	6.782	4	8.3538	4	9.9258	8	11.4978	4					-3.3998
	-3.7646	4	-2.365	4	-0.965	-40	0.435	-12	1.835	4	3.235	4	4.6348	8	6.0348	4	7.4348	4	8.8348	-44					-2.6496	0	-1.0776	0	0.4944	0	2.0664	0	3.6382	0	5.2102	4	6.7822	4	8.354	4	9.926	8	11.498	4					-3.3996
	-3.7644	4	-2.3648	4	-0.9648	-40	0.4352	-12	1.8352	4	3.2352	4	4.635	4	6.035	4	7.435	0	8.835	-44					-2.6494	4	-1.0774	0	0.4946	4	2.0666	4	3.6384	4	5.2104	4	6.7824	4	8.3542	4	9.9262	8	11.4982	4					-3.3994
	-3.7642	4	-2.3646	4	-0.9646	-36	0.4354	-12	1.8354	4	3.2354	4	4.6352	4	6.0352	4	7.4352	4	8.8352	-48					-2.6492	4	-1.0772	0	0.4948	0	2.0668	0	3.6386	4	5.2106	4	6.7826	4	8.3544	0	9.9264	8	11.4984	4					-3.3992
	-3.764	4	-2.3644	4	-0.9644	-36	0.4356	-12	1.8356	4	3.2356	4	4.6354	4	6.0354	4	7.4354	4	8.8354	-44					-2.649	4	-1.077	0	0.495	4	2.067	0	3.6388	4	5.2108	4	6.7828	4	8.3546	4	9.9266	116	11.4986	4					-3.399
	-3.7638	4	-2.3642	4	-0.9642	-32	0.4358	-12	1.8358	4	3.2358	4	4.6356	4	6.0356	4	7.4356	4	8.8356	-48					-2.6488	4	-1.0768	0	0.4952	4	2.0672	4	3.639	4	5.211	4	6.783	4	8.3548	0	9.9268	204	11.4988	4					-3.3988
	-3.7636	4	-2.364	4	-0.964	-28	0.436	-12	1.836	4	3.236	4	4.6358	8	6.0358	4	7.4358	4	8.8358	-48					-2.6486	4	-1.0766	0	0.4954	4	2.0674	4	3.6392	4	5.2112	4	6.7832	4	8.355	4	9.927	268	11.499	4					-3.3986
	-3.7634	4	-2.3638	4	-0.9638	-28	0.4362	-12	1.8362	4	3.2362	4	4.636	4	6.036	4	7.436	4	8.836	-44					-2.6484	4	-1.0764	0	0.4956	0	2.0676	0	3.6394	4	5.2114	4	6.7834	0	8.3552	4	9.9272	296	11.4992	4					-3.3984
	-3.7632	4	-2.3636	4	-0.9636	-24	0.4364	-12	1.8364	4	3.2364	4	4.6362	4	6.0362	4	7.4362	4	8.8362	-44					-2.6482	4	-1.0762	0	0.4958	4	2.0678	0	3.6396	0	5.2116	4	6.7836	4	8.3554	4	9.9274	308	11.4994	0					-3.3982
	-3.763	4	-2.3634	4	-0.9634	-24	0.4366	-12	1.8366	4	3.2366	4	4.6364	4	6.0364	4	7.4364	4	8.8364	-44					-2.648	4	-1.076	0	0.496	4	2.068	-4	3.6398	4	5.2118	0	6.7838	4	8.3556	4	9.9276	308	11.4996	4					-3.398
	-3.7628	4	-2.3632	4	-0.9632	-20	0.4368	-12	1.8368	4	3.2368	4	4.6366	4	6.0366	4	7.4366	4	8.8366	-44					-2.6478	0	-1.0758	4	0.4962	4	2.0682	4	3.64	4	5.212	0	6.784	0	8.3558	4	9.9278	304	11.4998	4					-3.3978
	-3.7626	4	-2.363	4	-0.963	-16	0.437	-16	1.837	4	3.237	4	4.6368	4	6.0368	4	7.4368	4	8.8368	-44					-2.6476	4	-1.0756	0	0.4964	4	2.0684	0	3.6402	0	5.2122	4	6.7842	4	8.356	4	9.928	296	11.5	4					-3.3976
	-3.7624	4	-2.3628	4	-0.9628	-16	0.4372	-12	1.8372	4	3.2372	4	4.637	4	6.037	4	7.437	4	8.837	-44					-2.6474	0	-1.0754	0	0.4966	4	2.0686	4	3.6404	4	5.2124	0	6.7844	4	8.3562	4	9.9282	292	11.5002	4					-3.3974
	-3.7622	4	-2.3626	4	-0.9626	-16	0.4374	-12	1.8374	4	3.2374	4	4.6372	4	6.0372	4	7.4372	4	8.8372	-44					-2.6472	0	-1.0752	0	0.4968	0	2.0688	4	3.6406	4	5.2126	4	6.7846	4	8.3564	0	9.9284	280	11.5004	4					-3.3972
	-3.762	4	-2.3624	4	-0.9624	-16	0.4376	-12	1.8376	4	3.2376	4	4.6374	4	6.0374	4	7.4374	4	8.8374	-44					-2.647	0	-1.075	0	0.497	0	2.069	0	3.6408	4	5.2128	4	6.7848	0	8.3566	4	9.9286	272	11.5006	4					-3.397
	-3.7618	4	-2.3622	4	-0.9622	-12	0.4378	84	1.8378	4	3.2378	4	4.6376	4	6.0376	4	7.4376	4	8.8376	-44					-2.6468	0	-1.0748	0	0.4972	0	2.0692	4	3.641	4	5.213	0	6.785	4	8.3568	0	9.9288	260	11.5008	8					-3.3968
	-3.7616	4	-2.362	4	-0.962	-8	0.438	156	1.838	4	3.238	4	4.6378	4	6.0378	4	7.4378	4	8.8378	-44					-2.6466	4	-1.0746	0	0.4974	0	2.0694	0	3.6412	4	5.2132	4	6.7852	4	8.357	0	9.929	244	11.501	4					-3.3966
	-3.7614	4	-2.3618	4	-0.9618	-8	0.4382	204	1.8382	4	3.2382	4	4.638	4	6.038	4	7.438	4	8.838	-44					-2.6464	4	-1.0744	0	0.4976	4	2.0696	0	3.6414	4	5.2134	4	6.7854	0	8.3572	4	9.9292	236	11.5012	4					-3.3964
	-3.7612	8	-2.3616	4	-0.9616	-12	0.4384	228	1.8384	4	3.2384	4	4.6382	4	6.0382	4	7.4382	4	8.8382	-40					-2.6462	4	-1.0742	0	0.4978	4	2.0698	4	3.6416	4	5.2136	4	6.7856	4	8.3574	4	9.9294	224	11.5014	0					-3.3962
	-3.761	0	-2.3614	4	-0.9614	-8	0.4386	236	1.8386	4	3.2386	4	4.6384	4	6.0384	0	7.4384	4	8.8384	-40					-2.646	4	-1.074	-4	0.498	0	2.07	0	3.6418	0	5.2138	4	6.7858	4	8.3576	0	9.9296	216	11.5016	4					-3.396
	-3.7608	4	-2.3612	4	-0.9612	-8	0.4388	224	1.8388	4	3.2388	4	4.6386	4	6.0386	4	7.4386	4	8.8386	-36					-2.6458	4	-1.0738	4	0.4982	4	2.0702	0	3.642	4	5.214	4	6.786	0	8.3578	0	9.9298	204	11.5018	4					-3.3958
	-3.7606	4	-2.361	4	-0.961	-4	0.439	212	1.839	4	3.239	4	4.6388	4	6.0388	4	7.4388	4	8.8388	-36					-2.6456	0	-1.0736	0	0.4984	4	2.0704	0	3.6422	0	5.2142	0	6.7862	4	8.358	4	9.93	188	11.502	4					-3.3956
	-3.7604	4	-2.3608	4	-0.9608	0	0.4392	200	1.8392	4	3.2392	0	4.639	4	6.039	4	7.439	4	8.839	-32					-2.6454	0	-1.0734	4	0.4986	4	2.0706	4	3.6424	4	5.2144	0	6.7864	4	8.3582	4	9.9302	180	11.5022	0					-3.3954
	-3.7602	4	-2.3606	4	-0.9606	-4	0.4394	188	1.8394	4	3.2394	4	4.6392	4	6.0392	4	7.4392	4	8.8392	-28					-2.6452	0	-1.0732	4	0.4988	4	2.0708	4	3.6426	0	5.2146	0	6.7866	0	8.3584	4	9.9304	172	11.5024	4					-3.3952
	-3.76	4	-2.3604	4	-0.9604	0	0.4396	176	1.8396	0	3.2396	4	4.6394	4	6.0394	4	7.4394	4	8.8394	-28					-2.645	4	-1.073	4	0.499	4	2.071	4	3.6428	4	5.2148	4	6.7868	4	8.3586	4	9.9306	164	11.5026	4					-3.395
	-3.7598	4	-2.3602	4	-0.9602	0	0.4398	168	1.8398	4	3.2398	4	4.6396	4	6.0396	4	7.4396	4	8.8396	-28					-2.6448	4	-1.0728	0	0.4992	4	2.0712	4	3.643	0	5.215	0	6.787	4	8.3588	4	9.9308	156	11.5028	4					-3.3948
	-3.7596	4	-2.36	4	-0.96	0	0.44	156	1.84	4	3.24	8	4.6398	4	6.0398	4	7.4398	4	8.8398	-24					-2.6446	4	-1.0726	4	0.4994	4	2.0714	4	3.6432	4	5.2152	4	6.7872	0	8.359	4	9.931	148	11.503	4					-3.3946
	-3.7594	4	-2.3598	4	-0.9598	-4	0.4402	144	1.8402	4	3.2402	4	4.64	4	6.04	4	7.44	4	8.84	-24					-2.6444	0	-1.0724	0	0.4996	0	2.0716	4	3.6434	4	5.2154	0	6.7874	0	8.3592	0	9.9312	140	11.5032	-4					-3.3944
	-3.7592	4	-2.3596	4	-0.9596	-4	0.4404	140	1.8404	4	3.2404	4	4.6402	4	6.0402	4	7.4402	4	8.8402	-20					-2.6442	0	-1.0722	0	0.4998	0	2.0718	4	3.6436	4	5.2156	4	6.7876	4	8.3594	4	9.9314	132	11.5034	0					-3.3942
	-3.759	4	-2.3594	4	-0.9594	0	0.4406	124	1.8406	4	3.2406	4	4.6404	4	6.0404	4	7.4404	4	8.8404	-20					-2.644	0	-1.072	4	0.5	4	2.072	4	3.6438	0	5.2158	4	6.7878	4	8.3596	4	9.9316	120	11.5036	0					-3.394
	-3.7588	4	-2.3592	4	-0.9592	-4	0.4408	120	1.8408	0	3.2408	4	4.6406	4	6.0406	4	7.4406	4	8.8406	-12					-2.6438	4	-1.0718	4	0.5002	4	2.0722	4	3.644	0	5.216	0	6.788	4	8.3598	4	9.9318	116	11.5038	0					-3.3938
	-3.7586	4	-2.359	4	-0.959	-4	0.441	112	1.841	4	3.241	4	4.6408	4	6.0408	4	7.4408	4	8.8408	-16					-2.6436	4	-1.0716	4	0.5004	0	2.0724	4	3.6442	4	5.2162	4	6.7882	4	8.36	4	9.932	108	11.504	8					-3.3936
	-3.7584	4	-2.3588	4	-0.9588	-4	0.4412	104	1.8412	4	3.2412	4	4.641	8	6.041	4	7.441	4	8.841	-12					-2.6434	4	-1.0714	4	0.5006	4	2.0726	4	3.6444	4	5.2164	0	6.7884	4	8.3602	4	9.9322	100	11.5042	0					-3.3934
	-3.7582	4	-2.3586	4	-0.9586	0	0.4414	96	1.8414	4	3.2414	4	4.6412	4	6.0412	4	7.4412	4	8.8412	-12					-2.6432	4	-1.0712	4	0.5008	4	2.0728	4	3.6446	0	5.2166	4	6.7886	4	8.3604	4	9.9324	92	11.5044	4					-3.3932
	-3.758	4	-2.3584	4	-0.9584	-4	0.4416	88	1.8416	4	3.2416	4	4.6414	4	6.0414	4	7.4414	4	8.8414	-12					-2.643	4	-1.071	0	0.501	4	2.073	-4	3.6448	4	5.2168	4	6.7888	4	8.3606	4	9.9326	88	11.5046	4					-3.393
	-3.7578	4	-2.3582	4	-0.9582	-4	0.4418	84	1.8418	4	3.2418	4	4.6416	4	6.0416	4	7.4416	4	8.8416	-12					-2.6428	0	-1.0708	4	0.5012	4	2.0732	0	3.645	4	5.217	4	6.789	4	8.3608	4	9.9328	76	11.5048	4					-3.3928
	-3.7576	4	-2.358	8	-0.958	-4	0.442	80	1.842	4	3.242	4	4.6418	4	6.0418	4	7.4418	4	8.8418	-8					-2.6426	4	-1.0706	4	0.5014	0	2.0734	0	3.6452	4	5.2172	4	6.7892	0	8.361	4	9.933	76	11.505	0					-3.3926
	-3.7574	4	-2.3578	4	-0.9578	-4	0.4422	76	1.8422	4	3.2422	4	4.642	4	6.042	4	7.442	4	8.842	-4					-2.6424	4	-1.0704	4	0.5016	4	2.0736	4	3.6454	0	5.2174	0	6.7894	4	8.3612	4	9.9332	68	11.5052	4					-3.3924
	-3.7572	4	-2.3576	4	-0.9576	-4	0.4424	68	1.8424	4	3.2424	4	4.6422	4	6.0422	4	7.4422	4	8.8422	-4					-2.6422	0	-1.0702	4	0.5018	4	2.0738	4	3.6456	4	5.2176	4	6.7896	0	8.3614	4	9.9334	56	11.5054	4					-3.3922
	-3.757	4	-2.3574	4	-0.9574	-4	0.4426	60	1.8426	4	3.2426	4	4.6424	4	6.0424	4	7.4424	4	8.8424	-4					-2.642	0	-1.07	0	0.502	4	2.074	4	3.6458	4	5.2178	4	6.7898	4	8.3616	4	9.9336	52	11.5056	4					-3.392
	-3.7568	4	-2.3572	4	-0.9572	-8	0.4428	60	1.8428	4	3.2428	8	4.6426	4	6.0426	4	7.4426	4	8.8426	0					-2.6418	4	-1.0698	4	0.5022	0	2.0742	0	3.646	4	5.218	4	6.79	4	8.3618	4	9.9338	44	11.5058	4					-3.3918
	-3.7566	4	-2.357	4	-0.957	-8	0.443	52	1.843	4	3.243	8	4.6428	4	6.0428	4	7.4428	0	8.8428	0					-2.6416	0	-1.0696	4	0.5024	4	2.0744	4	3.6462	4	5.2182	0	6.7902	4	8.362	4	9.934	36	11.506	4					-3.3916
	-3.7564	4	-2.3568	4	-0.9568	-8	0.4432	52	1.8432	4	3.2432	4	4.643	4	6.043	4	7.443	4	8.843	0					-2.6414	4	-1.0694	0	0.5026	4	2.0746	4	3.6464	4	5.2184	4	6.7904	0	8.3622	4	9.9342	32	11.5062	4					-3.3914
	-3.7562	4	-2.3566	4	-0.9566	-8	0.4434	40	1.8434	4	3.2434	4	4.6432	4	6.0432	4	7.4432	4	8.8432	-4					-2.6412	4	-1.0692	0	0.5028	4	2.0748	4	3.6466	0	5.2186	4	6.7906	4	8.3624	0	9.9344	24	11.5064	4					-3.3912
	-3.756	4	-2.3564	0	-0.9564	-8	0.4436	40	1.8436	4	3.2436	4	4.6434	4	6.0434	4	7.4434	4	8.8434	0					-2.641	4	-1.069	0	0.503	4	2.075	4	3.6468	0	5.2188	4	6.7908	4	8.3626	0	9.9346	20	11.5066	4					-3.391
	-3.7558	4	-2.3562	4	-0.9562	-8	0.4438	36	1.8438	4	3.2438	4	4.6436	4	6.0436	4	7.4436	4	8.8436	-4					-2.6408	0	-1.0688	4	0.5032	0	2.0752	4	3.647	4	5.219	4	6.791	4	8.3628	4	9.9348	16	11.5068	4					-3.3908
	-3.7556	4	-2.356	4	-0.956	-8	0.444	32	1.844	4	3.244	4	4.6438	4	6.0438	4	7.4438	4	8.8438	4					-2.6406	4	-1.0686	4	0.5034	4	2.0754	4	3.6472	4	5.2192	0	6.7912	4	8.363	4	9.935	4	11.507	0					-3.3906
	-3.7554	4	-2.3558	4	-0.9558	-12	0.4442	28	1.8442	4	3.2442	4	4.644	8	6.044	4	7.444	4	8.844	0					-2.6404	4	-1.0684	4	0.5036	4	2.0756	4	3.6474	0	5.2194	4	6.7914	0	8.3632	0	9.9352	4	11.5072	4					-3.3904
	-3.7552	4	-2.3556	4	-0.9556	-8	0.4444	28	1.8444	4	3.2444	4	4.6442	4	6.0442	4	7.4442	4	8.8442	0					-2.6402	4	-1.0682	4	0.5038	4	2.0758	4	3.6476	4	5.2196	4	6.7916	4	8.3634	0	9.9354	0	11.5074	4					-3.3902
	-3.755	4	-2.3554	4	-0.9554	-12	0.4446	24	1.8446	4	3.2446	4	4.6444	0	6.0444	4	7.4444	4	8.8444	0					-2.64	4	-1.068	4	0.504	4	2.076	4	3.6478	0	5.2198	4	6.7918	0	8.3636	4	9.9356	-12	11.5076	4					-3.39
	-3.7548	4	-2.3552	4	-0.9552	-12	0.4448	20	1.8448	4	3.2448	4	4.6446	4	6.0446	4	7.4446	4	8.8446	0					-2.6398	4	-1.0678	4	0.5042	4	2.0762	4	3.648	4	5.22	4	6.792	4	8.3638	0	9.9358	-12	11.5078	0					-3.3898
	-3.7546	4	-2.355	4	-0.955	-12	0.445	16	1.845	4	3.245	4	4.6448	4	6.0448	4	7.4448	4	8.8448	0					-2.6396	0	-1.0676	4	0.5044	4	2.0764	4	3.6482	4	5.2202	0	6.7922	4	8.364	4	9.936	-16	11.508	0					-3.3896
	-3.7544	4	-2.3548	4	-0.9548	-8	0.4452	12	1.8452	4	3.2452	4	4.645	4	6.045	4	7.445	8	8.845	-4					-2.6394	4	-1.0674	4	0.5046	4	2.0766	0	3.6484	4	5.2204	0	6.7924	4	8.3642	4	9.9362	-24	11.5082	4					-3.3894
	-3.7542	4	-2.3546	4	-0.9546	-12	0.4454	8	1.8454	4	3.2454	4	4.6452	4	6.0452	4	7.4452	4	8.8452	0					-2.6392	4	-1.0672	4	0.5048	0	2.0768	4	3.6486	4	5.2206	4	6.7926	4	8.3644	4	9.9364	-28	11.5084	4					-3.3892
	-3.754	0	-2.3544	4	-0.9544	-8	0.4456	4	1.8456	4	3.2456	4	4.6454	4	6.0454	4	7.4454	4	8.8454	-4					-2.639	4	-1.067	4	0.505	0	2.077	4	3.6488	4	5.2208	0	6.7928	4	8.3646	4	9.9366	-28	11.5086	4					-3.389
	-3.7538	4	-2.3542	4	-0.9542	-8	0.4458	8	1.8458	4	3.2458	4	4.6456	4	6.0456	4	7.4456	8	8.8456	0					-2.6388	4	-1.0668	0	0.5052	4	2.0772	0	3.649	0	5.221	0	6.793	0	8.3648	0	9.9368	-36	11.5088	0					-3.3888
	-3.7536	4	-2.354	4	-0.954	-12	0.446	4	1.846	4	3.246	4	4.6458	4	6.0458	4	7.4458	4	8.8458	-4					-2.6386	0	-1.0666	4	0.5054	0	2.0774	4	3.6492	8	5.2212	4	6.7932	4	8.365	4	9.937	-36	11.509	4					-3.3886
	-3.7534	4	-2.3538	4	-0.9538	-12	0.4462	0	1.8462	4	3.2462	4	4.646	4	6.046	4	7.446	4	8.846	0					-2.6384	4	-1.0664	0	0.5056	0	2.0776	0	3.6494	4	5.2214	4	6.7934	0	8.3652	0	9.9372	-44	11.5092	4					-3.3884
	-3.7532	4	-2.3536	4	-0.9536	-8	0.4464	0	1.8464	4	3.2464	4	4.6462	4	6.0462	4	7.4462	8	8.8462	-4					-2.6382	0	-1.0662	4	0.5058	0	2.0778	4	3.6496	0	5.2216	0	6.7936	-4	8.3654	4	9.9374	-52	11.5094	4					-3.3882
	-3.753	4	-2.3534	4	-0.9534	-8	0.4466	-4	1.8466	4	3.2466	4	4.6464	4	6.0464	4	7.4464	4	8.8464	-4					-2.638	4	-1.066	0	0.506	4	2.078	0	3.6498	0	5.2218	4	6.7938	0	8.3656	4	9.9376	-48	11.5096	0					-3.388
	-3.7528	4	-2.3532	4	-0.9532	-8	0.4468	-8	1.8468	4	3.2468	4	4.6466	4	6.0466	4	7.4466	4	8.8466	-8					-2.6378	4	-1.0658	4	0.5062	0	2.0782	4	3.65	4	5.222	4	6.794	-8	8.3658	4	9.9378	-52	11.5098	4					-3.3878
	-3.7526	4	-2.353	4	-0.953	-8	0.447	-8	1.847	4	3.247	4	4.6468	4	6.0468	4	7.4468	8	8.8468	-8					-2.6376	0	-1.0656	0	0.5064	4	2.0784	4	3.6502	4	5.2222	4	6.7942	-8	8.366	4	9.938	-60	11.51	4					-3.3876
	-3.7524	4	-2.3528	4	-0.9528	-8	0.4472	-12	1.8472	4	3.2472	0	4.647	4	6.047	4	7.447	4	8.847	-8					-2.6374	4	-1.0654	4	0.5066	0	2.0786	4	3.6504	4	5.2224	4	6.7944	-16	8.3662	4	9.9382	-60	11.5102	0					-3.3874
	-3.7522	4	-2.3526	4	-0.9526	-8	0.4474	-12	1.8474	4	3.2474	4	4.6472	4	6.0472	4	7.4472	8	8.8472	-8					-2.6372	0	-1.0652	0	0.5068	4	2.0788	4	3.6506	4	5.2226	0	6.7946	-16	8.3664	0	9.9384	-68	11.5104	4					-3.3872
	-3.752	4	-2.3524	4	-0.9524	-8	0.4476	-8	1.8476	4	3.2476	4	4.6474	4	6.0474	4	7.4474	4	8.8474	-8					-2.637	4	-1.065	0	0.507	4	2.079	0	3.6508	0	5.2228	4	6.7948	-20	8.3666	0	9.9386	-68	11.5106	0					-3.387
	-3.7518	4	-2.3522	4	-0.9522	-8	0.4478	-12	1.8478	4	3.2478	4	4.6476	4	6.0476	4	7.4476	4	8.8476	-8					-2.6368	0	-1.0648	4	0.5072	4	2.0792	0	3.651	4	5.223	4	6.795	-20	8.3668	4	9.9388	-72	11.5108	4					-3.3868
	-3.7516	4	-2.352	0	-0.952	-8	0.448	-12	1.848	4	3.248	4	4.6478	4	6.0478	4	7.4478	4	8.8478	-12					-2.6366	4	-1.0646	0	0.5074	4	2.0794	4	3.6512	4	5.2232	4	6.7952	-24	8.367	4	9.939	-76	11.511	4					-3.3866
	-3.7514	4	-2.3518	4	-0.9518	-4	0.4482	-16	1.8482	4	3.2482	4	4.648	4	6.048	4	7.448	4	8.848	-8					-2.6364	4	-1.0644	4	0.5076	4	2.0796	4	3.6514	4	5.2234	0	6.7954	-20	8.3672	4	9.9392	-76	11.5112	4					-3.3864
	-3.7512	4	-2.3516	4	-0.9516	-4	0.4484	-20	1.8484	4	3.2484	4	4.6482	4	6.0482	4	7.4482	4	8.8482	-8					-2.6362	4	-1.0642	4	0.5078	4	2.0798	0	3.6516	4	5.2236	0	6.7956	-20	8.3674	4	9.9394	-80	11.5114	0					-3.3862
	-3.751	4	-2.3514	4	-0.9514	-8	0.4486	-20	1.8486	4	3.2486	4	4.6484	4	6.0484	4	7.4484	4	8.8484	-8					-2.636	4	-1.064	4	0.508	4	2.08	0	3.6518	4	5.2238	4	6.7958	-20	8.3676	4	9.9396	-84	11.5116	4					-3.386
	-3.7508	4	-2.3512	4	-0.9512	-4	0.4488	-24	1.8488	0	3.2488	4	4.6486	4	6.0486	4	7.4486	4	8.8486	-8					-2.6358	4	-1.0638	0	0.5082	0	2.0802	4	3.652	4	5.224	4	6.796	-16	8.3678	-4	9.9398	-88	11.5118	4					-3.3858
	-3.7506	4	-2.351	4	-0.951	0	0.449	-24	1.849	4	3.249	4	4.6488	4	6.0488	4	7.4488	4	8.8488	-8					-2.6356	4	-1.0636	4	0.5084	4	2.0804	0	3.6522	0	5.2242	0	6.7962	-20	8.368	0	9.94	-88	11.512	0					-3.3856
	-3.7504	4	-2.3508	4	-0.9508	0	0.4492	-24	1.8492	4	3.2492	4	4.649	4	6.049	4	7.449	4	8.849	-8					-2.6354	4	-1.0634	4	0.5086	4	2.0806	4	3.6524	4	5.2244	8	6.7964	-16	8.3682	4	9.9402	-88	11.5122	0					-3.3854
	-3.7502	4	-2.3506	0	-0.9506	0	0.4494	-24	1.8494	4	3.2494	4	4.6492	4	6.0492	4	7.4492	4	8.8492	-8					-2.6352	4	-1.0632	4	0.5088	0	2.0808	4	3.6526	0	5.2246	4	6.7966	-12	8.3684	0	9.9404	-88	11.5124	4					-3.3852
	-3.75	4	-2.3504	4	-0.9504	-4	0.4496	-28	1.8496	4	3.2496	4	4.6494	0	6.0494	4	7.4494	4	8.8494	-4					-2.635	0	-1.063	4	0.509	4	2.081	0	3.6528	0	5.2248	0	6.7968	-16	8.3686	0	9.9406	-92	11.5126	4					-3.385
	-3.7498	4	-2.3502	8	-0.9502	-4	0.4498	-28	1.8498	4	3.2498	4	4.6496	4	6.0496	4	7.4496	4	8.8496	-12					-2.6348	0	-1.0628	4	0.5092	4	2.0812	4	3.653	4	5.225	4	6.797	-16	8.3688	4	9.9408	-96	11.5128	4					-3.3848
	-3.7496	4	-2.35	4	-0.95	0	0.45	-28	1.85	4	3.25	0	4.6498	4	6.0498	4	7.4498	4	8.8498	-8					-2.6346	4	-1.0626	4	0.5094	4	2.0814	4	3.6532	4	5.2252	4	6.7972	-16	8.369	0	9.941	-92	11.513	4					-3.3846
	-3.7494	4	-2.3498	4	-0.9498	-4	0.4502	-28	1.8502	4	3.2502	4	4.65	4	6.05	4	7.45	4	8.85	-8					-2.6344	4	-1.0624	4	0.5096	4	2.0816	4	3.6534	4	5.2254	4	6.7974	-12	8.3692	4	9.9412	-96	11.5132	4					-3.3844
	-3.7492	4	-2.3496	4	-0.9496	0	0.4504	-28	1.8504	4	3.2504	4	4.6502	4	6.0502	4	7.4502	8	8.8502	-8					-2.6342	4	-1.0622	0	0.5098	4	2.0818	4	3.6536	4	5.2256	0	6.7976	-12	8.3694	0	9.9414	-100	11.5134	4					-3.3842
	-3.749	4	-2.3494	4	-0.9494	-4	0.4506	-32	1.8506	4	3.2506	4	4.6504	4	6.0504	4	7.4504	4	8.8504	-8					-2.634	0	-1.062	4	0.51	4	2.082	4	3.6538	0	5.2258	0	6.7978	-12	8.3696	4	9.9416	-100	11.5136	4					-3.384
	-3.7488	4	-2.3492	4	-0.9492	-4	0.4508	-32	1.8508	4	3.2508	4	4.6506	4	6.0506	4	7.4506	4	8.8506	-8					-2.6338	4	-1.0618	0	0.5102	4	2.0822	4	3.654	4	5.226	4	6.798	-12	8.3698	0	9.9418	-100	11.5138	4					-3.3838
	-3.7486	4	-2.349	4	-0.949	0	0.451	-36	1.851	4	3.251	4	4.6508	4	6.0508	4	7.4508	4	8.8508	-8					-2.6336	4	-1.0616	0	0.5104	4	2.0824	0	3.6542	4	5.2262	4	6.7982	-8	8.37	4	9.942	-100	11.514	4					-3.3836
	-3.7484	4	-2.3488	4	-0.9488	0	0.4512	-36	1.8512	4	3.2512	4	4.651	4	6.051	4	7.451	4	8.851	-4					-2.6334	0	-1.0614	0	0.5106	4	2.0826	0	3.6544	0	5.2264	4	6.7984	-8	8.3702	4	9.9422	-96	11.5142	0					-3.3834
	-3.7482	4	-2.3486	4	-0.9486	0	0.4514	-36	1.8514	0	3.2514	4	4.6512	4	6.0512	0	7.4512	4	8.8512	-8					-2.6332	0	-1.0612	4	0.5108	0	2.0828	0	3.6546	4	5.2266	4	6.7986	-8	8.3704	4	9.9424	-100	11.5144	0					-3.3832
	-3.748	4	-2.3484	4	-0.9484	0	0.4516	-36	1.8516	4	3.2516	4	4.6514	8	6.0514	4	7.4514	4	8.8514	-4					-2.633	4	-1.061	4	0.511	4	2.083	4	3.6548	4	5.2268	4	6.7988	-8	8.3706	0	9.9426	-96	11.5146	4					-3.383
	-3.7478	4	-2.3482	4	-0.9482	0	0.4518	-40	1.8518	4	3.2518	4	4.6516	4	6.0516	4	7.4516	4	8.8516	-4					-2.6328	4	-1.0608	4	0.5112	4	2.0832	4	3.655	4	5.227	0	6.799	-8	8.3708	4	9.9428	-100	11.5148	-4					-3.3828
	-3.7476	4	-2.348	4	-0.948	0	0.452	-40	1.852	4	3.252	4	4.6518	4	6.0518	4	7.4518	0	8.8518	-4					-2.6326	4	-1.0606	0	0.5114	0	2.0834	0	3.6552	4	5.2272	4	6.7992	-8	8.371	4	9.943	-100	11.515	4					-3.3826
	-3.7474	4	-2.3478	4	-0.9478	4	0.4522	-40	1.8522	4	3.2522	0	4.652	4	6.052	4	7.452	4	8.852	-4					-2.6324	4	-1.0604	4	0.5116	4	2.0836	0	3.6554	4	5.2274	0	6.7994	-4	8.3712	4	9.9432	-96	11.5152	4					-3.3824
	-3.7472	4	-2.3476	4	-0.9476	4	0.4524	-40	1.8524	4	3.2524	4	4.6522	4	6.0522	8	7.4522	4	8.8522	-4					-2.6322	0	-1.0602	4	0.5118	4	2.0838	0	3.6556	4	5.2276	4	6.7996	-4	8.3714	0	9.9434	-96	11.5154	4					-3.3822
	-3.747	4	-2.3474	4	-0.9474	4	0.4526	-40	1.8526	4	3.2526	4	4.6524	4	6.0524	4	7.4524	4	8.8524	-4					-2.632	4	-1.06	0	0.512	4	2.084	4	3.6558	4	5.2278	0	6.7998	-8	8.3716	4	9.9436	-96	11.5156	4					-3.382
	-3.7468	4	-2.3472	4	-0.9472	0	0.4528	-40	1.8528	4	3.2528	4	4.6526	4	6.0526	4	7.4526	4	8.8526	-4					-2.6318	0	-1.0598	4	0.5122	4	2.0842	0	3.656	0	5.228	4	6.8	-4	8.3718	4	9.9438	-92	11.5158	4					-3.3818
	-3.7466	4	-2.347	4	-0.947	0	0.453	-40	1.853	4	3.253	4	4.6528	4	6.0528	4	7.4528	4	8.8528	0					-2.6316	0	-1.0596	0	0.5124	4	2.0844	0	3.6562	4	5.2282	4	6.8002	-4	8.372	4	9.944	-96	11.516	0					-3.3816
	-3.7464	4	-2.3468	4	-0.9468	0	0.4532	-44	1.8532	4	3.2532	4	4.653	4	6.053	4	7.453	4	8.853	-4					-2.6314	4	-1.0594	4	0.5126	4	2.0846	4	3.6564	0	5.2284	4	6.8004	-4	8.3722	4	9.9442	-92	11.5162	0					-3.3814
	-3.7462	4	-2.3466	4	-0.9466	4	0.4534	-40	1.8534	4	3.2534	4	4.6532	4	6.0532	4	7.4532	4	8.8532	0					-2.6312	0	-1.0592	4	0.5128	4	2.0848	4	3.6566	0	5.2286	4	6.8006	-4	8.3724	0	9.9444	-92	11.5164	4					-3.3812
	-3.746	4	-2.3464	4	-0.9464	0	0.4536	-40	1.8536	0	3.2536	4	4.6534	4	6.0534	4	7.4534	4	8.8534	0					-2.631	4	-1.059	0	0.513	4	2.085	4	3.6568	4	5.2288	4	6.8008	-4	8.3726	4	9.9446	-88	11.5166	4					-3.381
	-3.7458	4	-2.3462	4	-0.9462	4	0.4538	-40	1.8538	4	3.2538	4	4.6536	4	6.0536	4	7.4536	4	8.8536	-4					-2.6308	4	-1.0588	0	0.5132	4	2.0852	0	3.657	4	5.229	0	6.801	0	8.3728	0	9.9448	-84	11.5168	4					-3.3808
	-3.7456	0	-2.346	4	-0.946	0	0.454	-44	1.854	4	3.254	4	4.6538	4	6.0538	4	7.4538	4	8.8538	0					-2.6306	4	-1.0586	4	0.5134	4	2.0854	0	3.6572	4	5.2292	4	6.8012	0	8.373	4	9.945	-88	11.517	4					-3.3806
	-3.7454	4	-2.3458	4	-0.9458	0	0.4542	-40	1.8542	4	3.2542	4	4.654	4	6.054	4	7.454	4	8.854	0					-2.6304	4	-1.0584	0	0.5136	4	2.0856	0	3.6574	4	5.2294	4	6.8014	0	8.3732	4	9.9452	-80	11.5172	4					-3.3804
	-3.7452	4	-2.3456	4	-0.9456	4	0.4544	-40	1.8544	4	3.2544	4	4.6542	4	6.0542	4	7.4542	4	8.8542	0					-2.6302	4	-1.0582	4	0.5138	4	2.0858	4	3.6576	4	5.2296	4	6.8016	0	8.3734	4	9.9454	-80	11.5174	0					-3.3802
	-3.745	4	-2.3454	0	-0.9454	0	0.4546	-40	1.8546	4	3.2546	8	4.6544	4	6.0544	4	7.4544	4	8.8544	0					-2.63	4	-1.058	4	0.514	4	2.086	4	3.6578	4	5.2298	0	6.8018	0	8.3736	4	9.9456	-76	11.5176	0					-3.38
	-3.7448	4	-2.3452	4	-0.9452	4	0.4548	-40	1.8548	4	3.2548	4	4.6546	4	6.0546	4	7.4546	0	8.8546	0					-2.6298	0	-1.0578	4	0.5142	4	2.0862	4	3.658	4	5.23	4	6.802	0	8.3738	4	9.9458	-76	11.5178	0					-3.3798
	-3.7446	4	-2.345	4	-0.945	4	0.455	-44	1.855	4	3.255	4	4.6548	4	6.0548	4	7.4548	4	8.8548	4					-2.6296	4	-1.0576	4	0.5144	4	2.0864	0	3.6582	4	5.2302	4	6.8022	0	8.374	0	9.946	-72	11.518	4					-3.3796
	-3.7444	0	-2.3448	4	-0.9448	0	0.4552	-44	1.8552	0	3.2552	4	4.655	4	6.055	4	7.455	4	8.855	-4					-2.6294	4	-1.0574	0	0.5146	0	2.0866	0	3.6584	4	5.2304	0	6.8024	36	8.3742	4	9.9462	-68	11.5182	0					-3.3794
	-3.7442	4	-2.3446	4	-0.9446	4	0.4554	-44	1.8554	4	3.2554	4	4.6552	4	6.0552	4	7.4552	4	8.8552	0					-2.6292	0	-1.0572	8	0.5148	4	2.0868	4	3.6586	4	5.2306	4	6.8026	104	8.3744	0	9.9464	-64	11.5184	0					-3.3792
	-3.744	4	-2.3444	4	-0.9444	4	0.4556	-44	1.8556	4	3.2556	4	4.6554	4	6.0554	4	7.4554	4	8.8554	0					-2.629	0	-1.057	0	0.515	4	2.087	4	3.6588	4	5.2308	4	6.8028	156	8.3746	8	9.9466	-60	11.5186	4					-3.379
	-3.7438	4	-2.3442	4	-0.9442	0	0.4558	-44	1.8558	4	3.2558	4	4.6556	4	6.0556	4	7.4556	4	8.8556	4					-2.6288	0	-1.0568	4	0.5152	0	2.0872	4	3.659	4	5.231	4	6.803	204	8.3748	0	9.9468	-60	11.5188	0					-3.3788
	-3.7436	4	-2.344	4	-0.944	4	0.456	-44	1.856	4	3.256	4	4.6558	4	6.0558	4	7.4558	4	8.8558	4					-2.6286	4	-1.0566	0	0.5154	4	2.0874	4	3.6592	4	5.2312	4	6.8032	236	8.375	0	9.947	-56	11.519	4					-3.3786
	-3.7434	4	-2.3438	4	-0.9438	4	0.4562	-48	1.8562	4	3.2562	4	4.656	4	6.056	4	7.456	4	8.856	4					-2.6284	0	-1.0564	0	0.5156	0	2.0876	4	3.6594	4	5.2314	0	6.8034	264	8.3752	8	9.9472	-56	11.5192	4					-3.3784
	-3.7432	4	-2.3436	4	-0.9436	4	0.4564	-44	1.8564	4	3.2564	4	4.6562	4	6.0562	4	7.4562	4	8.8562	4					-2.6282	0	-1.0562	4	0.5158	4	2.0878	-4	3.6596	4	5.2316	0	6.8036	276	8.3754	4	9.9474	-52	11.5194	4					-3.3782
	-3.743	4	-2.3434	4	-0.9434	4	0.4566	-44	1.8566	4	3.2566	4	4.6564	4	6.0564	4	7.4564	4	8.8564	4					-2.628	4	-1.056	4	0.516	4	2.088	0	3.6598	0	5.2318	4	6.8038	280	8.3756	0	9.9476	-48	11.5196	0					-3.378
	-3.7428	4	-2.3432	4	-0.9432	0	0.4568	-48	1.8568	4	3.2568	4	4.6566	4	6.0566	4	7.4566	4	8.8566	4					-2.6278	0	-1.0558	0	0.5162	0	2.0882	4	3.66	4	5.232	0	6.804	280	8.3758	4	9.9478	-44	11.5198	4					-3.3778
	-3.7426	4	-2.343	0	-0.943	4	0.457	-48	1.857	4	3.257	4	4.6568	4	6.0568	4	7.4568	4	8.8568	4					-2.6276	4	-1.0556	4	0.5164	0	2.0884	4	3.6602	8	5.2322	0	6.8042	272	8.376	0	9.948	-40	11.52	4					-3.3776
	-3.7424	4	-2.3428	4	-0.9428	4	0.4572	-48	1.8572	4	3.2572	4	4.657	4	6.057	4	7.457	4	8.857	4					-2.6274	4	-1.0554	4	0.5166	4	2.0886	0	3.6604	4	5.2324	4	6.8044	264	8.3762	4	9.9482	-36	11.5202	0					-3.3774
	-3.7422	4	-2.3426	4	-0.9426	0	0.4574	-44	1.8574	4	3.2574	4	4.6572	4	6.0572	4	7.4572	4	8.8572	4					-2.6272	0	-1.0552	4	0.5168	0	2.0888	4	3.6606	4	5.2326	4	6.8046	256	8.3764	4	9.9484	-40	11.5204	4					-3.3772
	-3.742	4	-2.3424	8	-0.9424	0	0.4576	-44	1.8576	4	3.2576	4	4.6574	4	6.0574	4	7.4574	4	8.8574	4					-2.627	4	-1.055	4	0.517	4	2.089	4	3.6608	4	5.2328	4	6.8048	244	8.3766	4	9.9486	-36	11.5206	4					-3.377
	-3.7418	4	-2.3422	4	-0.9422	4	0.4578	-44	1.8578	0	3.2578	4	4.6576	4	6.0576	4	7.4576	4	8.8576	0					-2.6268	4	-1.0548	4	0.5172	4	2.0892	4	3.661	4	5.233	0	6.805	236	8.3768	0	9.9488	-32	11.5208	4					-3.3768
	-3.7416	4	-2.342	4	-0.942	4	0.458	-40	1.858	4	3.258	4	4.6578	4	6.0578	4	7.4578	4	8.8578	4					-2.6266	0	-1.0546	4	0.5174	0	2.0894	4	3.6612	4	5.2332	4	6.8052	224	8.377	4	9.949	-28	11.521	0					-3.3766
	-3.7414	4	-2.3418	4	-0.9418	4	0.4582	-40	1.8582	0	3.2582	4	4.658	4	6.058	4	7.458	4	8.858	4					-2.6264	4	-1.0544	4	0.5176	4	2.0896	4	3.6614	4	5.2334	4	6.8054	212	8.3772	0	9.9492	-28	11.5212	4					-3.3764
	-3.7412	4	-2.3416	4	-0.9416	4	0.4584	-44	1.8584	0	3.2584	4	4.6582	4	6.0582	4	7.4582	0	8.8582	4					-2.6262	4	-1.0542	0	0.5178	4	2.0898	4	3.6616	4	5.2336	4	6.8056	204	8.3774	0	9.9494	-24	11.5214	4					-3.3762
	-3.741	4	-2.3414	4	-0.9414	4	0.4586	-44	1.8586	4	3.2586	4	4.6584	4	6.0584	4	7.4584	4	8.8584	4					-2.626	4	-1.054	0	0.518	4	2.09	0	3.6618	8	5.2338	4	6.8058	192	8.3776	4	9.9496	-24	11.5216	4					-3.376
	-3.7408	4	-2.3412	4	-0.9412	4	0.4588	-44	1.8588	0	3.2588	4	4.6586	4	6.0586	4	7.4586	4	8.8586	4					-2.6258	4	-1.0538	4	0.5182	0	2.0902	4	3.662	4	5.234	0	6.806	184	8.3778	4	9.9498	-20	11.5218	4					-3.3758
	-3.7406	4	-2.341	4	-0.941	4	0.459	-44	1.859	0	3.259	4	4.6588	4	6.0588	8	7.4588	4	8.8588	4					-2.6256	0	-1.0536	4	0.5184	0	2.0904	4	3.6622	4	5.2342	0	6.8062	172	8.378	0	9.95	-16	11.522	4					-3.3756
	-3.7404	4	-2.3408	4	-0.9408	4	0.4592	-40	1.8592	0	3.2592	4	4.659	0	6.059	4	7.459	4	8.859	4					-2.6254	4	-1.0534	4	0.5186	4	2.0906	4	3.6624	4	5.2344	4	6.8064	168	8.3782	4	9.9502	-16	11.5222	4					-3.3754
	-3.7402	4	-2.3406	4	-0.9406	4	0.4594	-44	1.8594	0	3.2594	4	4.6592	4	6.0592	4	7.4592	4	8.8592	4					-2.6252	4	-1.0532	4	0.5188	4	2.0908	4	3.6626	4	5.2346	0	6.8066	156	8.3784	4	9.9504	-16	11.5224	4					-3.3752
	-3.74	4	-2.3404	4	-0.9404	4	0.4596	-40	1.8596	-8	3.2596	4	4.6594	4	6.0594	4	7.4594	4	8.8594	4					-2.625	4	-1.053	0	0.519	4	2.091	4	3.6628	4	5.2348	4	6.8068	148	8.3786	4	9.9506	-16	11.5226	4					-3.375
	-3.7398	4	-2.3402	4	-0.9402	4	0.4598	-36	1.8598	-8	3.2598	4	4.6596	4	6.0596	4	7.4596	4	8.8596	4					-2.6248	4	-1.0528	4	0.5192	4	2.0912	0	3.663	4	5.235	4	6.807	140	8.3788	4	9.9508	-16	11.5228	8					-3.3748
	-3.7396	4	-2.34	4	-0.94	4	0.46	-36	1.86	-8	3.26	4	4.6598	4	6.0598	4	7.4598	4	8.8598	4					-2.6246	4	-1.0526	4	0.5194	0	2.0914	4	3.6632	0	5.2352	4	6.8072	128	8.379	4	9.951	-12	11.523	4					-3.3746
	-3.7394	4	-2.3398	4	-0.9398	4	0.4602	-36	1.8602	-12	3.2602	4	4.66	4	6.06	4	7.46	4	8.86	4					-2.6244	4	-1.0524	4	0.5196	0	2.0916	4	3.6634	4	5.2354	0	6.8074	124	8.3792	4	9.9512	-12	11.5232	4					-3.3744
	-3.7392	4	-2.3396	4	-0.9396	0	0.4604	-36	1.8604	-12	3.2604	4	4.6602	4	6.0602	4	7.4602	4	8.8602	0					-2.6242	4	-1.0522	4	0.5198	4	2.0918	4	3.6636	4	5.2356	0	6.8076	116	8.3794	0	9.9514	-8	11.5234	4					-3.3742
	-3.739	4	-2.3394	4	-0.9394	4	0.4606	-32	1.8606	-12	3.2606	4	4.6604	4	6.0604	4	7.4604	4	8.8604	4					-2.624	0	-1.052	4	0.52	0	2.092	4	3.6638	4	5.2358	4	6.8078	108	8.3796	4	9.9516	-8	11.5236	4					-3.374
	-3.7388	4	-2.3392	4	-0.9392	4	0.4608	-28	1.8608	-12	3.2608	4	4.6606	4	6.0606	4	7.4606	4	8.8606	4					-2.6238	4	-1.0518	0	0.5202	0	2.0922	4	3.664	4	5.236	0	6.808	100	8.3798	4	9.9518	-8	11.5238	8					-3.3738
	-3.7386	4	-2.339	4	-0.939	4	0.461	-28	1.861	-12	3.261	4	4.6608	4	6.0608	4	7.4608	4	8.8608	4					-2.6236	0	-1.0516	0	0.5204	0	2.0924	0	3.6642	0	5.2362	4	6.8082	96	8.38	4	9.952	-8	11.524	4					-3.3736
	-3.7384	8	-2.3388	4	-0.9388	4	0.4612	-24	1.8612	-12	3.2612	0	4.661	4	6.061	4	7.461	4	8.861	4					-2.6234	4	-1.0514	4	0.5206	0	2.0926	0	3.6644	-4	5.2364	4	6.8084	88	8.3802	0	9.9522	-4	11.5242	4					-3.3734
	-3.7382	4	-2.3386	4	-0.9386	4	0.4614	-24	1.8614	-12	3.2614	8	4.6612	4	6.0612	4	7.4612	4	8.8612	4					-2.6232	4	-1.0512	4	0.5208	4	2.0928	4	3.6646	0	5.2366	4	6.8086	84	8.3804	4	9.9524	0	11.5244	4					-3.3732
	-3.738	4	-2.3384	4	-0.9384	4	0.4616	-20	1.8616	-12	3.2616	4	4.6614	4	6.0614	4	7.4614	4	8.8614	4					-2.623	4	-1.051	4	0.521	4	2.093	4	3.6648	4	5.2368	0	6.8088	76	8.3806	0	9.9526	0	11.5246	4					-3.373
	-3.7378	4	-2.3382	4	-0.9382	4	0.4618	-16	1.8618	-12	3.2618	4	4.6616	4	6.0616	4	7.4616	4	8.8616	0					-2.6228	4	-1.0508	0	0.5212	0	2.0932	4	3.665	4	5.237	0	6.809	68	8.3808	0	9.9528	-4	11.5248	0					-3.3728
	-3.7376	8	-2.338	4	-0.938	0	0.462	-16	1.862	-8	3.262	4	4.6618	4	6.0618	4	7.4618	4	8.8618	4					-2.6226	4	-1.0506	4	0.5214	4	2.0934	4	3.6652	0	5.2372	4	6.8092	64	8.381	0	9.953	0	11.525	4					-3.3726
	-3.7374	4	-2.3378	4	-0.9378	0	0.4622	-12	1.8622	-12	3.2622	4	4.662	4	6.062	4	7.462	4	8.862	4					-2.6224	4	-1.0504	4	0.5216	0	2.0936	4	3.6654	0	5.2374	4	6.8094	56	8.3812	4	9.9532	0	11.5252	4					-3.3724
	-3.7372	8	-2.3376	4	-0.9376	4	0.4624	-12	1.8624	-12	3.2624	4	4.6622	4	6.0622	4	7.4622	4	8.8622	4					-2.6222	0	-1.0502	0	0.5218	0	2.0938	0	3.6656	0	5.2376	4	6.8096	52	8.3814	4	9.9534	4	11.5254	4					-3.3722
	-3.737	4	-2.3374	4	-0.9374	4	0.4626	-8	1.8626	-12	3.2626	4	4.6624	4	6.0624	0	7.4624	4	8.8624	4					-2.622	4	-1.05	4	0.522	4	2.094	4	3.6658	-4	5.2378	0	6.8098	48	8.3816	0	9.9536	4	11.5256	4					-3.372
	-3.7368	4	-2.3372	4	-0.9372	4	0.4628	-8	1.8628	-12	3.2628	4	4.6626	4	6.0626	4	7.4626	4	8.8626	4					-2.6218	0	-1.0498	4	0.5222	4	2.0942	0	3.666	-8	5.238	0	6.81	40	8.3818	4	9.9538	0	11.5258	0					-3.3718
	-3.7366	4	-2.337	4	-0.937	4	0.463	-8	1.863	-8	3.263	4	4.6628	4	6.0628	4	7.4628	4	8.8628	4					-2.6216	4	-1.0496	0	0.5224	0	2.0944	0	3.6662	-8	5.2382	4	6.8102	36	8.382	4	9.954	4	11.526	4					-3.3716
	-3.7364	4	-2.3368	4	-0.9368	4	0.4632	-8	1.8632	-8	3.2632	0	4.663	4	6.063	4	7.463	4	8.863	4					-2.6214	0	-1.0494	4	0.5226	4	2.0946	0	3.6664	-16	5.2384	4	6.8104	32	8.3822	4	9.9542	4	11.5262	0					-3.3714
	-3.7362	4	-2.3366	4	-0.9366	4	0.4634	-4	1.8634	-12	3.2634	4	4.6632	4	6.0632	4	7.4632	4	8.8632	4					-2.6212	4	-1.0492	4	0.5228	0	2.0948	4	3.6666	-16	5.2386	0	6.8106	28	8.3824	0	9.9544	0	11.5264	4					-3.3712
	-3.736	4	-2.3364	4	-0.9364	4	0.4636	-4	1.8636	-8	3.2636	4	4.6634	4	6.0634	4	7.4634	4	8.8634	4					-2.621	4	-1.049	4	0.523	4	2.095	0	3.6668	-16	5.2388	4	6.8108	24	8.3826	0	9.9546	4	11.5266	4					-3.371
	-3.7358	4	-2.3362	4	-0.9362	4	0.4638	-4	1.8638	-12	3.2638	4	4.6636	4	6.0636	4	7.4636	4	8.8636	0					-2.6208	0	-1.0488	0	0.5232	4	2.0952	4	3.667	-20	5.239	4	6.811	20	8.3828	4	9.9548	4	11.5268	4					-3.3708
	-3.7356	4	-2.336	4	-0.936	0	0.464	0	1.864	-8	3.264	4	4.6638	4	6.0638	4	7.4638	4	8.8638	4					-2.6206	4	-1.0486	0	0.5234	0	2.0954	0	3.6672	-24	5.2392	4	6.8112	12	8.383	0	9.955	4	11.527	4					-3.3706
	-3.7354	4	-2.3358	0	-0.9358	0	0.4642	0	1.8642	116	3.2642	4	4.664	4	6.064	4	7.464	4	8.864	4					-2.6204	0	-1.0484	0	0.5236	0	2.0956	0	3.6674	-20	5.2394	4	6.8114	8	8.3832	0	9.9552	4	11.5272	4					-3.3704
	-3.7352	4	-2.3356	4	-0.9356	4	0.4644	-4	1.8644	192	3.2644	4	4.6642	4	6.0642	4	7.4642	4	8.8642	4					-2.6202	4	-1.0482	4	0.5238	4	2.0958	4	3.6676	-20	5.2396	4	6.8116	4	8.3834	4	9.9554	4	11.5274	-4					-3.3702
	-3.735	4	-2.3354	4	-0.9354	4	0.4646	0	1.8646	232	3.2646	4	4.6644	4	6.0644	4	7.4644	4	8.8644	4					-2.62	4	-1.048	4	0.524	4	2.096	4	3.6678	-24	5.2398	4	6.8118	4	8.3836	0	9.9556	4	11.5276	4					-3.37
	-3.7348	4	-2.3352	4	-0.9352	4	0.4648	-4	1.8648	244	3.2648	8	4.6646	4	6.0646	4	7.4646	4	8.8646	4					-2.6198	0	-1.0478	4	0.5242	4	2.0962	0	3.668	-20	5.24	4	6.812	-4	8.3838	4	9.9558	4	11.5278	4					-3.3698
	-3.7346	4	-2.335	4	-0.935	4	0.465	0	1.865	244	3.265	4	4.6648	4	6.0648	4	7.4648	4	8.8648	0					-2.6196	0	-1.0476	4	0.5244	4	2.0964	4	3.6682	-20	5.2402	0	6.8122	-8	8.384	4	9.956	4	11.528	4					-3.3696
	-3.7344	4	-2.3348	4	-0.9348	4	0.4652	-4	1.8652	236	3.2652	4	4.665	4	6.065	4	7.465	4	8.865	4					-2.6194	4	-1.0474	0	0.5246	4	2.0966	4	3.6684	-16	5.2404	4	6.8124	-12	8.3842	4	9.9562	4	11.5282	4					-3.3694
	-3.7342	4	-2.3346	4	-0.9346	4	0.4654	0	1.8654	220	3.2654	4	4.6652	4	6.0652	4	7.4652	4	8.8652	4					-2.6192	4	-1.0472	4	0.5248	4	2.0968	4	3.6686	-16	5.2406	4	6.8126	-16	8.3844	4	9.9564	4	11.5284	4					-3.3692
	-3.734	4	-2.3344	4	-0.9344	4	0.4656	0	1.8656	212	3.2656	4	4.6654	4	6.0654	4	7.4654	4	8.8654	4					-2.619	4	-1.047	4	0.525	0	2.097	4	3.6688	-20	5.2408	4	6.8128	-16	8.3846	4	9.9566	4	11.5286	0					-3.369
	-3.7338	0	-2.3342	4	-0.9342	4	0.4658	-4	1.8658	200	3.2658	4	4.6656	4	6.0656	4	7.4656	4	8.8656	4					-2.6188	4	-1.0468	4	0.5252	4	2.0972	4	3.669	-20	5.241	4	6.813	-24	8.3848	4	9.9568	4	11.5288	4					-3.3688
	-3.7336	4	-2.334	4	-0.934	4	0.466	-4	1.866	188	3.266	4	4.6658	4	6.0658	4	7.4658	4	8.8658	4					-2.6186	0	-1.0466	0	0.5254	4	2.0974	4	3.6692	-16	5.2412	4	6.8132	-28	8.385	4	9.957	4	11.529	4					-3.3686
	-3.7334	4	-2.3338	4	-0.9338	4	0.4662	-4	1.8662	176	3.2662	4	4.666	8	6.066	4	7.466	4	8.866	4					-2.6184	4	-1.0464	4	0.5256	0	2.0976	4	3.6694	-16	5.2414	4	6.8134	-28	8.3852	4	9.9572	4	11.5292	0					-3.3684
	-3.7332	0	-2.3336	4	-0.9336	4	0.4664	-4	1.8664	164	3.2664	4	4.6662	4	6.0662	4	7.4662	4	8.8662	4					-2.6182	0	-1.0462	4	0.5258	0	2.0978	4	3.6696	-16	5.2416	0	6.8136	-32	8.3854	4	9.9574	4	11.5294	4					-3.3682
	-3.733	0	-2.3334	4	-0.9334	4	0.4666	-4	1.8666	156	3.2666	4	4.6664	4	6.0664	4	7.4664	4	8.8664	4					-2.618	0	-1.046	0	0.526	4	2.098	4	3.6698	-12	5.2418	4	6.8138	-40	8.3856	8	9.9576	0	11.5296	4					-3.368
	-3.7328	4	-2.3332	4	-0.9332	4	0.4668	-4	1.8668	144	3.2668	4	4.6666	4	6.0666	4	7.4666	4	8.8666	4					-2.6178	0	-1.0458	4	0.5262	4	2.0982	4	3.67	-12	5.242	4	6.814	-44	8.3858	4	9.9578	0	11.5298	4					-3.3678
	-3.7326	4	-2.333	4	-0.933	4	0.467	-8	1.867	136	3.267	4	4.6668	4	6.0668	4	7.4668	4	8.8668	4					-2.6176	0	-1.0456	4	0.5264	4	2.0984	0	3.6702	-12	5.2422	0	6.8142	-48	8.386	4	9.958	0	11.53	4					-3.3676
	-3.7324	4	-2.3328	4	-0.9328	0	0.4672	-4	1.8672	128	3.2672	4	4.667	4	6.067	4	7.467	4	8.867	4					-2.6174	4	-1.0454	4	0.5266	0	2.0986	4	3.6704	-12	5.2424	4	6.8144	-52	8.3862	0	9.9582	-4	11.5302	0					-3.3674
	-3.7322	4	-2.3326	4	-0.9326	4	0.4674	-8	1.8674	116	3.2674	4	4.6672	4	6.0672	4	7.4672	4	8.8672	4					-2.6172	4	-1.0452	4	0.5268	4	2.0988	0	3.6706	-12	5.2426	0	6.8146	-52	8.3864	0	9.9584	-4	11.5304	0					-3.3672
	-3.732	4	-2.3324	4	-0.9324	4	0.4676	-8	1.8676	112	3.2676	4	4.6674	4	6.0674	4	7.4674	4	8.8674	4					-2.617	0	-1.045	0	0.527	0	2.099	4	3.6708	-8	5.2428	0	6.8148	-56	8.3866	0	9.9586	-4	11.5306	4					-3.367
	-3.7318	4	-2.3322	4	-0.9322	4	0.4678	-8	1.8678	108	3.2678	4	4.6676	4	6.0676	4	7.4676	4	8.8676	4					-2.6168	0	-1.0448	4	0.5272	4	2.0992	0	3.671	-8	5.243	0	6.815	-60	8.3868	4	9.9588	-8	11.5308	4					-3.3668
	-3.7316	4	-2.332	4	-0.932	4	0.468	-8	1.868	100	3.268	4	4.6678	4	6.0678	4	7.4678	4	8.8678	4					-2.6166	4	-1.0446	4	0.5274	0	2.0994	0	3.6712	-8	5.2432	4	6.8152	-64	8.387	0	9.959	-8	11.531	4					-3.3666
	-3.7314	4	-2.3318	4	-0.9318	4	0.4682	-8	1.8682	92	3.2682	4	4.668	4	6.068	4	7.468	4	8.868	4					-2.6164	4	-1.0444	4	0.5276	4	2.0996	4	3.6714	-8	5.2434	4	6.8154	-68	8.3872	4	9.9592	-8	11.5312	4					-3.3664
	-3.7312	4	-2.3316	0	-0.9316	4	0.4684	-8	1.8684	88	3.2684	4	4.6682	4	6.0682	8	7.4682	4	8.8682	4					-2.6162	4	-1.0442	4	0.5278	0	2.0998	0	3.6716	-4	5.2436	0	6.8156	-72	8.3874	4	9.9594	-8	11.5314	0					-3.3662
	-3.731	4	-2.3314	4	-0.9314	4	0.4686	-8	1.8686	80	3.2686	4	4.6684	4	6.0684	4	7.4684	0	8.8684	4					-2.616	0	-1.044	0	0.528	4	2.1	4	3.6718	-4	5.2438	4	6.8158	-72	8.3876	0	9.9596	-8	11.5316	4					-3.366
	-3.7308	4	-2.3312	4	-0.9312	4	0.4688	-8	1.8688	72	3.2688	4	4.6686	4	6.0686	4	7.4686	4	8.8686	4					-2.6158	0	-1.0438	4	0.5282	0	2.1002	4	3.672	-4	5.244	4	6.816	-76	8.3878	0	9.9598	-8	11.5318	4					-3.3658
	-3.7306	4	-2.331	4	-0.931	4	0.469	-8	1.869	68	3.269	4	4.6688	4	6.0688	4	7.4688	4	8.8688	4					-2.6156	0	-1.0436	4	0.5284	4	2.1004	4	3.6722	0	5.2442	4	6.8162	-80	8.388	4	9.96	-12	11.532	4					-3.3656
	-3.7304	4	-2.3308	4	-0.9308	4	0.4692	-8	1.8692	64	3.2692	4	4.669	4	6.069	4	7.469	4	8.869	4					-2.6154	4	-1.0434	4	0.5286	4	2.1006	0	3.6724	-4	5.2444	0	6.8164	-84	8.3882	0	9.9602	-12	11.5322	4					-3.3654
	-3.7302	4	-2.3306	4	-0.9306	4	0.4694	-8	1.8694	56	3.2694	4	4.6692	4	6.0692	0	7.4692	4	8.8692	4					-2.6152	0	-1.0432	0	0.5288	0	2.1008	0	3.6726	-4	5.2446	4	6.8166	-84	8.3884	0	9.9604	-12	11.5324	4					-3.3652
	-3.73	4	-2.3304	4	-0.9304	4	0.4696	-12	1.8696	56	3.2696	4	4.6694	0	6.0694	4	7.4694	4	8.8694	4					-2.615	4	-1.043	4	0.529	-4	2.101	4	3.6728	0	5.2448	0	6.8168	-88	8.3886	4	9.9606	-8	11.5326	4					-3.365
	-3.7298	4	-2.3302	4	-0.9302	4	0.4698	-8	1.8698	48	3.2698	4	4.6696	4	6.0696	4	7.4696	4	8.8696	4					-2.6148	0	-1.0428	4	0.5292	-8	2.1012	4	3.673	-4	5.245	0	6.817	-92	8.3888	4	9.9608	-12	11.5328	0					-3.3648
	-3.7296	4	-2.33	4	-0.93	4	0.47	-8	1.87	44	3.27	4	4.6698	4	6.0698	4	7.4698	4	8.8698	4					-2.6146	4	-1.0426	4	0.5294	-12	2.1014	0	3.6732	-4	5.2452	4	6.8172	-92	8.389	4	9.961	-8	11.533	4					-3.3646
	-3.7294	4	-2.3298	4	-0.9298	4	0.4702	-8	1.8702	40	3.2702	4	4.67	4	6.07	4	7.47	4	8.87	4					-2.6144	0	-1.0424	0	0.5296	-20	2.1016	4	3.6734	0	5.2454	4	6.8174	-92	8.3892	4	9.9612	-12	11.5332	4					-3.3644
	-3.7292	4	-2.3296	4	-0.9296	4	0.4704	-8	1.8704	36	3.2704	4	4.6702	4	6.0702	4	7.4702	4	8.8702	4					-2.6142	0	-1.0422	4	0.5298	-20	2.1018	0	3.6736	4	5.2456	0	6.8176	-92	8.3894	0	9.9614	-12	11.5334	0					-3.3642
	-3.729	4	-2.3294	4	-0.9294	4	0.4706	-8	1.8706	32	3.2706	4	4.6704	4	6.0704	4	7.4704	4	8.8704	4					-2.614	0	-1.042	4	0.53	-20	2.102	4	3.6738	0	5.2458	0	6.8178	-96	8.3896	0	9.9616	-12	11.5336	4					-3.364
	-3.7288	8	-2.3292	0	-0.9292	4	0.4708	-8	1.8708	32	3.2708	4	4.6706	4	6.0706	4	7.4706	4	8.8706	4					-2.6138	4	-1.0418	4	0.5302	-20	2.1022	4	3.674	0	5.246	0	6.818	-96	8.3898	0	9.9618	-12	11.5338	4					-3.3638
	-3.7286	4	-2.329	4	-0.929	4	0.471	-8	1.871	28	3.271	4	4.6708	4	6.0708	4	7.4708	4	8.8708	4					-2.6136	0	-1.0416	0	0.5304	-24	2.1024	4	3.6742	4	5.2462	0	6.8182	-96	8.39	0	9.962	-12	11.534	4					-3.3636
	-3.7284	4	-2.3288	4	-0.9288	4	0.4712	-8	1.8712	24	3.2712	4	4.671	4	6.071	4	7.471	4	8.871	4					-2.6134	4	-1.0414	0	0.5306	-20	2.1026	4	3.6744	8	5.2464	4	6.8184	-96	8.3902	4	9.9622	-12	11.5342	4					-3.3634
	-3.7282	4	-2.3286	4	-0.9286	4	0.4714	-4	1.8714	20	3.2714	4	4.6712	4	6.0712	4	7.4712	4	8.8712	0					-2.6132	4	-1.0412	4	0.5308	-24	2.1028	0	3.6746	116	5.2466	4	6.8186	-100	8.3904	4	9.9624	-12	11.5344	4					-3.3632
	-3.728	4	-2.3284	4	-0.9284	4	0.4716	-8	1.8716	20	3.2716	4	4.6714	4	6.0714	4	7.4714	4	8.8714	4					-2.613	0	-1.041	0	0.531	-24	2.103	4	3.6748	196	5.2468	4	6.8188	-100	8.3906	4	9.9626	-8	11.5346	4					-3.363
	-3.7278	4	-2.3282	4	-0.9282	4	0.4718	-4	1.8718	20	3.2718	4	4.6716	4	6.0716	4	7.4716	4	8.8716	4					-2.6128	0	-1.0408	4	0.5312	-24	2.1032	4	3.675	240	5.247	0	6.819	-96	8.3908	0	9.9628	-12	11.5348	0					-3.3628
	-3.7276	4	-2.328	4	-0.928	4	0.472	-4	1.872	16	3.272	4	4.6718	0	6.0718	4	7.4718	4	8.8718	4					-2.6126	4	-1.0406	4	0.5314	-24	2.1034	4	3.6752	264	5.2472	4	6.8192	-96	8.391	0	9.963	-12	11.535	4					-3.3626
[truncated: 7,097 more rows]
[truncated: 99 more columns]

## Sheet: Figure 2h
Figure 2h
PTFE					Glass
Experiment		Simulation			Experiment		Simulation
SBE	CB	SBE	CB		SBE	CB	SBE	CB
1	7.8	1	13.15		1	6.3	1	5.9804
2.25	19.1	2.25	28.78		2.25	11.8	2.25	12.2425
[truncated: 5 more rows]

## Sheet: Figure 2i
Figure 2i
Year	PRMS	EV
[truncated: 4 more rows]

## Sheet: Figure 3-b
Figure 3b
[truncated: 3,586 more rows]
[truncated: 159 more columns]

[truncated: 39 more sheets: Figure 3-c, Figure 3d-f, Figrue 4-b, Figure 4-c, Figure 4-d, Figure 5, Figure 6, Figure S1, Figure S2, Figure S3, Figure S4, Figure S5, Figure S6, Figure S7, Figure S8, Figure S9, Figure S10a, Figure S10b, Figure S10c, Figure S10d …]
